# Supplementary material for: Reconstruction of an ancestral Yersinia pestis genome and comparison with an ancient sequence
Source: BMC Genomics. 2015 Oct 2;16(Suppl 10):S9. doi: 10.1186/1471-2164-16-S10-S9 (PMC4603589; doi:10.1186/1471-2164-16-S10-S9)
Supplement: Additional File 1 — DucheminDaubinTannier2015 supplementary file 2.fas. Fasta file containing the ancestral sequences obtained for the chromosome and plasmids of the ancestral Yersinia pestis species. [file 1471-2164-16-S10-S9-S1.fas]

>ancestral_yersinia_chromosome_part1
GTGACTGGGATGAGCCTGGACAGCCAGCACCTCTGTAGCTTGAA
GGACGAAGGGGATAAAAGGCTAAAAATAAATATGAACAATTCAGGCATGAAAATCCCAAT
GAAAGAGCTGGCGTCTTATTTTGGGTATGGGATGGGGCAGTGTTTCAGTTTTGGGTTGGT
TGGGACTTTTATTCTCTTTTTCTATACTGACATTATGGGGATCTCGCCGGTAGCAGCCAG
TATGATCTTTTTAATTGCCAGGGTATGGGATGCTATACATGACCCATTAATTGCCGGTGT
AATGGATACTATTAATATGCGGCGCGGGAAATTCCGCCCATATTTGCTGTTTACTCCCTT
CTTGATTTTCCTTGTTACGGTCGCTGCGTTTTATAATATCGAAGCCAGCTTGATGACTAA
AACGATCTACGCAGGTGTGACTTATATCCTGTGGGGGACGCTCTACGCTCTCTCTGATAT
CCCGTTTTGGTCAATGAGCACCGTGATGACGGATGAACCGCAAGAGCGAGCTAAAACAGC
GACCTGCGCGATGTTGGGCGTGAATGCGGGTATCGGCGCTACGATGATTTTATTCCCTTA
TATCAGCGGGTTATTTGCTGAGAACAGTGCTGATCGTGGTTATTTTGCGGGTGTTGTTAT
CCTCATGGTTTTGGGGGTGATACTCATGTTGAATGGGTTCTTTAATACAAAAGAACGCGT
CAACGTCACGGTGACGGAAAAGGTCACGCTAAAGCAGACATTTATTGTGGTCTGGCAAAA
TAAGCCGCTATTTTTTATTCTTAGCGCCTTTTTCATGAATGTGTTTTCTAACATCGTGAA
TACTTTTTATATTTTCTTTTTCACTTATAACATGGGGGATGCTGAGCTGGTTTCTGTTAT
CGGCTTAATTACATTCACCTGTGCTTTAGCTTGTCTGGGAACGCCATTCTTAACCCGCCA
TTTTAAGAAACGAGATTTGTTCATTACATTATGTGTGTTGGAGATCATCGCTCGCGTTGG
TTTCTGGTTCACCGGTTATAATAATGTCGTGTCAGTCATGGTATGGCTAACCGTGATCAC
TGCCATCTTCATGATGACGAATCCACTTATTTCCGCGATGATTGCCGATACTGTGGAATA
TTCCTACTATCACACCGGTAAGCGCTGCGCGGCCATCACGTTCTCCGGACAGACTTTTGT
CGGTAAATTGTCGGTCGCTGTTGCTGGCGGTGTCTCTGGCCTGATCCTGTCAATATTGGG
ATATATGCCTAATGTGGCCCAATCGACATGGACATTGAATGGCCTATTTTTCTGTATTTC
TCTGTTGCCCGCCGTGGGTGCCGTGGTGCGTATCCTCATTATGCGTAAATATAAATTTAC
CGAAGATGAACATGCAATTCTTCGTGAAGAACTGAAACAAGGGAGATTCCACTCTTCAGT
AGGCAAATAAAGTGATTCTCAGTAGGGCGTGAATGGATTAAAGCCGCCAGAATAAACCGC
TATGGTGTGAGAGGGTCTTAATTAACGCGTTTGTAGTAATAAACGATAGGATTGTCGTAA
ACGGATATTGTCATAAGCGAATTGCCATAAACAAATTATAGGGGCTTGCGCAATGTCTTA
ATTTTGCGCAAAGCCCCTTAATTATTGATGGGTGATGAACGGGCGGAAGACGAGATAACG
CCCGTCTCTATCAGAACAACACTATCTATCAGAACAACACTGAGTAGTTCACACCAAAAG
TCCGGCCACGGCCCTTATAGCTGTATAAGTTGGGTGAGCCGTAGGTTGGGCTATACAGAA
TCGGTGCGCGCTGACCCCAAACGGTGGTGTACTCTTTGTCCAGCAAGTTTTCGATACTGA
AACTGAGTTTTCCCACGGGTAGGGCGTAACTACTGAGAAAATCGATGGTGTTGTAACCGT
CTATTTTGTCACCCTTGCTATCGGAAACATCGAACGTTTGTTGGGATTGCACGCGCAGAT
TCCAATCACCCGGTGCCCAGCCAATGTAGGCGGTGGCTTTCGACGGGCTGGCAGCATCGA
TAGTCAGTTTCTGCCACTTACCGCTAACCTTAGTTTCCGACTTAATTAGGTTAAATGTTG
CACCGGCACTCCATTCGCTGTTATCGAAGAAGTAATCTACTGCGCCTTCTACCCCATAGA
TTCGGCGCTTATCCGGTAACACATTGATGGTCATGTCTGTTTTGTTGATCGAGATAGTCT
GATCAGAAAGCGAGTAATAACCCGCCATTTGGGTGCGCAGGTTATCGCCGGTATAGCGCC
AGCCCAGCTCATAGGAATCAACCTTGATGCCCTCCAGTTTGGAGTCATTCACGTTGACAC
TGTTTTGCAACTGATAGTGACCGTTAACCAGCGTGTAGGAGCCAGAACCGTAATATTTCG
CCAGATCCGGGATCTCAAATCCTTGTGAAAAGTTGAACCAGGTCTGCTGGCTTTCTGTCA
GGTGCGCCAGTAAACCGGCATTGAACAGGAAGTTGTTGTAATCCGTTTTCCCACCAGGTA
CGGGATCAGCGGAAGTCGCGGAGCCGCTGGCAATCGCTTGTTGTTGTGCGTAACCCACAA
AATCATCAACCTTGTTCTCTGTGTACTGGTAACGCACACCGCCGCTCAGAGTGAAAATCG
GGTTGATGTCATAGCGGGTTTGTAAGAAGGGAGCCAGGTTGGTGGTGGTATAACTTGGGT
AACGGCCAACGTTGTAGGCATTTTCTAACGTCATGCCGCCGGATTGCTGTGCCTTCGCCA
GATTAAAGAACTGTTGATTGGCATTGAAACTTTCATGTTCCAAATCGATACCGTAAGTCA
GTGTTAGGCTATCGATAGGTTCACTGTTCAATGTCAGTTTACTGCCGTAGAAATCGGTTT
TTTGCTGTGATGCACCGATAGTGCTCACCTTGCCATCTTTCAGTGTTGGGAATGGGTAGA
AGGTTAGTGATTCATCACGGTAATACACTTGCGCCACTAAATCCTGCCCCCAGAAATCCG
TGTTGGAGTATTGCAAGTTGATGAGATGGCGTTCGGTACCCGGAATACGGTCTGAATTTA
GCGCTGCGCTGTTGGAGGCCTGCCCGGTACCCGTTACTGCTGAGAAGTTTTGCCCCAGAT
ACAAGCCGTGTTTGCCATCGGATTCGCTGTTGAAATACTGAGTGGTTAGCTGCAATTGCT
GGTTTTCGTCGATATTGAGGGTTCCCGTGCCCATCACGTCCAGACGGTTAGAATATTGCA
AGCCGGTCTGGGTGTTGTCGATCAAAACCTCATTGCCTTTGCCGTCGTACCACCCCCCAT
AACGTTGATAAGAAACAGAGAATCGGCCGAATGCGCGCTCAGTCCCCCCACTCATGGCGG
CCGAGATGTTCTCATCGTGGTCGTTATGGCTGTTAAAGCCGGTTTTGCCGCCAATTTGCA
ACTCAACCTGTTTTCCTTCCTGGCCTTTTTTGGTCACGATATTGATCAAGCCCCCCGTGC
TACCCCCGCCATAAAGTGACGTCGCACCGGAGATGACTTCAATGTGTGCAATATTAAACG
GATCGATCGAATCGAGTTGGCGGCTGTCGCTACGTGAAGAGTTCAGCCGCACGCCGTCGA
TCATCACCATGATTGAGCGGCCACGCATGTTCATGCCGTAGTTGGTACGGCCTTGGCTGC
TGACGTCGATACCTGGGATCAATTGAGCCAAGATGTCTTTGATTTCCAGGCCGCCTTGAA
CTTGTTGTTCAAGTTCCTGGCCTTCAATCACCCAAGTTGTTTGCGCCATTTCTGCCACGC
TGCGGTGTGAGCGGTTGGCTGAAACCACAAGTTGATCCTCTGCCCACGCCGCTGGTGTGA
GCATGACCAGCAGACACGGATTTAATACCCAGAGGTGTTTGTGTTTCATTGTGACTTTCT
CCCAATATTGGTCTATGGCGTTAAAATTCGCCTGTTATATTTTGACGCTTGGTGCCGTAT
TTAAATGTCGATGCAGTTGAGCACGGGATGTTCCGGGTGGGCAGGGACACCCGACTGTTG
GCTGCGCCATTGGATCACCGCCGGGGTGGAAGTTAAATCGAACTGAGTGCGCCCTAAAGC
CCGGTTGAGAATATGTGCTGATCGCCAAGCCATCAGGCTGAGCTGAGGTTCGGCAATGCC
GTGGCTATGCATACCGGCATTCACGGCGAACAAGCAGTTTTCACGCGGGCCTTGCCAGTC
GAGGACAAAATCTGGAGCCACTTGGTACTGGCAATCGGCGGTGGTTTGCAGACGATCAGC
TAATGGATCGAGAAACGCCGGTCGATCCTGCTGATAACCCGTGGCGAAGATTACCACATC
GGTATCAAAAGTTTCTGTGCCTTGATCGAGATGGTGATGGGTGAGTAATTGGTAACCGTT
GCCGCGCGTATGCATATTGGTCAGTGAGCGGCTGGGGAGCAGGCGCGCCCACGGTTTTTC
ATGTAACACTTCAAATTGGTGGTACATAGCACGGTAAATCGCCAGTAGTGATTCACTGGT
AATGCCGTCAGAGGTCATTCTCTGTTCTGCCAGCATATGCTGTTTGGCGCTGTCGTTCAG
GGTGTAGAAACTCTCAACGTATTCCGGCATGAAGTACTCATTGGCAAAAGCGGCTTCATC
CAGCGCGTTGTAGTTGTTACGGCGTGAAATCCAGTTCAGCTGCTTTGGCTGCCCCCATGC
AGCGAGAAAGATGTTCAGGAACAGGTCCGCCCCGCTCTGGCCGCCGCCCACAATGGTGAC
GCGTTTACCGGTCAGATCTGGATTACGCAGTGCCATTTCGCTGGCATGGAAGCAGCGGTC
ATTTTGCTCGGTCACGCAGTCTGGCAATTTGATGCGTTTGCCTATCCCCAGGCAAACGTG
GCGCGCGTGGTAGACATTACGCGGGGTGGTAACGACAAAATGGCGCTGCTGGTCGTCAAA
GTCCACGCTCTGAATATCTTGGCTAAACTCGAGCGAACTCATGCCACTGGCGGCCCAACG
GAGGTAGTCCGCAAACTCCTCACGGGAAACGGTCCGGTGCTCGGTGGTCAGAAAACGGTA
GAATTTCTTATGCTGCACCAGATAGTTAAGAAAGCTGTACGTGTTAGTCGGGGAGACTGT
GCTGACCAAGTCTTTCAGGAAGCAGGTCTGCATATGGCAGTCCGGCACCATCATGCCAGG
GTGCCAGGAAAAGTGCGGTTTACGTTCGAGAAATTTACTGTTAAAGCCAGAAACTTCACT
GCCAAGTGCGGCAATACTGAGGTTAAATGGGCCGATGCCAATGCCGATGAAATCCAGAGG
CTGATTCATTGGGCTAGCTCCTTGGTGACCAAATAAAGGGGGTTATCCAGATCCTGCAAA
TAATCAGGCAACATGCGGCTGCCGCCGTCCTGCTCTGAGTAGGTGAGTTTTACTGGGTTG
AGGACCACACGGATAATCTGTGGTTTAAATAAATTGAATAAGGTAAAGCGGTCTGCCAAA
TCTGGATGCTGCGCCATGTAGCGCTCCAGCACCTGTGCCAGCAGTTGATAGAAGCGGTAT
TCGCTCAGGTTGCAAGCCTGCATCAACGGTGAAATAAAGCGTAATACGGTGACAAAATGG
CCGGTTTGCAGATCGTGGATGAGGTAGTCGGCAGATAAGCGCACAGTCACGTCTTTAACC
ACGTTAGGCAGCGAGGCCGCTTGTGGAAAATCTTTATCGACCAGACGCATATCGCCCTGG
AAATCTTTCAATAGGATGCGCTGGGGGGCATGGTCTTTCATTACCAGAGTGATGTTCTGG
CCGTGGGCAATTAGCGCCACGCCGTAGCAACACATCAGGTGGTACATCGGCACCACTACC
ACACGGAACATCTGCTCCAGCCAGGCTTCAGCACTTAACCCCGAACGTGCAATATAGGCC
GCGATCAGCGGATGACCCTGATTGTTGGTTTCCATCAGCGTCGCCATCAAAATGGCATGT
TCACCCTCTCGCAAATAGCAGGACGGATTCTCTCGCCAAATCACACCGAGCATTTCCTGG
CAGCGATAAGGCGCCTTGGCAAGTGTGGCGTAGGTCTGGTGCAGCATATAACCTGCGGCG
GGTTCACCGAGGATCTCAGCCCCGCTTTCATGCAGTGTGCGGTCTTGTGCGAAGACTTGC
TGCAACCAGCGCGAAGCCGCGGGGCCTGCGCTGATGTATTTGCCTGGGATGCCACGATAA
CAAGAGGTGTTGTAAATGGTGAGTGGCAGTTTGATATCAAATGGCACACGGCGGCTGACA
TTGGTTAATGTGCGTAACGATTGTTGCGCCAGATAGTGATCGCCAAATTCACCCAGTTCG
ATCAGTTCACCCTCGGCAAGTTGTGGTAGGAAGTGCAAGGCAATTTTTTGCTGCCATTGC
CACGGATGTAAAGGCACCGGGACCCAATCATCATTCAATTGGCACTCACGCCAGCGGCGA
TCAAAGCGTTGGCGTTCGGCGGGGTCCATGGCGCTGTTGAGCAAGTTGTCCAACGGGTAT
TCGGCATCCACGCACCAGATAAAGCTGCCGCGTTTGGCTGCGACCCAATGCAGACGAAAT
TGGCCCTGATATTCGGGCGCATAGTGTTGCAGGGCGGTTAAGCCCCAGCCGCGGCGGCCT
TTGTTGAAGATAAATTTCGGGTGACCGGCCAGCAGGCATTGCAGGGCATCATCATTAAGG
GCGATCAACGCTTCCGCACTCATACCGTGGCGAGCGGAGAGTAATTGCATGTCTCCACGC
AGTGTGGCGTACAAATCTTCAAGGTGCTCTGCGACCTGCGAATCGTCCATCTTCAGCACG
AGCGCCAGTTGGCGCAGCATGTGGTCAGCGGCGAGCGGCACACCCTCACAGCGCAGCGTG
GCAGGATCAATATGTAGCCAACCCCAGATACCCCGCTTGCCGTTAAAGGTGTAAACCGCG
CCGGGCAAGGTGATGCGCCCTGTTTCACCGTGTAATTCAGCATGCAGAGTGCGTTCATAT
TCCAGTTCGCTAAGGATTTTAGCGATCATGTGGCGATTAACCTGCTGCCAGTTAGCGTAA
TCGGTGGTGATCATCGTGTACCCTCCCGAAAGAAATCGGCGCGTTGATTCATAATCAGAC
GCGAACGTTTATGCGGGAAATCAAACTCTTTTAAGGTGTGGTAGCCAGCGGCGGGTAGGT
GGTGGAACAAACGCTGGTTATCAATACGCGGTTCTGCCACTACGCGCGTGGTGCGCGATT
CGTCCAGATACAGATAATGCGTCAGTCCACGTAACCAACTGTGTATATATTGCGCGCCGC
GCCAGTTCTCTTCACCGACCAGCATGTGCAAACCGCGGTCAAAAGGTTGCCAACGGTAGT
GGCGGCCAATGCGGTCTTCCGCCGCCCAGTACACTTCGAAATAACCGAATGGTTGATCAT
CGAAACATCCCAGCAGCGGGTAGCAATAGGGGGAATCTAACTGGCGTTGCAGATAAGCCG
CCTGCACGTCAAGTGGGCCGCTCATTTCCCAAAAGGCATCCACGCGCGGTGAGTTCATCC
AACGGGTGAACTGGGGGGCATCGTGATCGACTTCTGGTAACCGGAAACTCAGGGTACGTT
TGATGTTGGGATCGAAGCGGCGATAGACTTCTCCGTCTGGGCGGGGCGGGCGTTGCGGAT
ACCAGAGATGCCGCTCGGTATCATATTGCATCTGACCCGCAGTTCGGTTGCGTTCTGCAC
CCAGCCACAGCGGTAACTGATAAAATATCTCCCGTGCCACATAGTCGCTGCTGATCAAGG
CAAACAGAGCCATCGCCTGTGGTGCATCGCGCCACTCGGCATACGGCAAGGCAATACCCG
TCAACTGCGGTGCGGCGATGAACAGTTGATCCAGTGCTTGCACCAACCAACCTGGCGGTA
ACGGCCCAGGCAAGTGCAGTACGGCACTGCCATCAAGTCCCAGACCGAGAGTCAGCGCCT
TTCCCAGATGTTCACAGTAAAAACTGCCACCGGAGTGTATTAACTTAGCGTGTGGCCCCA
TGGATCACCCCCTGGTGCAGAGGGTTAACGAAATCGAAGTAGATCACTGCCGGATCAACG
ATGGTGTTTTCGTTGTGATCGTGTAGATAGCAGAAGAAATTACCTTTGCAGTGCCAATGT
GGGCTATCAAGTACGTAATCCAGACATAAGGTGTTTTTGGCGCAAGTACGCAGGGCGCTG
AGTGCGTCACGCACACGAACCATCAAATTTTCCTCGCTGTCGAAACCTGCGGCAGCCAAG
GCAGCCGTTACCGCGAGGCTGGAGTTCACCAGCAGGTAATACGGGAAGTAACGTAATAAT
TGCTGTTCGCTAAAGCTATTTTCCGCTTCGGCTTCGCCAATTTCCGCCAACCACGGCAGC
GCGCTCTGGGTAAAGCCGCTCCCTTGGCAGTCGCGGTACAACATACCGACAGGCAGATCT
TGCTGCATCTCCACCAGAATATTTTGCTGATGCGCTAACAACACCAGCCCGTAGTCAGCC
TCGGTGCTGAACAGTGGCAATAAGACGTGCTGGCAGTAAGCATCCAGCCAGCAGAAAGCG
GCCTGTTGCAATGGCAGATTCAGACGGGCAGCCAAACGACGCACAGCACTGGCCAGCAGG
CTGTCCCCCCCATCGGGCGCGGCTTGTGTCAAGGTGACCAACACATTGGTCTGGCTATCG
GGTTGGCTGAATAGCAGGTTGTCACGTAGCACCAACAGACTCTCTTCTTGAAGAGTGAAA
TCGGCTGAACGCAAACCGGCCCAACCATCTTCCTGCATCACACGGAAAGTCGGGTAGCGC
GCTTGCAGCTCTTGCCAGCGGGGCGTTTGAGCCAAACGTGCCAAGCGCATACCGCGTTTG
GCCTCTTTTACCGACAGGGTTCGTACTGAGTTGGTCAGGCGCACACTGAGTGAGAACTTG
ACCATGTCGCGGTTTGACGGGCTGTACAGTGAACGTGAAGAGCTGGTGGGTAGCCAGCGT
TCACCCGCTTCGCCCAGATCATGCAACGCGTTTTGTTGTACTAATTGCTGGCACCAGTCT
TGTTTCAATAGGTGATCGGCTTGCCAGGGGTGCATGGGGAGCAGCCAAACGTCATCGGTA
AAATGCGCGAGTAATTGTGGGGCGCTTTCGCTGGCAAAGCGTTGCAGCCGGTGTTGTAGC
GTTAGCTTTAGGCTATCGCCGCACAGGTAGCGTTTATCGACTGCAAACCAGCGTAGTGGG
AAGCGGGAGGCAAAATCGGGAGATAACGCTGGGCCTGTTTTTCATTAAAAGGTTGATGGG
ATTTCGGTGCCGGGTGAAAGGCATGGCCGGCCAGTAATCCTTGTTCTGCCTGGGCAAAAT
TAAGTGGTTTATCGCGTAATGACGGCCAATCCAGACGAATATTAATCGCTTGCTGAGTAT
TATCATGACTTTCTAGCACCCGTTGACGGAAACGAGCAACCACATCATCAGACAGCTCAC
CTTTTACCGTTGGCTTCTCCAACAGAAGCGTCACCAACTGTTCGATCCCGAGTTTTACCG
GGGTGTCATCATCCTGCCTATCATTACCCTGCTGATGCAGGTAGGCAGGGAACAGATAGT
GATGATGCTGTGTTGGGGAGATATGGCATAAGGCAATGTGGATAGCGTGTGAAGAAGAAA
GAGGAATGTGGAGTTGTGGGTACGGTTGGTGGCCCGCTGCCGGAACGATCTGCCAGTCCT
GGGTTTCACGAATCAGCGCGTTGAGGAAACATTGAGCAGCCACATCGGTTGCTAAGGTTT
CTACTGGGATAGTCATGATGTCATGTCGCTTATTAATCCATTGAGAACGATTCTTATATC
AATAGTGGTTATCATTATCAATTGGAATATGATACAATTTTTCAATAAATCTCCTTCAAA
AAACCACACTTTTATTAACGGTTAATTTACTTTTAATGCGCATATCCTCAGAGTCTGACG
CTCGCTCAAGCGGGCTTACATCGTCTACCCATTGGCCTTTAGCGTTCTGCGTTGGGTTAC
TGGGCATCGGGCAAAACGGTTTATTAGTGGTGTTACCGGTATTGGTAAGCCGCACTCATC
TGTCATTGTCGGTGTGGGCGGGTCTATTGACACTTGGCTCAATGCTATTTTTAGTGGGAT
CGGCATGGTGGGGCCGGCAATCGGAGATCCGTGGCTGCAAATTTGTTGTCATCATGGCAC
TGGCAGGTTACTTGCTTAGCTTTGTTTTATTGGCGCTGGCGGTGTGGGGGTTGTCAGCAG
GGTGGTTATCGGAAATGGCCGGTCTGGGCTGGCTAATCGTGGCTCGTATTATTTATGGCC
TGACCGTCTCTGGTATGGTGCCCGCTAGCCAGACCTGGGCACTACAGCGTGCCGGTTATG
AGCAACGGATGGCGGCGCTGGCGACCATCAGTTCGGGGCTGAGCTGTGGCCGTCTGCTCG
GCCCATTGTGTGCCGCCCTCGCGCTCTCAATACACCCGATAGCCCCCCTGTGGCTGATGG
CAATTGCACCACTGATCGCACTGCTGGTGGTGTATCGCCAATACAATGACCCGCCGTTAC
CCCCAGTGGTGCATCAACAAAACCGTTTACGCCTCAATATGTTGCCTTATTTACTGTGCG
CGTTGTTGCTAGCGGCAACCGTCAGCCTGATGCAACTTGGCCTGGCACCTCACTTAAGTC
GATTGTTTAGCCATTCGGCCACCACGGTGAGCCACCACGTGGCCATTTTGCTTAGCATAG
CCGCGGGTTGTACGTTGCTGGCACAGTTTCTGGTGGTTCGTCCACAACGTTTTACGCCAC
CTCAGTTGCTGCTAGTGGCAGCCTTGCTCATGGTGCTTGGCTTGGGGCTGATGTGTGTTC
AACCGCTGGTATTATTCTATCTAGGTTGTGCGCTGGCTTCTTTCGGCGCCGCGATGGCGA
CACCGGGTTACCAACTGATGTTGAACGACCGGTTATCTACTGGCAAAGGCTCCGGCGTGA
TCGCTACCAGCCATACATTGGGCTATGGCATGAGTGCATTGATGGTGCCGGTAGTCGCAA
AATTTTATGGTGAGTCACAGTTGGTAGCCGCGGCGTTCATGATGGCCATTTTGTTGGGGG
GAATCAGTGGCTGGCTGTGGTGCCAGCATCGAACAACCGCCCATTCTGTGGGAGAGTAAC
TGGCGCTGCCCGGCCAGCATCGGTGACAAACGGTTGGCGTGGGTTGGTCCGTTAGCGGTG
ATGGTCGCGCCGCCCGATGATGAGCAGGTGTTGGCTACTCACCTTATGGGCTGCGCTGCA
ATGGGTGCAAATGCATCGTGATATCCGCCATCCTATTTCCTTGAGCTGTAAATAATACTT
TGTAGTTATTTTTCGCCACTGTAAAAGGGGACGGTGTTCAATGGGATAGCTTTCATAAAA
AACTAATTTATTGATTTTAGATACTAATAAAATTGAATGTGTTTGGCTCTATGTGATCTT
TAAAATATCCTTAGGGTCAATTCTTTTAGACAAGATATCTTTATTTATTGCTATCGTTAT
TTCCGCCAAAACACCATCATTAATGTCATTTTCATTGATTTTACTCACGGCAAGGACTGC
ATTTTCACCATTTGCTTCGTTAAATATTTCATCATCACTATTTATTAACCTTTTGATTTT
TCTAAGCGAATATTCAGCCCGTTGTTCTATTTCGCTATTGAACTCTTCTGGGAAGTAAAG
CTGACTAATAAATGAGTATTTATCGACCTCCTGAGGAGATGCTTTTGGTGGCTTAATGGC
AAAATGAATATGAACAGCACGCCCGGCATAAAACCCAGGGTAGATACTGGTAAACCTGAC
GAGCCCATGACTATCAGTTACCTGTGAGCCCCTTAAAAAACTTTTCTCATCAGTTCTGTT
GATACTCGCAACTTCTCCACTTGGTGCGTCTTTATCAGGGTCAACATAACTCCATCCCGA
ATAACGCCCCCGAGCATTACATTGCCATATATCAACGTAATAATATTCTAATGGGCGGCA
TGAATTTGAATCGATAACTGTTATTTTAAGGAGTAAAGGCACCCCGTTTTCATTTTCTGC
TATGTTCCTTCTTATTGGCATATTACTTTTAATATATGGGCCAGCCATTTGTTCAACAGA
TAAAATACATGTTCCAGGTTGAGGTTTGGTATCTTTCTCTAATGTAATGTTCGGCGCAGA
GAATGCATGGGTCACTACACCGGTAGCAACGACAGCAATCGATTTTTGTAAGAATGATCT
GCGCCCCTCGCGATTAACTTTTGGCATTATTTTGTTTGTCATGTCATAAACCTCTCTTGG
TTTATATGGTTAAATTAACGTTCACGTGTCGTAAATATCTAATGCATCCCTTCGGTTGCC
TTCAAAAATAGCCATTCAAAATCAATGTAATTAAATGAAAATATATTTTTTATTGTGTTT
TTATTGTCTTTTTTTATAAAAAAAATGATAAATTTCATGCTTAATTATTAGCATGAAATT
TATCATAGGGAAGGGACAATTTTGACAAAATGTTCTATTGCCTAAAAGTAGATTCGCTGA
TTATGCAATAGCTTGAGAGTGGCTTTAATGCTCAATAAATCGTCGTTTTGTCGAAGGGTG
AGGGCTGTCGAACGATCAAAGAGAAGCGTGCGGCGTTGGGTAAGCCCTCGTTAATCAACT
AGCGCTGTTGCCTGAAAATCCATTCGCGTATGGGGGAGATGGTATAGGCAATTCGCCAGG
TATTGCGATGCCCGCTGGCACCTTCGGTGGATTGCCCCTCAGGAATCACGGTGCCTTCAC
GAAATGCCACATAGTTAATCGGGCTTTTTTCTGCCTCTATTTGTTCAAAAGCCTGACGAA
ATTGCTCTTCATTCCATGTTCCGTCCCATATTGCACGGCTGATTTGGACACCCTCTTTTT
CCAGAACATCAATGATGGCATTCTGACCTGGCCAGGCTTTGTTATCATCCTGAGAAACCA
GAATCCAGAGTTTTTGCTGGGCAAGAGGTTTCACCAACGCGGGATCCCACTGACCCGCAA
CCAAAAAAGAGGCCGCGAAGAAATCCGGATACTTGATGTTCATCGCTATCGTCATCATGC
ATCCACCCGACTGCCCTGTGGCATAGATACGGCTCTTATCAATGTTGTACTGCTCTGAAA
GTACATTGATAAGATCAATGGTGGTGTCCAGCATGTCAGATGTTTTTGAGTCATCATCGG
CAATGATTTCTTCATACTGAGGTGCAAGAACAAAGCAGGGGCGCTGTGCCTGATCTTCTG
GGCTTGCCCAAGCAATAGCGCCTAAGCCTTGATACAGGGTGGTGCGTGTAACATCGCTGG
TGGCGCCAGCATCATGCATGAATAACACCAGCGGCCAAGCCTTATCAGGGCTATAGTTTT
TATCAGGGCTATAGTCTTTATCAGGGCTATAGTCTTTGGGGATGAAAAGGTTGTATTTCA
GCTTTTTACCTGTTTTTTCATCATAAAACTCAAGCTGCTGAAAATCATCAACGATCAAGT
TTTCCACATATTGGGTTGTCAACGCTTTCTCGCTAGCGGGAAGCGTATCACCACTGGCGG
TATGAACTGACGGAAGGCGCAGTACCGTGGCTTGAGCTGTCCGGTAAACCGTATCATAGG
CAGGAATATCGCCTGCATTACCGGGGCCGCCTCTTCCATTGGCAGATTTGTTGCTGTTGT
TTTTACTATTTGGCTGCACCTGTTCGGCCAGCGTTGCATTCTTGTCATCAGGTGATAGCG
CTATAATCATATAGCGTCCTGAGGGCGCTATATCTGCCGGATTAGTAGAAGTGCTGGTCC
ATACACCGGTTACTGTTCGCCCTTCAACATGAAAGTCGGCGGGGTTTAGCCCTTCAGCGC
TGACTTCTGTCGGATATTCGACCGCAACAGCGGTTAGCCGGATCCCGTCACCAAAAACTT
GCGTAATGGCGGTGGCAGCTTGTGCAGGCTGAACACCGGTTCGAGCCAACATGGGTACAG
AGAGTAAAAGACCTGCTCCGGCACTCATCATCAAAAATTTCCGGCGTGTTAGCATTATTT
GTCTCCTTTAACTCAGCACGTTGTATCTACTTTAGTTTCATTTTAACAAGGCTGTAAGAA
TTTATGCGATTCGTGGCAAATGGATGACTCATATTACCGCACCAAAATTACAATATTTGG
GGGTAAAAATTATTTATTTACGATGAGAGTCTGGTTCACGCTCGATATTATCTTCAGTTG
CTAAAAAAACAAACTGACTGAGTTTAGAAAACTGATTAATGATACAGACCTTAGATAAGG
AATTGACATGGGGCGAGGGACAATTAATCACAATGAAAATATTTGCAAGACATTTAGCAA
AAATTGAGGGGAGCTAGACATTATATTAAATGCTACAGAAGTTCTACTTGCAGAAACAGG
TGCACTTCTGTAGCATTTTCCTTTATTATTTTTGGTTTTTCCCTGGTATTGACTAGACTT
TTGTTGTCACCTGACTCAAGTAGCTAGGTTTTTTCATCAACTTACTCTATCCATTATACG
GGAACGGGTATGGGGCGGTAGTTGTACTAAGGTGCAATTTCCTATTGCACCTTAGTACAG
TAAATGGAGAAAGGGAATGCATTCTGTTTTCAATAGGAGTAACGAGGTAATAGAAACACT
GCGTGATTATATCGACAGAAAACTTACCATCTACGACAGTCCAAAATATACCTATATGGT
GATCAATAAAAAGAATCCAGGCGATATTTTCATTGTCACTAGCTACCCAAATGAATGGGC
TGAACTCTATACAAATAATAACTACCAGAATATAGATCCTGTTGTCCTGATCGCTTTCAG
GCGGTTCTCTCCGTTCTCTTGGGATGAAAATATTACTGTCCTTTCTGAACTGAAATTATC
AAAAATCTTCACTCTCTCTAAGAAATATAACATTGTTAATGGTTTCACTTTTGTTCTGCA
CGATACGATGAATAATTTGGCAATGTTGTCACTCATTATGGATGATAGCGCTCTGAATGG
AGTAGAAAGTAGAGTGTTGAATGATAGGGACAGGCTACAAATGCTCCTGATAGAAACCCA
TGAAAAGATGCTTACATTGAGTCAAAGAAATATGAATATCCAGGAACGCCAGGGGAAAGG
TATGCCCGGTAAAGCCATTCTATCCCCGCGAGAAAATGAAGTGCTCTACTGGGCCAGCAT
GGGAAAAACCTATCAAGAGATTGCCATAATCACAAATATCACCCCCAGAACAGTAAAATA
TCACATAGGAAATGTGGTAAAAAAGTTGGGTGTAATTAACGCAAAACAGGCAATCGGGCT
TGGTGTTGAACTGGAAATTATTAAGCCGATTCTGGCATAACGGGCAACGATATAGGCCAT
GTACTTAATACTGAACATGGATCCTGCAAACGCTGATTAACCTGTAAAAGCAGCCGTGCT
TGATTGTCCCGATCTATCGGGAGATGCAGTAAGTATATCCTTTCTTTTTCGGTAATATGT
GCTTCTTTAATCACCTCAACCTGCCAGCCTGATCGTTTAAGGATGGTCAACATTGCTCGG
CTGACGATAGTATAAATACCTGTGTAGCCATTATGTCGGGAGTAATTAATAATCGATAAA
AAGAATAAGTAGCTTATGGGGTAATGGTTACCAAAAAGCAACTTGGCACGGGTTTTATCA
ACGAAGAAACGGCTCGATTCTATATAGCCCCTCTTAGGTAATGCCACGTCATCGAAGAGT
GCATTGAAGGTATGAGTGATCATATTAGGCAGGTGAAGTTCTATAAAACGCACACTGCAG
ATTAGTTGACCTTGGTAAATACCAAGGAGATAGCGTGTATCCGAATTATCATATTCATCA
AACTCCATGCCGTTGCTGCAATTCACCTCCCAGTTAAGACGATCCTTAAACGTCTTTTTC
CTTAATTTATACAGGTCCTCAGACCGTATATCGGTCAACTCGTCGTATCTGACATCGAAA
ATTTCTAACATTATCTTTCCTGATATTTAATACTGCCAGTGTGCATATGTTAAATTGAAT
TGTATTGTATCATCACAAAATAAGTTGTCACATTAGGGAATAATTGGATTGCTAATAGTT
CTGGGAGTCCGTTAACGGGTAAACAAGTACGTCTACCCAACCTCAGAATCTACATTAACT
TTACCATAACTTATGCCGCATAATTTAATCTATGTGAAGTGGCACGCTAAATTTTTCCAT
CTGTGTTGACTATAAGGTGATATTGGGTAATTCCCCCGAAAAAACGTGTGTTTATAAGTA
TAATTCTCTCGTAGCATGAATCGAGGCGATTTGGATGAAAAGATCACGTTCTAGCGAGAG
CCAAATTATGGCTATTCTGGGGCAGATATGCTTGTTGATGAATTGTGTCGTGACGATCGT
TTCTATAAACAGTTATCGCTATAAATGTTACTCCCGCTTGGCGGTATGGCCGCATCTATA
GTGAAGTGTCTCAAAGCGCTGGAGGACGAAAACTGTTGGCTGAACAAATGTATGCCAAAG
AGAAGAGTGCTTAAGATCTGAAATTATTCGGTTGAGATCTCAAAAATTGTTTGGAACTAA
AACGGATCTACTTATATTCACATCTGAGATGATCTCAATTTGAAAGAATACCGTTAAGAA
TAAACAGCGTAAAGAAATTGTAGACGCGGGATTTTTTAATATTTTATATCGATAATTATA
ATTTTTATAAATAAAATAAAATTAAACTCCAATTCAAATGGATAATCATTCCACAAAAAA
TCATTTAACTTAGTTTATTAGTCTGATTTTTATGGTCATTTGGATTTTTTGTTCTAATTA
ATTGATTTTGTAATGAATAATGTGTCAATTTCTGCTTTCGTCGCCGTCCGCTAAGGCTAA
TCTTTAGCATATTGCCATATTAAATGCATTCGAGTATTCTTCGCGCAATTTGTGGCTGGA
ATTATTTATCATCTACTTTATAGGCATACAACCAATGCATCATGACTTCTGGGTGAAATT
ACTCAAAACAGCGGGATGCATAAAGCGTCAGCCGCTGCACGTATTACCAAGAAGAATGCG
TGTTATCGCTTGGGTTAGTATCCTACTTCAGTTAAGACTTCCCTCAGTTTTATCATTTAA
ACCCGCTATTACCAAATGCACAGATATAATTAACGGAATATTACGATGAATGGAAAGATT
GACCGGGTTACTCATGCCCTGACTTGTGTTTCTGTTTGGATAGGATGGTTTGCACTTTCA
TTTTCCCTGCTGCTGTTTCCTGGCTATGTGGGAATATATCGCTCAGGTATGGCGACTCCT
CTGCTGTACATCGTTTTCTGGCTCCCCTTTACGCTACTGGCGTGGAAGCATTATCAGAAG
TCGTTTGGACTGATGCCGTTGGGAAGAATAACCTTGCAGGATATGCTGATTCCGGGCCTT
GCTTTGCTGGGATTAACCGCTATTTTTCAGTTTTTCGGCCAGCCGGAACCCTGGGTGGAA
AGCCTATTACAGCCATCAACTTTCACTCAAATTTTGCTGGTGATAACCATTTGCGTGTTT
GCTCCGATTTCGGAGGAGATTATCTTTCGTGGGTTCTTACTGAATGCGGGAATTGGTTTT
GGTCGCAGAGGGCGGTTGCTGGCGGTAGTGATCACCTCGCTGTTGTTCGCTCTGGTACAC
ACTCAATATCTCTATCCGGCGACGTTTGTTTCGCTATTCGTTTTTTCTGCGATCCTGTGT
GAGGTCAGAATCAGAACTGGTAGCCTACTGATGCCGATGGTGCTTCATTCTGCGAACAAT
ATAGCCTCCGTAGCTTGGGTGCTGACGTTGAGTTAAGGCGGTTTTTGGGCGCCCCTGTAG
GTAGATGTTGGCTTTGTGCGCCAACCAACTTTGAACTTACCGGGCAAGCGCCTTACTCTG
AGGCCAACGATGACCGACTGTTTAGTTTATACACACTGAGCTAATCCGTGGTCAGTTTTT
GTTGACCATTACCGTGGTGAGTGCTGTACCAGGTAACTTTAATATTAAAATTACGACAGT
GAATTATTGGTGCTTTCCCAACTGGGAAAAGTAATATAAAAGACATGCAGATGTTCTTTT
TGACAAAGAAGTCATTAAAAATACATTAGGTGGGAGTGTTCTTTCTCAGGTCCTTATCTT
TAATGGGTGAGGTTTTTTATTGCTACTATAACTGTATTTATATCTACACCTTTAATCTAT
AAGCGTTAGATGGTTTTTTAGAGTGTTAATTTTTTGGGGGCGGCATGTTAAAAAATGTCA
TAAATTATGATGAATAAATTTTTTAAAATAATATCGATAAATTTATTGGCAATTTCTCTT
GGTGGTTGTGGGATGATGCTTAATCCTCTGCTTATGAAGCAGGCTGAAGTTGAACCCAAC
AACTTACCTGATGGTAAGTTAGGACAACCCTATTATGCTAAACTTAGAATAACGGGGGGA
GGCGGTGCTATTGCTTCTTTTAAGGGAGAATCGATGCCAGTTGGATCAGGGTTGGTATTA
ACATCGGATAATCCAGAGCGACCACCGGGTAGAGATGAACTGGTTATAAAAGGCATTCCT
GTGATATCTGGTGATATTACGTTTAGAGTCAGCGGTGCCTTGTTTAGTAGTGCAGATAAA
GGTTATTTTGGTAAAGAATATAAATTAAAAATAGCCGAATAATATTAATTTCGGTAATGA
CTCCAATTGGTTGAATTTGATGTACAATGCGATTTTTTGAGGTTTGCTCATGGCTTGCAT
TAACGTTCATTGTCCCCGTTGTGATTCTGCTTTGGTTTATCGACATGGTCAGAACCCTAA
GGGCCAAAGCCGTTTCCGCTGCCGTGAGTGCCGCTCTGTATTCCAACTGACCTACACTTA
TCAGGCCAGAAAGCCCGAAGTTAAAGGGCAGATCGTTGATATAGCCTTTAGCGGCACAGG
TGTGTGGGATACGGCAAGAACGCTAAAAATCGGTATCAATACCGTTATCCGCACTTTAAA
AAACTCTTGCTGAAGCGAATAACGTCCTCGCCAGTCGCTCATGTAGACGTGGCGCTCATC
TGTGAACTCGATGAGCAGTGGAGTTTTGTCGGCAACAAGGCCCATCAGTAGAAACTACGG
AGTCATCAATAGTAGTCAATGCGATGCTTCTGGAGGAAAGTATATCGAAAGAGGAGTTAG
ATAAATATGGTGTTTGGAATCAAAAATAAATTTATGTTAAAACTAATTATTTTTATTATC
TCAGTAATTATTATGATTGGTAGTTACAGTTTTGTCTCGGCCTTGTACATAAGTATGTTC
GATATTACTTCTCACAGAAGCGTTGGGATGATATTTATATCTTTTTATTTTTTATTGATT
GCCTCACCTGTTTTACTTATAACTTTATTCACAAGATTCAGGGTTAGTTTTGCGATTTTA
CTTTGTGGAGTATGTTATTTATTCTTTGAATGGTACTCGTTGCACCCTCTCAGAGTTATA
TTGATGGGGGCAAGTGTAGTAAATGGATATATTTTCATTTTGACGACTAGAAAAATATGG
AGCGTGTATTCAATATAGTGTTCATCAGATAAACTACTCGTTTTTATCTGATGGATTCTT
ATGGCTAATGTTGATGTAAAATATCTGATTTTTCAGCACAGGCTCGGTGAAAAAAACATG
GGCAGCGGAGCCGTGGGCATTAACGTTATCGCTGTCAGGCATGTTGCCGAAGCTTTCAAC
TTGAATATGAATACCGCGTCAGCCAATAGGGTATGAAGATACAAATTGTTGAGCATAGAA
ACACAGTAACCTGTCCCCACATTGTGTTTTACAACATGAATACTGGGAATGTCACCACAT
CGTGATAAGGAAATAAAAATGAAGAGAAAAAAATAGTAGGAAGGAAGACGTTCCTTTTGC
GCTGGTTCTGAAAGCCTTCAGATAGATAGATACGATGGCCGCATGCGAGTGAACGCCTCA
AAAACTGGGGTCATTGGGACAAGTCCCAGGCGGCAAGCCACTGTGTTGCAGCCCTACGCC
AACATCCAATAAGTGTGCATTCTTCGTAATTTTAATTGCTTCCCATACTCACTCGGCCAC
TCAATCCTGCCACGGTTTATCATCACCTTTTGTATCTACTCAAATTTACCTAATTTCGGA
ACGGTCTGGGGGAGGCGTTTGTCTATTGAAATGACGTCTGATAAATGCAAAATATGACGC
ATTAAAAGACACTGATATTCGTTTTTCTTGAAAACAATTAGATTGAGATTATTTACTGTA
TTGACCTACATAATCGAACCCGATAATTTATTACCTCTCTACATTATTAGCCGTGTTAAT
GCTCGGGATAATGAACTCAGCATTGGCATCAATGACTTAAACTCTCGTATTAGTCAATGA
TCTGATTTATCTAACAATTATGTTTATGTTAGTAATGCTTTACTGATTTACTAAAGTAAT
AAGTGTTCTATTTGTCTAATTTCCAACGAGGCAATATTATCGTTTTAGATCTCATTTATA
GAAAAATATTTACAGGTAATTTGTAGGTATATTCCTACAAATCACTTCCCAAATTCCTCA
TTTGGTTTTAATCCTGTTTAATTACCCCTTTAATAACAGTGTGTTATTACCTGCCACGTA
AGAAACTTCTTACAAATCATATGGATGCTATGTATTTTGAAATTGAATTTGGTTGCATTC
TGTTACATTTAACGCATTTGCGTTAATCGAATAATGTTTCTAGACTGCGCCATCCGGTAT
TTTATTGCTCTGCTCATGCGTGTGAGAAATACCTGTCAGAGACTGTTTCATGCCATCCAA
TGAATGGATAGGGTTATCGATAAATATTATTTCTTTACTTTATACACACTGAGCTAATCC
GTGGGTGGTGAATGCTGTGCCAGGTAACGTAGATTATTTTTATTCATTCTCTCTGTGGTG
GATTTCCTTAATTCCCTTCCCTTAATAAGGAACGTTGATGTCCTCTTCAAGCTTCCAAAA
TGAGATACCTAAAGCACGCATTAACATCAAATTAGACCTGCATACTGGCGGGGCGCAAAA
GAAAGTCGAACTGCCTTTGAAGTTGTTGGTGATGGGCGATTACAGCAACGGTCAGGAGCA
GCGCCCGCTGTCTGAACGTGAAAAACTCAATATCAATAAAAATAATTTTAACAGTGTGCT
GGCTGAATTCCAACCGAGCCTGAAACTCGCTGTACCGGACACGCTGGCCGGGGATAACAC
CGATACAGCCGTCTCCCTGACCTTCAACGACATGAAAGATTTCGAGCCAGAAAACGTGGC
CCGTCAAATTCCGCAACTGCGTGCCTTGCTGGCCATGCGCAACCTGCTGCGAGACCTTAA
ATCCAATCTGCTGGACAACGCCACCTTCCGCCGTGAGCTGGAAAATATCCTCAAAGACGA
TGCCTTGAGCGATGAACTGCGCGCTGAACTGGCGGCCCTGGCGCCAAAAGAGGGTTAATC
CCGGGATTGGCTGCTTGTCATTAGAAAGAAGAAAAGGAACATGCTGATGTCTGTACAGGA
AAACCGTGCGCAGGGTACTGCGACGACCGTATTAAAGAATAGCCCTGCGGCACAAGGGGT
TTACGCCGCCTTGTTTGAAAAAATCAACCTGAGCCCGGTCTCCTCACTGGCCGGTATCGA
GGCGTTCCAGAACAACGATGCGCTGGCGGAAGCCACCACCGATGAGCGCGTTACCGCCGC
CGTCAGTGTCTTTTTAGACCTGCTGAAGCAGTCGGCGAAGAAAGTAGAAAAACTGGATAA
AACCCTGCTGGACGGCCATATTGCCGCACTGGATGACCAAATCAGCCGCCAGTTGGACGC
GGTAATGCACCACCCCGATTTCCAGCGGGTGGAATCGACCTGGCGTGGTGTGAAGTCGCT
GATCGATCAGACCGATTTCCGCCAGAACGTGCGCATCGAGCTGCTGGATATCAGTAAAGA
TCATCTGGTGCAGGATTTTGAAGATGCCCCGGAAATCTCACAAAGCGGTTTATACGCCCA
GACCTATATTCAGGAATACGACACCCCCGGCGGCGAGCCGATTGCCGCGGCTATCTCCAA
CTACGAGTTCGACCGTAGCCCGCAAGATATCGCGTTATTGCGCAATATCTCCAAGGTCGC
GGCGGCAGCCCATATGCCGTTTATCGGTTCCGTTGGCCCCGAGTTCTTTGGTAAAGAGAA
CATGGAAGACGTGGCAGCCATCAAAGATATCGCCAACTACTTTGACCGTGCTGAATACAT
CAAGTGGAAAGCCTTCCGCGACTCGGATGATTCCCGCTATATCGGCCTGACCATGCCGCG
CGTGCTGGGGCGTTTGCCTTACGGCCCGGACACGGTGCCGGTACGCAGCTTCAACTACGT
TGAGCAGGTGAAAGGGCCGGATCATGATCGCTACTTGTGGACCAATGCCTCATTTGCCTT
TGCTGCTAACATGGTGAAAAGCTTCATTAAAAATGGCTGGTGTGTGCAGATCCGGGGCCC
GCAGGCCGGTGGTGCGGTCACCAACTTACCGATCCACCTGTACGATCTGGGTACCGGTAA
TCAGGTCAAAATTCCGTCAGAGGTGATGATCCCGGAAACCCGCGAGTTCGAGTTTGCCAA
TCTGGGCTTTATCCCGCTGTCGTACTACAAAAACCGCGATTACTCGTGCTTCTTCTCGGC
CAACTCGGCGCAGAAACCGGCGCTGTATGACACCGCGGATGCCACGGCCAACAGCCGCAT
CAACGCCCGTTTGCCGTATATCTTCCTGCTGTCGCGCATTGCCCATTATCTGAAACTGAT
CCAGCGCGAGAACATCGGCACCACCAAAGATCGCCGTCTGCTGGAGCTGAACAACTGGGT
GCGCGGGCTGGTGACGGAAATGACTGATCCGGGTGATGATTTGCAGGCGTCCCATCCCCT
GCGTGATGCCAAAGTGACGGTCGAAGATATCGAAGACAACCCCGGCTTCTTCCGCGTCAA
GCTGTATGCGGTGCCGCATTTCCAGGTGGAAGGGATGGACGTCAATCTGTCATTGGTTTC
CCAAATGCCAAAGGCTAAGGCATAAACGGCGACACGATGAAAATTGAACGCCCTCTGTGG
GCTCGCGGGATCCTGGTGTCTCCGCAACAATTTCAACAACAGGCTTCCTGGGAGGCATGG
ACCAATGAATGCATTGCGCAAATGGCCGTGATGCATCCCTGGGGCGTGCTTCAGGCCACT
TTTGAATTGGATGCATTGGCACAGGGCCGCCTGAAAGCGGCGCGTTTGCATGTGCGTTTT
CAGGACGGTGTGCTGGTGGATACCGAGTGTGCTGATGTGCTGCCGCCCACGCTGACGCTG
GCAGCCAGTCTGCCCGCCGAGGCCAGCGACGCCACGGTGATGCTGGCGATACCACAACTG
TATGCCAATGGCGGTAACTGCCTGCAGCCGGATGAGCGGGGCGAACGCCCGGTACGCTAT
CGTCAGGCCTGGCGCGATGTCCAAAATCAGTTCGGCGATGACAAAAAGCAGGTCGCGGTG
ATGTACCACCAACTGACCCTGCGGCTGGACACTCAGGAAAACGGCGATTATCAGGTCTGC
CCGGTGGCGCGTTTGCTGCGGGATGCGCAAGGTCGCTGGACACTGGATCCGGGCTTTATT
CCGCCGATGCTGAGCCTGCAGGCCAGTGCCTGGTGTGGCGAACAGCTTGAGTTATTGATG
GTGCAACTGCGGGCGCGTTTGCAGCGTCTGATGGGGATGCGCCGGGAGAGCAATGCACGG
ATGGCCGATTTTGCTGTTGCGGATGTGTCGCTGTTCTGGCTGCTCAATGCCCTTAACAGT
GCCGAACCGGTATTGGGGAATTTTCAGCGCTATCCGCAGGTTCATCCAGAGCGCCTGTAT
CAGGAACTGGCCAGGCTGGCGGGCAGCCTGCTGACGTTCTCCCTTGAGCACGAAGTGACG
GCGATCCCGGTTTATCAGCATGAACAACTGACCCGCGTCTTTCCCCCGTTGTTTGCCCTG
CTGAATATTCTGCTGGAAGCCAGCCTCCCTTCACGGGTAGTGGCGATTGAGCTGGTTCAT
GAACCGCGTATCAATCAGTGGCGCGCGACCCTGCGTGACCCTCGTCTGCGCGAAGGGGCC
GATTTCTACCTGTCGGTCCGTTCCTCGTTGCCCGCGGCCCAATTGCAGACTCAGTTCCCG
CAGTTGTGTAAAGCCGGTGCGCCGGATGAGGTCGGTAACGTGGTGAATGTTGCGCTGAGT
GGGATCCCACTGCGCCCGCTGAGCCATGTCCCAGCCGCCATCCCCTTGCGGCTGGAAAAC
CAGTACTTCTCCCTTGATCTCAGCCACCCTGCGGCGACGCAGATGATGGAGACGGGGGCC
TGTGTGTTCTATGTACCCGGTACGCTGGGTGAGATCCAACTGGAGCTGTTTGCGGTGCTA
CGCGCATGAATCCTCACCTAACCGAACACCCCCCAGTCGGGGATATTGACGCCCTGTTGC
AGGACACCTGGCTACAGGTGATCAGCCTGCGTCAAGGGGTAACCTGTGCCGAGGGCGAAG
GGCAGGCATTCTGGCAGCGCTGTGTGGCGGACATTGAACGTGTCCATCAGGCGCTGAAAG
ACGCCGGTCACAGCGAGCAGAGTTGCCAGCACATCCGATACGCCCAATGTGCACTGCTGG
ATGAGACCGTGAAAGGGCGCGGTGTACAGGATGATGCCTACTTCGTGTGGTGCCATTCGC
CCTTACAGGCGCATTTTTTCAATACCCTGGATGCCGGTAGCCAGCTTTACGAGCGGATGC
GCGCCGTGTTGCGTGAGCCTGCGCCGGATCGCGCGGTACTGACCTGTTTTCACCGGGTAT
TGATGTTGGGCTTCCTCGGCGGGTACGCCTCCCCGGCGGCTTCTGAACGGGAGCAACTGA
TCGATCAACTGAGCGTGCAGGTACCGGCGTTCAGTGTCGCGCCATCACGTGGGATCCTGG
CAAGCGCCGCCTCCCGCAACCGGTTGGGGATCTGGTTGCGTTACTGGCCGGTACGGCTCG
GGCTGGCTGCGCTGATGGTCGCGCTGTTGTGGTGGGGCCTTGATCACTGGCTGTCCGGTC
TGTTAGCCACCTTACTGCCGGAGCCGGTGTAATGAGTCGGTGGTGGCAACGTGGGTTGTG
GCTCTGGGCGGGTTTGCTGGCGGTCATCTTGTGTCTGGCATTTCTGCCGCTCTCCCCGTG
GGGGCGCTGGCTGATGCTGGCATGGGTGGTGCTGATTTGCATGCTGGGCGGGTCGCGGGC
AGGGCGGCAAGCGGCCGGTGCATCCTCTGATCCGCTGTTCGCCGGGTTGGCAACTGAAAA
CGGTCTTCTGCCTGAAAACAGTCGCTTACCGGTGGTGTTGGTATGTGGTGATGGTCTGGC
GTCATGGTTTGGTCGCGAACGGTCACACCAGAGTGCACAGGGCTGCTGGCTGCGGGTGGA
TGATATCAGCACCCTGCGGCAGTTTGCCCGACAACTGCTGTGGCAACGGCCGGAATGGGC
CGCTCAGTTGGCGGTGATGATGGTCGTGAACCCGCAGCAACGCCGCGATGAGCGCCTGCT
GGCCGCCGATCTGCAAGAGCTGCGCTGGCAACTGATGCAACTGCGCCGCGATAGCCGCCA
TCCTGTTCCCTTGCTCCTGAGCAGCACGGTGGCCACCTCGGTTGCCCGTGATACGGTCTG
GCTGTCACAGCAGCAGACACCGCCGCTGACACTCTGGTCAACCGTCTCGACGCCGGGCTC
TCTGGCCGACTGGCAGCGTGCGGAAAGCCGTGCCGTACAGGCTGAACGACTGAAACAGGC
GGTGCTGTTCAGCAGCCAGCATGACTGGCTGAACGCACAGGTGCTGCCGGTATTGCAGGC
ACCCAATGCGGATGTTGACCCCCTTGCCCCGCAACAGATTATTCAACAGCAGGTTGCCAG
TCTGGCCGATCCGGTGCCTGCCTCGCTGTGGCAGCACTGGCTGGCGGCGCATACCACGCT
GACACAGGTGGCGGGTTGGCATCCACCGCCGCCCGCCGCCCATGACGCCTTACCGCTGCC
GGATTTTGTCTTTTCAGCGCTTCCTCTCGGCAGCGGGGTGTCGTCACGCCGTCGGGTACT
GCGCCATGGTGTCACCTTACTGACGTTGGCGGCGATGGTGGCGTTGTGCAGCAGCGCCTG
GCAGAACCGGCAACTGTTGCACCGGGTGGCCTTTGATATCCGTCAGTACCACAGCGTGGC
GATGACGGATTATTCCCCGAAAGCGCAGGCGGTGGCGGTATTACACCGTGATGCGGGGCT
GCTTGATGAAGGGTACCGCAACGGTGAACCGCTGCGTCTGGGCCTGGGGTTATATCGGGG
GGAGCGGCTGCGCCCGCCGCTGTTGGCGGCGATCAAAAGCTACATCCCGCCGCCTCCTCC
GCCTCCCGCGCCACCGGCGCCGAAAACCGTGCGTCTCGACAGCCTGTCACTGTTCGATGT
GGGTAAATTCACGCTGAATGCGGGGTCCACCAAAATGCTGGTCACGGCGCTGATCGACAT
CAAAGCCAAACCCGGCTGGCTGATCGTGGTGGCGGGTCACACCGACATCACCGGCGATGC
GCAGGCCAACCACATTCTGTCGCTTAAACGCGCCGAAGCATTACGGGACTGGATGCTGTC
AACCAGCGACGTCTCGCCGACCTGCTTTGCGGTGCAAGGTTACGGGGCCACACGCCCTAT
CGCCGACAACGATACTCCCGACGGTCGGGCGCTCAACCGCCGGGTCGAAATCAGTCTGGT
ACCGCAGGCTGATGCCTGTCAGGGGCCGGATGTAAAAACAGCGTCACAGGATGAAAGTGA
CGTATCAACGCAAGAAATGGAGAAGTAAACCATGGCAATTCCAGTTTATCTGTGGCTGAA
AGACGACGGCGGTGCGGACATCAAGGGTTCTGTTGATGTGCAAAGCCGTGAAGGCAGCAT
TGAGATCGTGGCACAGGACCATAACCTGTACATCCCAACCGATAACAATACCGGCAAACT
GACCGGTACCCGTATCCACACCCCGTTCGTATTCACCAAAGAAATCGATGCGTCGACCCC
GTACCTGTACAAAGCGGTGACCACCGGTCAGACACTGAAAACCGCCGAGTTCAAATGGTA
CCGCATTGATGACGCTGGCCAGGAAGTTGAATATTTCAACACCAAACTGGAAAACGTCAA
AGTGGTTAAAGTTGCGCCGAAAATGCACGACGTGAAAGATCCGGCGAAAGAGAAGCACAA
CCACCTGGAACTGGTGGAACTGCGCTACGAAAAAATCACCTGGACCTTTAAAGACGGCAA
CATCATTCATTCCGATTCTTGGAATGAGCGCGCCACCGCATAGTGACCCGTCATTCTTCG
CGCTGCAGGTGCGTTAGCGATATTGCCGACTGCCTGCAACACGAATTATTTAGGGTAACC
CCGCAAGTAGGCGGTTCGCCGCCTGCTTTTTTGTGTTTTTAGCTGAGCATCGGCATATCA
GTATTCAGCTAAACGCATACACATTTTATCAGATGACCTTATGGGCCTTGGTTTCCTTAC
TCAGGATATGGCTATGGGCGGTAGCGTGCCCGACGCCAGCTTCATCTGGCTATTTTACTT
GCCATTTTGCACCTGGGCAGTGCTCGGCACCGTCACGTACTACGTGTACGCTCCGGGCCC
TGTGCGCTGTCCGTGTGCAAACTGACTGCGACAATAACGCCAACTGAAACCGGCTTACTT
ATCCGGTATCGCAAAGGTTTCGCAAACAAGGAAGATCTTAATGACAACGCATTCAGCACA
CTTATTACGCCGCTTAAATCCCTATTGCGCACAGGCACTGGCCGGTGCTGCCACCCTGTG
TCAGACCCGCGCCCATGCCGAGATCACTGTCGAACACTGGTTGTTAAAACTGCTGGAGCA
GGGCGAAGGCGATATCACGGTGATTGCCCGGCGTTATGAGTGGGACATGGACAGCTTGTG
GCAAGGGTTACTGGCCTATCTGGATACTTTGCCGCGCACGGTACAGGGTAAACCCCAACT
GTCCGCCGCGTTGCAGCAACTGATCAAAAGTGCCTGGCTGGATGCCTCGTTGCAGGAAAA
TGCTGATGCGGTGCGCTCGGTTCATCTAATGGCAGCGCTGATAAATTCGCCATCATTATT
GGCCGCCGATGCCGCCTGGCCGTTGCTCAGCCTGAGCACTACCCAACTACACCGCTTGTT
GCCGTTGCTGGACAGCCAATCCGACGAACGCCCTGAAATACAGCAGGCCGCAGCACTGGC
AGACAGCCCGGTCAATCTGACCGATGAGGCCGCGACGGTTACCTCCGCCAGTGGTCAGCC
GCAACTGAATGACGCGCTGCAAGCGGCGCTGGATAAATTTACCCTCGATGTCACCGCCAA
AGCCCGTGCCAACCAGATTGATCCGATTTTTGGCCGCGACAGCGAAATCCGCCAGATGAT
CGACATCCTGTCGCGCCGCCGTAAAAACAACCCGATTTTGGTGGGTGAACCGGGTGTGGG
GAAAACCGCCTTGGTTGAAGGGCTGGCACTGCGCATTGCCGAGGGCAACGTACCGGACAG
CCTGAAAACCGTCAGTGTGCGCACACTGGATTTGGGTCTGTTACAGGCCGGTGCCGGGGT
CAAAGGCGAGTTCGAACAGCGCCTGAAAAATGTTATCGAGGCGGTGCAACAATCCCCCAG
CCCGGTGCTGCTGTTTATCGACGAAGCCCACACCATTATCGGGGCCGGTAATCAGGCCGG
TGGTGCCGATGCGGCCAACCTGCTGAAACCGGCACTGGCGCGTGGCGAACTGCGCACCAT
CGCCGCCACCACCTGGTCCGAATACAAACAGTATTTTGAACGCGATGCCGCACTGGAGCG
CCGCTTCCAGATGGTCAAAGTGGACGAGCCGGATGATGACACCGCCTGCCTGATGCTGCG
TGGCCTGAAAGAACGTTACGCCACCCATCACGGCGTGCATATTCTGGACGCCGCTATCAC
CGCAGCGGTTACCCTGTCGCGCCGCTTCCTGACCGGCCGCCAACTGCCGGACAAAGCGGT
GGATCTGCTCGATACCGCCGGTGCCCGGGTGCGCATGAGCATTGACACCTTGCCGACTGC
GCTGATGGCGATTAACGCCGAGCTGGCCGCACTGGCGATGGAGCAACAGGCCATCGAACA
GGACCTGCTCCTGCTGCCGAATGTCAGTTCAACGCGCTTACCTGAGATTGAGCAACGCCG
CGCCGCGCTGGCGGTTGGGCAGCACACACTCGAACAGCAATATAAAGAAGAAAAACGGCT
GACCACCCTGATTATCGAGGCGCGTCAGGATATCGCCAACGTGGCACATCTGGTCGCGTT
GCAGGAGGAACTCGTTCAGATCCAAGGCAACGCGCCGCTGCTGTCGCTGGACGTTGATGT
GCGCACTGTTGCGGCTGTGATCGCCGACTGGACCGGCGTGCCGCTGAGCAGTCTGTTGAA
AGACGAACAGACCGATTTGTTGCAACTGGAAAACCATCTCGCCACCCGCGTAGTCGGGCA
GGATACGGCGCTGGGTGCGCTGGCGCAACGGCTGCGGGCGGCGAAAACCGGGCTGACATC
AGAGAATGGCCCGCTGGGGGTGTTCCTGCTGGTCGGGCCGAGTGGGATCGGCAAAACCGA
AACCGCGCTGGCACTGGCCGACAGCCTGTTCGGCGGCGAGAAATCGCTGATCACCATCAA
CTTATCGGAGTATCAGGAAGCTCACACCGTCTCCCAGTTGAAAGGGTCGCCCCCAGGTTA
TGTTGGCTACGGTCAGGGTGGTGTATTAACCGAAGCGGTACGTAAACGGCCTTACAGCGT
GGTGCTGCTGGATGAAGTGGAAAAAGCCCATCGTGATGTGCTGAACCTGTTCTATCAGGT
GTTTGACCGGGGGTTCATGCGCGACGGTGAAGGGCGCGAAATTGATTTTCGTAACACAGT
GATCCTAATGACGGCCAATTTAGGCAGTGATCATCTGATGCAGTTACTGGATGAACAACC
GGAAGCGACGCACAGTGATTTACACGAGCTGCTGCGCCCGATCCTGCGCGATCATTTCCA
GCCCGCGCTATTAGCCCGCTTCCAGACCTTGATCTACCGCCCACTGAATGCCATCGCATT
GCGCACCATCGTCGAGATGAAACTGGCACAGGTCGCTAAACGCCTGAACAAACATTACGG
CCTGCACTGCACCATTGAGGAAAGCCTCTACGACACACTGGTCGCCGCCTGCCTGCTGCC
GGACACCGGCGCACGCAACATCGACAGCCTGCTCAATCAACAAATCTTACCGGTATTGAG
CCAGCAGCTGTTAAGCCGCATGAGCGAGCAACAGCGCACCACCTCGCTGACGCTGGGCTG
GGATGAAGCCGACGGCATTACCCTTGAATTTGAAGGAGGCGAAAAATGAATACCACTCTC
CCGACTCTTCGGTTTGACCATAGCCACCACAAACTGGTGGTCCGCGACAGCACCGCCGCC
GTTGATGTGCTGGGCTTTGAAGGCCACGAAAGCCTGAGCCAGCCGTTCTGTTACGACATC
CAATTCACCAGCGCCGACAAGGCGATTGACCCGGCGACCATGCTGATGCACGACGCGTCA
CTGACATTGGCGGCCCCGATGGCCGAAGCTTTTGGCGTGACGGTTCAGCAGACCCAGCGG
GTGATCCAAGGGGTGGTGACCGGATTTAAACGCCTGTCGGCCTCGAAAGAGGAATGCCGC
TACGAACTGAGCCTGCAACCGCGCCTGGCCTTGTTGTCGCGCAGCCATCAGAACGGGATA
TATCAGGACATGTCGGTGCCGCAGATTGTGGAAAAAATTCTGCGTGAGCGCCATGACATG
CGCGGTCAGGATTTTGTCTTCACGCTGGCCCGCGAGTACCCACGCCGCGAGCAGGTAATG
CAATACGGCGAGGATGACCTGACCTTTATCCGCCGCCTGCTGGCCGAGGTGGGGATCTGG
TTTCGTTTTACCGCCGATCCCAAACTCAATATTGATGTGGTGGAGTTTTACGACGACCAG
CGCTTCTATCAGCAAGGACTGACGCTACAGGCGGTGCCGCCTTCGGGGATGCACGACAGC
GGGATGGAGTCGGTCTGGGACTTGTCCAGTGCTCATCAGGTGGTTGAAAAATCGGTCAGT
ACCGGCGATTACAACTACCGCACCGCCACTGCCGATATGACGGCCGGGGCAGACATCACT
CGGGGTGATACCACCACCTACGGCGAAGCTTATCATTACGCCGATAACTACCTGACCGCA
GGCAGTGAAGGGCGCGAGCCGGAAAGTGAAAGCGGGGCCTTTTATGCCCGTCTGCGCCAT
GAACGTTACCTCAATAATCAGGCGCGCTTCGCCGGGGTGGCCAATGCGGCGGCACTGTCA
CCGGGTCAGGAACTGAAAGTCACCGGCAACGACGTGCCAGCACAGTTTGGCAAAGGGGTG
ATAGTCACCCGCATCACCAGCCACGCCCGCCGCGACCGCAGCTATGAAGTGCATTTTGAG
GCCATCCCTTACTCCGAAGAGTATTGCTTCCGCCCGATCCTCATCAACAAGCCAAAAATG
GCCGGCACCTTGCCCGCACGGGTCACCAGCACCACGGTGAACGACACTTACGGACACATC
GACAAAGACGGCCGCTACCGTGTCAATCTGATGTTTGACCGGGACAGTTGGGAGCAAGGT
TACGAAAGCCTGTGGGTCCGTCAGGCCCGCCCGTATGCGGGTGACAGCTACGGCCTGCAC
CTGCCGCTGCTGGCCGGCACCGAAGTGGCGATTGCATTTGAGGACGGCAACCCGGACCGG
CCGTATATCGCCTCTGTGCTGCACGACTCGGCGCACGGCGACCACGTCACCATCAGCAAC
TACAAACGCAACGTACTGCGCACTCCGTCGAACAACAAACTGCGCCTGGAGGATGAACGG
GGCAAAGAGCACATCAAGCTCAGCACCGAATACGGCGGCAAAAGCCAGTTGAATCTGGGG
CATCTGGTCGATAACGAGAAACAGCCTCGGGGTGAGGGTTTTGAGCTGCGCACCGACAGT
TTTGGTGCCTTGCGGGCAGAAAAAGGGATTTTCATCAGCGCTGACGGCCAGGCGAAGGCA
CAGGGGCAGGTGCTGGAGATGCAACCGGCTATCAGCCTGTTGAAAAGTGCGCAGGAACAG
ATGGAGGCCATCTCCGCGGATGCACAAACCGCCACCGCCAGTCCGGCCAACCTACAGGTA
CAAATCAGTCTGTTGCAGCAAAATCTCACTGAACTGAAACAAGCTGTCCTGTTACTGAGT
GCGCCAAAGGGGATCGCGTTGAGCAGTGGCGAACATTTACAACTGTCGGCCAGCGAAAAT
CTGATAGCCACTGCCGGTAAGAATGCGGATGTCAGTGTAGGTAAGAATTTTTTTATCGGT
GTGGGCAACACGCTGAGCGTATTTGTACGCAAGCTGGGGATAAAGTTGATAGCGAATCAG
GGACGAATAACGGTACAGGCCCAGAATGATCTGATGGAGTTATTGGCGCGTAAAGCGATC
ACGATCACCAGCACCGAGGATGAGATAAAAATCACCGCCAAGAAGAAGATCACGCTGAAT
GCGGGAGGCAGTTATATCACGCTGGATGAGAACCGGATCGAGTCAGGAACGGCGGGGGAA
TATTTGACCAAAGCAGGGTATTACGGGCGACAGGAAAAGGCAAATAAACCAGAAGATTTT
CCGAGTGTTGCCCCGGAAACAACAGAACCCACCAGTCATTTCACTTTTTCCTGACAAGGA
GTCACAACATGATTATCAGTCCTCCATTTCTGAGAGATAGAGATGCAACCCAGTCAGATG
CTGACTGGGTTGACGCGATGATGCCTGTCAGTTCCCGCAGAGGATTTCCCCTTAACAGCC
ATCGCTCGTGGCACGGAGGCATACATATTCCTCATACTGACAGCGGCGGTACGCCAGAAA
AGATCCGAGCTATCGCAGATGGCACGGTGCACTCTCTCCGCCAGCCAGTCGGTGATAAAA
AAGGCATTCCTCCTTATAACTACAATGGCGCTACGGATTGCGGCTATGTTTTGTTGAAAC
ATGAAACAGAGATCGGTTCAGGTGAAAATGCCAAAGTAGTGTATTTCTCGCTTTATATGC
ATTTGGCCTCTATAGATGCAGCAGTAAAAACTGGCGAGAAGATTTATCGCAAAGATCCCA
TTGGTACCGTCGGTCAGGTTGATGGAGGCAATGCAGTCCATTTCCAGATATTTTGTGATG
ACACTAATTTGACAAAATTAGTTGGCCGCACGACGCCAGAACTGGATTTGACGAAAAATG
GCCGAACGGATGCGGTTTATGGCGATATGTATTTTTATCTGCCAACAGGCACCAAATTTT
ACAGCCACGCGCCGGCCAACAATGCCACTACAACCACCGAAGCTGAAACCTATACCAGCA
CCGAACCTCTCTTTGTCAGCATGAGTTTTGATAAGGGCAAGTGCACCATGCTCACACGTA
AGAAAGGTGTGTTCTCTATTGGAAAATACAGCGAGGTCGGTGAAAAACTGGAAAACACCG
ATGGTGCAGATTACGAATACAACGTGTATGCGCAGGCTAAGAAGTTATACCCGCAAAGCC
AAAGTGCAGGTTATGAGCTGTTAAGGTTTGGTCGGGTCATCAACACCGACTATGAAACAT
TGGTCCCTGCCGACGCACCATTGTGGCGAACCATCAGTTATCCGGGTGGCAAAGGCGTTG
TGAACCTAGCCCTTCCGGCAGTGAAGAAGTTCAGTGATGGTGATTTCCCGCACTGGACTG
GCTGGCAACTGATCGATGACGACACAGACGAAAACAGCCAGTGCAATTCAGAGCAGGTAC
TCTGCCGTATTGGCGATGATATGCAGGGTCTGATCTGCCATTTACCACTGGAATGGGACG
CATCGACGCTAGAGAAACGTCTCTCATGGCTGAAAACGACGGTGATAAATGAAAGTCTGG
CCAATCAAAAAGCAAGCCATCAGGTAGATGACACAGGGAATAATGCTTCAGGGTATGCAT
TCGATAATATAAACCCTGACATGAGCGTGCTGAATGCGCAAAGTACTCCCTCTTTTGAAC
AAGCAGCAAAAGATACCGCGATGGCAGAAGCCGACTGGAATGCGCTTATCGAACATGCTA
AAGCATTGTGTTTTGATGTCAGCGGTTTGCCTGTAGGCCGGGTCTGGCACTTTAACCCTA
TTTCGTTTATTGCGCATTTTAGGAAGTGCGGGTGGTTAGATCCGGAAAAAATAAAATCCA
TCCTGACATCAGCATTAAATAAAAAACGCAATGTAAGAAAAATAACTTTAATCGAGAAAG
CCAGTGATAGTAACTACACATTTTTAAATTTAGCAATGCGCAAATATAATATATTAACAC
CGAATAGACAAAGTCATTTTCTTGGGCAGGGGGCCGTCGAATCTGATTCACTAACAGCCA
TGCAAGAGGTTAGCCAGGAGCAGGTGATTGTAAATGGCAAACAAACTGGTGGCGGCATTG
TTATAAAATCAACTTTGAATGAGTCCGAGTTGGGACATTGGTACGGTTCTGAACCCAGTG
AATTAGATATATATTACTCAGGAAATAAGTACAATAAAAATGGCGGATTAATTGCTGGGT
CATATAGCTGGAGTAACGGAAACTGCGGGGATGTTGATGCTCAGAAATTTCGTGGGCGTG
GTTTTAAAATGTTAACCGGTAGAGATAAATATGCAGATTATTGGGTTTATCGAGGATGGC
TATTGAAAAGTTCTTTTGATGCATACTGGTGGGACGATGTAAAGTATAAATCAAAAAACC
TTAAGGCGATGAAAAAACGCCCCGCGATTATAGATGATCCTCACAAAATCACGGCCTCAC
CATATAACTGTATTGATTCTGGTTCTTTTTTTATTACTTGTTTTAGACGTAGTACAGTAA
AAGAAATTGATAAAGATCAAGCAGAAAGTGCCGATGACAGTGTAGTGACAAAGGTCACTC
AAGCGATTAATGGTGGTGACATTGGGCTGTCACAAAGAAAAGTAATGACTAATAACGCAA
AGGGAAAATTAAATTTGCGAATTCATGTTATAGCGGGGAAGAGCATAAATCAACCCCTCT
GGGAGAGGCTGCTATAAATATTCCTGTAAAATGGAAAGTCAACAAAAAAATGATTGTTTA
ATTATGAGGGCTGAGCATGTAAATGCATCCGATTACCTTAAGCTATGCAGAAATTCCTCA
AGTGAGGAAAGTGAGGAAAGTGAGGAAAGTGATTATTTCACAATGAATGATCGCGGAGAA
TGGGAGGCAGTAACTGATGGCATCCCAGTTTTGGCAGATATAAATGTCACGTCGAAATTT
ACCGGGATGAGTGCAGTAATTTCGTGCAAGTATGAAGATGATGCTGGATACCATTCTGAA
CAGTGTTTTCAGGCAGAAATAAATTTACCAAAAAAGATAAATTTCATTTTTACTGGTAGA
GGCGATCCGTCCTTATTTAATTATTACAAGAGCATATATCTTTCATTCAAGGTAAGATGA
TGCATATACCCTGAGGGGATTTCACGAAAAATTAATCTAAAGCGAAAATACTTCCGAATT
ATAATCGTGATTTTGTGCTTGAACCCCTGAATAAAATTAACTTGGGAGAGGGAATCGAAT
AAATTAATATGATTTTCAATCATTTTCAATCATTTTCAATCATTTTCAATCATTTTCAAT
CATTTTCAATCATTTTCAATCATTTTCAATCATTTTCAATCATTTTTTGAGGAATGCTGG
CCATTAACGTTCACGCACAGGATCTGGTGTTTAAATACTCAGCTTCAAATAATAAAACAA
TATCAATCTATCAAGATAGTGATACTCTCATATACAAATTTGGCAAGGAGAAGCCAAAGC
CAGAAATAGAAATTAAGAGAAAGTTGCATAATTTGGGTCATGCATTCAATGCCGAGATCA
TCAGGTAAAATCCTCGCATTTATCTGAGAGGGTTTGATGGCTAAGGTTGATGTGAAATGT
CCATTTTGTGAGCAGTTTCACCCTGTTAAAAAGCACGGGCCAGAACGCACAGGGCATCAG
CGCTACCGCTGTCAGGCCTGCCGACGGAGCTTTCAACTAGAGTACGAGTATCGTGCCTGC
TACCCCGGTATGAAAGAGCAAATTGTCGATCTTGCTATGAACAATGCCGGTATTCGTGAT
ACTGCACGGGCGTTGCATATCAGTATCAATGCGGTCATGCGCACTTTAAAAAACTCTCGC
CGCAGCGTGTAATGATAAATATTAAAAAATTGACATTGAAATATTTTTATATTTTATTTT
TTACACCCCACTTAGCACATGCTACGTATTATAATGAAGTGTCATTTGATGATTACATCG
TTTTATTAGACAAAAATGAAAATGCAATTTTGCATGTAAAAAAAAACCATACTGACATTC
AATGTGTAATTAAAAATTGGAATATAAAGTACAACAATGGCGCGGGTGTCATATCACTAA
CAACGGATAAGAAGGCCATCCTTTTGGCCAATACACAGGCATATCTTTACGTAGATGAAG
TGATTAATTGCAAGGAAGGGGGAGTTTCATTACACAAAGTCCCCGTTCCAAACTCACCCC
CATTTGGCACCGTAATAGATTTAAACTTTGATAAAAAAATCTATCTTTCTGTAGTATTAG
AAGATATAAGGACCTTGAGTTATACTGCCATCGTGTCTAAATTCGATAGCAATAAAAATA
TAATTAATGCCAAAGGGTTTGAAAATAAACAGACAACTAATAAAGATAATTCATTTTATT
TAGAAGGATCAAGCGGCGGATACGGTGGTAAAATATCCATAAATGGGAAGTATATCTTCC
CTGTCAATCTGGACTGTTCCTCTGACTCATTCCCTGGGGTCTGGGATCTCGAAAACAAAA
AAAGAGTTGTATTCTCATCACATAAAAATAGCAGCATCACTATAGATGAAAAATGTCATA
AACTTTTCAACGGTGTGGCCAGTCTAGAAGAACTTGGAGGGGAGTTAGTCTCAAAATAAG
GGCCTCCTTAAGTTGTATAACTTCAAAAAAACTGGTCATGCATTCAATGCGGAGATCATC
AGGTAAAATCCTCGCATTTATCTGAGAGGGTTTGATGGCTAAGGTTGATGTGAAATGTCC
ATTTTGCGAGCAGTTCCACCCTGTTAAAAAGCACGGGCCAGGACGCACAGGGCATCAGCG
CTACCGCTGTCAGGCCTGCCGACGGAGCTTTCAACTAGAGTACGAGTATCGTGCCTGCCA
CCCCGGTATGAAAGAGCAAATTGTCGATCTTGCTATGAACAATGCCGGTATTCGTGATAC
TGCACGGGCGTTGCATATCAGTATCAATGCGGTCATGCGCACTTTAAAAAACTCTCGCCG
CAGCGTGTAACCACGCTCCCACTGGATAACCTGCAAATTCAGCTTATCTGTGAAGTCGAT
GAAATGTGGTCATTTGTGGGCAACAAAAAGCAGCAACGTTGGCTTTGGTATGCCTGGGAG
TCTCGCCTCAAACGTATTATTGCTCATGTTTTTGGTCGTCGGAGCAAAAAGACATTTCGC
CAATTATTGGGGTTGCTGTCAGGTTTCAATATCGTCTTCTGGTGTACCGACAACTTCAGT
GCTTATGAGATGTTGCCGGATGAAAAACACATCAGGAGCAAGCTTTACACGCAGCGGATT
GAGCGTGAAAACCTGAATATCCGTAATCGGTTGAAACGACTGAACCGCAAGACTCTCGGA
GACTCAAAGTCGGCAGAAATGCATGACAGGATCATCGGTACGTTCATTGAGCGTGAGCAT
TACCTAGTGTGATACTAATAACCAGATTGAATACATGACCGAATTTTTATTTTTATGGTG
TTTGTCTGTGGGTGCGTGTCAACTATAACCTTTGAACCGAGTGAATTGGCGGATGCTAAA
TTTGGAACTCCGTACTGAGCAGAGGTAAATATAATTGGTGGTGCTGGGCCGGTGGTTGAC
TTAACTTATGAAATTACTCCAATAAATTCTGTCTTGGCTTTAAAATTTAAAGGAAAAATC
ATTACACAAACTATTTATATAATAATTTTTTGTATAAGGAATTCCTAACACTAACGCTGC
AATAGTTATAAATATTAAAGGAGGAGTGGTAGCTAGTGGAGGGCACGGATTTGAAAAAAA
ACCTACAAAGTGAAAGTTAATTAATATTGAATTAGATTGATATTTTTTACAGAATAATAA
ATATGAATGACACTAAATTTAATATTTATTGGTTTTTGATGTTAAATATAGCCAGCGCAC
ATGCGGTTTGAAGTGTCATGAATATATTAGTGATTAATGTTGGAAGAGGTTAGAGATGGA
GAAGTATAGAGTTTGGAGATAATTTGTAAAATTAACAGCTAAATTAAAAAATATCTTACT
TAAATATAAGGTACTGGAGATGCAACCGGCTATCAGCCTGTTGAAAAGTGCGCAGGAACA
GATGGAGGCCATCTCCGCAGATGCACAAACCGCCACCGCCAGTCCGGCCGACCTGCAGGC
ACAAATCAGTCTGTTGCAGCAAAACCTCACTGAACTGAAACAAGCTGTCCTGTTACTGAG
TGCGCCAAAGGGGATCGCGTTGAGCAGCGGGGAGCATCTGCAAATGAGTGCCAGCGATAA
CCTGATTGCCACCGCAGGTAAAAATGCCGACGTCAGCGTCGCGAAAAACTTCTTTATCGG
CGTAGGCAATACCCTAAGTATCTTCGTCAGAAAGCTGGGGATGAAACTAATAGCCAATCA
GGGGTCGATAACAGTCCAGGCGCAGAATGATCTAATGGAGTTATTGGCGCGTAAAGCGAT
CACGATCACCAGCACCGAGGATGAGATAAAAATCACCGTCAAGAAGAGGATCACGCTGAA
TGCGGGAGGCAGTTATATCACGCTGGATGAGAATCGGATCGAGTCAGGAACGGCGGGGGA
ATATTTGACCAAAGCAGGGTATTACGGGCGGTTAGATAAGGCCAAGCTCCCAACTGAATT
TCCAGCCTTAGCCGCTAAAGCTAAACCACCCACTCAGAAGTATCCATTTTCTTAATTAAA
GGATTAATCAATGATGTAGTGGATCAGTTATTCAACATCAGCCGGATTGACGGGAGAAAA
GAGACCGTCACTGAAAATATGGACAGTCCCCCGTTACGTTCTTTCTTCCGCAGGCTTTCA
GTCGAATGCCGTTGTACGATTAGTCCACACCGATTTCGACACACTATCGCCACTGAGATG
ATGAAATCACCGGATCGTAATCTGAAAGTGGTTCAGACCCTGCTAGGGCATTCAAGTATT
GCGGTCACGTTGGAATATGTTGAGGGCGATATAGACAGCCTCAGATTGGCGTTGGAAGAG
ACTTTCGAGAGAAAAGAGGTTTTTTAAAAAAATCGGCATAACAGAAAGAAAAAACTACCG
CTTTCCTTAACAGGATATTGACAGGAGCGCTGAAAAACTGTCAATATCCTCCGCCTTAAG
ACGCAAGAAAACCGAAGTTTGTCATCGACATCCTCCGGTTTCTTCGTCCCGTATGTTCAA
CCAAGGTGTAGTAATTGCAGCCTACTTGCACGATGATGATCCGGGTACTTTTTCATGCCC
GTTAAGAATATTTATCCTTAACGAACAGGTTTTGAATAATGGTGCCCGGACTCGGAATCG
AACCAAGGACACGGGGATTTTCAATCCCCTGCTCTACCGACTGAGCTATCCGGGCAACGG
GGCGCATTAAACCGTATTAGCACCAAATCGTCAATGAGTTTCTCATATAAAGGCGATCAA
CTGCTCTCTTTTCAAACAATGAACGTTAAAGCGATATAATCTTGCCTATTTATGGAACGC
AGCTAAATGTTTCATCTGGTTGATTTATAGATTTTTATTTTTCTAGCTCGTTAAATAACA
ATGTCTTAGATATTCACTAAATATGCATTTTTATTGGTTATCAAGGGTTGAACCCTCAGG
CAAAACATGCAACTATTGCGCAAATTTTAGCATTACAATTCATGTCTCTAGTTCATATTA
TTTCGAGTATTCAGGTAGGAGGCGGTTATGGCAGTTTTACACAATTCCATGCATATTGAG
CGCCTCACATGTCCTCTTTTCTGCTTTATTTCTACTAAGCCCCTTATTTCTTCCATGCGG
TAAGGCAACCTTTTGCTCACTGTTAGGCATTATTAAAAATAGAGCAGAGTCTCTGATTTT
ACTGATGTCTATTGGTCGATGCTGAGACCAGTTCACCTATCACTCAGGCGTGTATTTCCG
CCGGGGAAACGTGCGCATTTAATGACATCAATTTACCGGCATTGCATCAGTGCTCCGCAC
TCTGTGATGTCATCGATATGCCAAAATGGCAGCCTCATACCTGACCGTCTGAGAGTAAGT
GATATGACACTATTAAAAATAGCAACAAGCGCCCGCCTGGCTTCTTATGTAGAAACTCAG
CGCGGAGTGGTGTACCTCAATCAGACTGACTTTACTGATGTTGCCGCGGTGGTAATGTCG
GTTGAAGATGCAAATGCGGGTATATTGTCAATGCTGCATGACCTTGGTTTTGCTATTCCT
GCGTTTATTGCCGTGACGGCAGAACAGACGGTCTCTGCTGATTATTTGCCCTTGATTAAA
GGTGTCATTACGCTTGGTGAAGCAAATAAAGCTTTTTATAACGCTCAGGTAGAAGCTGCC
GCCAGTGAATATCAAAAGAATCTCTTACCGCCTTTTTTCTCAACACTGAAAAAATATGTC
GAGATGAATAACTCGACCTTTGCTTGCCCTGGCCATCAGGGGGGCGAATTTTTTCGCAAG
CATCCTGCAGGACGCCAGTTTTTTGAATTCTACGGTGAGACGATTTTTCGTTCAGATATG
TGTAATGCCGATGTCAAATTAGGTGATTTACTTATCCATGAAGGGGCGGCAAAAGATGCA
CAGAAATATGCTGCTAAGGTATTCAATGCCGATAAAACCTATTTTGTCCTGAACGGTACC
TCGGCGGCCAACAAGGTCGTGACCAACGCTTTACTGACCCGTGGTGATTTAGTGTTGTTT
GACCGCAATAACCATAAATCTAACCATCATGGTGCGCTGATCCAGGCGGGCGCGACGCCG
GTTTATCTGGAAACGGCCCGTAACCCCTTTGGTTTTATTGGTGGTATTGATGCGCACTGC
TTCAATGAAGATTATTTACGTCAACAACTGCGTGAAGTTGCTCCCGAGCGTGCAGAAGAG
GCTCGGCCATTCCGATTAGCGATCATTCAATTGGGTACCTACGACGGTACGGTATATAAC
GCCCGCCAAGTAGTTGATAGTATTGGTCATTTATGCGATTACATTTTGTTTGATTCTGCT
TGGGTGGGTTACGAACAATTTATTCCGATGATGAAGGATTTCTCACCGTTATTACTGGAA
TTAAATGAAAATGACCCTGGGATTATTGTGACTCAATCGGTACACAAGCAGCAGGCCGGT
TTTTCTCAGACCTCTCAGGTACATAAAAAAGATAATCACATTAAAGGACAGAAACGTCAC
TGTAACCATAAGCGTTTTAATAATGCCTTTATGTTGCATGCATCGACCAGTCCGTTTTAT
CCATTATTTGCGGCATTGGATGTTAATGCCAAAATACACTCTGGTGACAGTGGCCGCCGT
ATGTGGATGGATTGTGTAAAACTCGGTATTGAAACCCGTAAATCGTTATTGGCACGCTGT
TCGATGTTACGGCCTTTTATTCCTCCAGTTGTTGGCGGTAAAAATTGGCAAGATTATGCT
ACTGATGTGATTGCCAATGATGCGCGCTTCTTTAATTTTGTCCCAGATGAACGCTGGCAT
GGATTTGAGGGATATAACCAAGATCAGTATTTGGTTGATCCGTGCAAATTATTGCTGACG
ACGCCGGGAATTGATGCCAGTACTGGCCGATATACTTCGTTTGGTATTCCGGCGGCTATT
TTGGCGACTTTCCTGCGTGAAAATGGAATTGTGCCAGAAAAATGTGATCTTAACTCGATC
CTATTCCTGCTGACCCCGGCAGAAAATACCGCCAAAATGGCACACCTGGTGGATATGTTG
GTGCAGTTTGAACGCTATGTTGAACAAGATGCGAAGCTGTGTGATGTATTACCGACGATC
TATCGTAAGAATGAAGAGCGTTATCACGGTTATACCTTGCGTCAGTTATGCCAAGAAATG
CATGACCTGTACGTCAGCCATGACGTTAAGCAATTGCAAAAGGATATGTTCCGTAAAGCC
AGTTTCCCGCAGGTAGTCATGAACCCGCAAGACGCCAATATTCAGTTTATCCGCGATAAT
ATTGAGTTGATTCCTATTGCTGAAGCTGAAGGCCGTATTGCCGCCGAAGGCGCTTTGCCT
TATCCACCGGGTGTGCTGTGTGTGGTGCCCGGTGAAGTGTGGGGTGGGGCGGTTCAGCGT
TATTTTCTGGCGCTGGAAGAGGGGATTAACTTACTGCCGGGCTTTTCACCTGAGTTACAG
GGCGTTTATATCGAAAAAGGTGATGTGTCTTGGCGGCGTATCTTTGGTTATGTGATTACG
CAATAGTCTGATATTTCTCCGCTCCATCAGCCGAGGCCATTTTTTAATTGATGGCCTCGG
TATTAAACATCTCATTCGCCCCGCCTGATAACGCCATCGTTCATTTCTATCGCCTAGGCT
TGCCACTCATCGCATGCTACCAGCGTTGCGGCATCTCGTTTTTATCTTTTACACCACTTC
TCTCTTACATCGCCTACCCCTCACTCATCAGGGAAACACATCTCCTATTTCTGTTATGTA
GATCATGCTAATTGGCAGCATTTTGTTTATTGAACGGCTAATAGCAATAAATTAATTAAT
AAAATCAATTTGTTAATTCACGAATAAAGATTGTTTTATTTTTGTGAATTAAAGCAATAA
CTGAGAGCAATTATTCATGTAACCTAAAAATAAGTCAAAAGCCCTTCTTGTGGGCAAATG
ACCAATCGATAATGATGAGAAATTGAGAGTGCCCGTTCAGGTAACAGCACCCGTTTTTGA
AATAACGGCCGTAGTCAGTCAATCTGCCGAATTTAGTCTGATAACAACCCTTACCCGCCC
TGTATAACGAGAGGAAATATAATGAAAAAGAGACTAATTGGCCTGCTGTTGGCCGGTGTC
ACCATCTCAATGAGTGTCTCTGCCGCAGAGCCACTCAAGATCGGCTTCGCTAACCGTACC
TTGAATGGCGCTTTCTTTAATGGACTGACCGAATACATGAAGATTCATGCCAAGGAGAAA
GGCTATACATTAATTACCACCGATGCCCGCGGTGATTTGAATAAGCAAATTGCTGATGTG
GAAGACATGCTGTCACAGGGGATTAATTATCTGATACTCAATCCGCAAGATCCTCAAGCG
GGTTTGCGCATTACTGAAATCGCCAAGCGGGCTGGTGTACCTACTGTGATCCTCGATAGC
GATATCGCACTTGAAGCTCCGGTTATCACGCGAGTTCAGGCCAATAATGCCAAAAATAAC
AACCTGATCGGCGAATATGCGGTGGGCCAGTTTGGCGACAAACCGATGAACTGCATATTT
CTCAGTGGTAACCAAGGTAATTTGGTCGGCCAGGCGCGCCGTGACAACTTCCTGCTGGGG
GTTGCTGAAGCGCAGTTACGTAAATACAACCGCACTAATGTGAACTTTCTTAGCCAAGGA
TGGGGGAATTGGGATCAGCAGGGCGGTTTGAAAGCTATGGAAGATATTATTGTGGCGCAG
GGTGATAAAATTAACTGTGTTTACAGTGAAATGGACGATATGGCGTTAGGTGCCATCCGT
GCGCTGAAAGCGGCTAACAAGCTGGATAATGTCAAAGTGTATGCTCATGACGGGTATAAA
AAGGGGCTGGAAGCCGTGAAAAAAGGCGAACTGCAAGCGACGGCCTCGAATAACCCAGAC
TTGCTGACCAGCACGGTGCTAGAGGTTATTGGTCAATATCAGGCCGGTCAGACGAGTTTT
CCTGATTATGTCTATATCCCCTCCATTCTGATCACTAAAGATAACGTCGACAAATATTAT
AAAGAAGATTCGATTTTCTAACCGTCGTTTCCCCCTGTTTACAGGGGGATATGGGAGACC
GACCAAGTGGATCAGTACGCTATTGAAGTCATACAGGTGACGAAAAGCTTCGGGGGGATT
CACGCGCTGAAGTCAATTAATCTGCAAATTCGCACCGGTAGCATTCATGCCATTATCGGC
GAGAATGGTGCCGGGAAATCGACATTAATGAAGATCCTGTCGGGGATTTACACCAAAGAC
AGCGGGCGCATTATGATCCACGGAGAGGAGAAAAATTTTACTTCACCGATCCACAGTAAA
GAAAGCCGTATTGGCATTATTTATCAGGAACTGGCGTTATCGCCGGATCTGACGGTAGCA
GAGAATATTTTTCTCGACGATCTTGGTTTTGGCACCGGCATGATCAACTGGAAGCGTTTG
AATGAAAAAGCCAGCCTCATCCTGAATGAACTGGGATTTCAAATCGATCCCCGCGCCAGA
GTGGGGGATCTGAGCGTTGCCTATCAACAGATGGTCGAAATCGCTAAGTCGCTGGCCAAA
GATGTCAACATTCTGATCCTTGATGAACCTTCAGCAGTACTGTCAGGTAAAGAGGTCGCG
ATATTGTTTACCCAGCTACGCAAGTTAAAGGCACGCGGGGTGACCATCATTTATATTTCA
CATCGGCTGGAGGAATTGATGGTTATTGCTGATGTGATCACCGTCATTAAAGATGGCGAG
ACCGTCAAGACCTTAGATCCCCAGTCCTGTAGCGAAGACGAAATTATCACCAGCATGGTA
GGGCGCAAACTGGAAAGCCTCTATCCCGAGAAAAATGTGCCAGGTAATGAGGTGGTCTTG
GAGGTCAAAGCCCTCTCAACCCGTGCGCTGCTGCATGGTATTAATCTGACATTGCATAAA
GGCGAGATCGTCGGTTTAGCGGGCTTGGTCGGGGCAGGGCGTAGCGAGGTCGCACGTTGT
CTCTTTGGCATTGACAAGATAGCGGGGGGAACGGTGTCCAAGGCCGGTACGCCTATTCAG
ATTAATCACCCGTCACAGGCGATGTCCCATGGGATTGGTCTGGTGCCTGAAAGCCGTAAG
GAGCAGGGGGCGATTTTGGTACGCCCAATCCGCGAAAATATGACGTTATCGAATCTGAAG
GCGGTTAGCGGCTGGATGGGTTTTATTCGTCGTCGTCAGGAGCGAGAGACCAGCCAGAAG
CTACAACAAAAACTGGCCATCAAACTGGGGTCGGTTGAGGATCCCATCGCCAGCTTAAGT
GGTGGTAATCAGCAAAAAGTGGTCATCGCTAAATGGTTGAACACGGATTGCCATATTTTG
ATCTTGGATGAACCTACCCGCGGTGTTGATGTGGGAGCCAAGGCTGAAATTTATAACATC
ATTCACCAATTGGCCGAACGCGGTTATTCCATTTTAGTGATCTCATCGGAGATGGTTGAA
GTGATTAATCTTTGTCATCGCATTTATGTGATGAGTGAAGGGCGCATTACCAAAGAGCTG
CAACACGATGAGATTTCAGAAGAAAATATCATGCGCTATGCCATTCCCAAGCGCGAGACA
ATATGACATCAAGACAATATTACATAAAGGATAAGGTAATGGGATCCATAGTCAAAGAGG
TTGATGACGTCAGGCAGGTGTCATTGATGAAGAGAACGGCGCTGTTCCTGCTAGACAACT
CAACGACCGTTGTTTTTATTGTTATGTTGATTGCAGCAGGTTTCTTCTCTGATCGATTTT
ACAGTGGGGATAATATTACCAATGTGTTGCGCCAAAGTGTTCCGCTCGGTCTGGCGGCAT
TGGGGATGTTGTTCGTCATTCTGACTGGTGGTATTGATCTGTCCATTGGCTCCATTATGG
CATTTGTCTCGGTCTTGGTAGGGCTGTTGATCCCAGAATTTGGGTTATGGCCAGCGTTGA
TTGCGGGTGTCGGTATTGCCACTTTGATGGGGGCATTCTCCGGTTTTTTGGTCACTTGGT
TTAATATCGCGCCTTTTATTGCCACATTGGCGATGATGACCATTGCGCGAGGCGTGGCGC
TGATTATTTCTAAGGGCCAACCGGTATTTATTGATAACGATGCTTTCGTAAACTTTGGTA
CGGGCTATTTCCTTGGGATCCCTCTGCCTGTCTATGTTTTCCTCGGTTTTGCCATTATTT
GCCAATTGGTATACAAAAATTCGGTCTTTGGTCGGTTGGTGGTGTCGATAGGCTCTAACG
AAACTGCGACTCGCTTCGCAGGTATTCGGGTCAATAACTATAAGTTAGCCGTTTATGCTA
TTAGCGCATTTGCCTGTGGTGCGGCGGGTATCATTTCTGCCACCCGAACGGGGGTGGGAT
CACCGGTGCTGTCTATTGGATTTGAACTGGATGTCATTGCGGCGGTAGTCGTTGGCGGGG
CCAGTCTGGCGGGGGGCCATGGCAATGTGGTCAATACTATTATTGGCGTATTTATCCTGA
GTATAATATCCAATCTAATGAATTTAATGAATATTTCCGGCTATAACCAACAGGTGGTCA
AAGGGGTTATCATCATCATCGCGGTGATGGTCCAAAGCCTAAAATCGCGGAGTAAAGCCT
GATTTTTGGGGCTAGGTCAGGACGTTGATCTAAACAGAGGGCAGCAGTAACATTACCCTC
TTCAGTAACAATGCCCTCTGTTTGTTAGAAATCGATACTGCCCTGCAACACAACCTGACG
TGGTTCGCCGATAGCGATACGCAGGTTGTTAGCGCTCGACGGATAGTACGTCTTATCGAA
CAGGTTTTTCACATTAAGCTGCCATTTGAGTTGATAGCCGGAGAGCGGCATCTTCCAGGC
GATAAACGCGTCCGCTACGGTGTAGTTATCTAGCCAGAAACTGTTGGCGGCGTCGCCAGC
ACGTTTCCCGACATAGCGTGCGCCAATACCTGCTTTCACTTCATCGCCTGAAATCAATGA
CGTACTGCCGAAGTCCCGGCTCAGAAACAGTGCCGCAGTGTGGCGTGCCACGTTGGGTAG
GTCGTTACCATTGTTATCCGGGTCTTCAGTCAGGCGTGCATCGGTATAGGCATAGCTGCC
AATGAGACTCAGTGAGTCGGTCACTTTGCCAGCCATATCCAGTTCCAGGCCGCGTGAACG
CGCCTTACCGGCGGTACGTGTGACTGTTTCGCCGTCTACCAGCTCGCTGACCATAATGTT
ACGTTTATGGATATCGTAGACCGCGAGCGTACCGGTTACACGGTTGTTGATATCAATTTT
GTAGCCCGCCTCCCACGATTTACCGTATTCGGGGGGTAACGCATCAATGGCGGTGGCGAT
AGAGACATTCGGTTTAAAGGACTCGGTGTAGCTGACGTATAGGCTTGACCAGTCGTTCAG
GTTGTAAACCACCCCGGCGCGCGGCACCAAGCGGCTATCGGAACTGTCGGTATTCTTTTT
GAATGGGCGGCCTTTACCTGCCATCACATCGAAGCTGTCGTAGCGCAGGCCACCGAGTAA
TAGCCAGTGCTCGTTTAGGCGCATCGAGTCTTGAATGAACAGCGCGCGGCTATCGATATT
TTCCCGCTGATCGCTATCAGCAGCACTGACGGCTGTGGATGGGGGCAGAGTGCCATAAAT
TGGGTCATAGACATTAAACCCGTTGTTTTTGCTGCCGCGTATCATGTCGCCACGGAAAAC
GCGGCGGGCTTCATAATCGATACCAAACATCAGTTGGTGATGAGTGAAACCCCAATCGAG
ATCACCATTGACTACCCACTGCACCGCCTGCGAATGGCTCTTGGCGTTAGCGGTAGCATC
CGACTGGCGGGTCAATACGCCGGTTTCAGCGTTAAATGCAGTGGCGCGTGCCTGATTATC
ACTATAGCTATTGCGGCTGAAAGCATAATTTAGCTGTGTGGACCAGAACTCGTTCAGATC
GTGGTTGATGCTAAACGTGACGGTGTCTTGATCGCCGCGGGTGGCGTTATAGCTCTCGTC
GAAACGGCGATCACGCGGCGTGTCGACGGGTTTGCCAGTGCGTGGGTCAATCACCGTGCC
ACGGTCGAACGGTACCAAATACTCCATTCGTTCCCAAGCGAGGTGTACGGTGGTGTTTTC
ACCGTACCAGTCAAGCGATGGCGCGACCACAGTCTGGCGGTTACGGCCAAAGTTACGCCA
GTAATCGGTCTCCTGATGATCGATAATCAGCCTCCCGGCAAAGCCGGATTCCCCCAAGGG
GCCGGTTACATCAAGTTGGCCACCGCCACCCTTGAAACTACTGGCGTTGGCTTCCAAATG
CACATGGGGATCGAGTTGTGGCTTTTTGCTGATCACATTGATCAGCCCACCCGGTTCATT
CATACCGTATAGCATGGAGGAGGGGCCTTTCAGCACCTCGACGCGTTCGCTGGTGGGCGT
GAAGTTACGTGCCTGAATTGAGCGTATGCCATCGTGCAGAATTGAGCCGTCACGGTTATT
GCCGAAACCGCGCTTAATCAGCGCATCTTGCGTGCCACCCAGCGTGTTGGATTGGGTAAT
CCCGCTGACAAAATAAAGCGCCTCGCCAAGATTGGTCACATCATAATCTTCCAACACCGG
ATGTGTCACGACAGTCACGTTTTGCGGGGTATCGATAATGTTGGCTGGCGATCGATTGGC
TGTCACGCTGGTGGTCGCTTGATAGCTATCAGTTTGCGATCTATTTCTCTCAACGATTAT
CGTATCTTCTGCCAACACGACAGCCGGCAGCAGTAGTGTGGACAGTATGAACGTAGAGGG
TATCAACGTAGATCGCATGAACATGGATCGCATGAACGTGGATAGCATGAACATGTTTAT
TTTATTCATTATCCAAATGGCTCCAGAAAGTTCCTGTGAAATCCAGCGGCAAAAACTGCT
GGTAAATAGTTTGCAGCGTATCCTGTGGTGAAACGTCGGCAAACAGGTGTGGATAAAGCG
TTTTAGCGAAAAACTCCGCCGCCACTACATGCAGCGGGCTTAAATAGAAGTTGTGCCACA
ACCCCCAAGCGTGACCATTTTGAATCGCAGGAAGGTGCTGCAATTTGCTTTGCGTGGCGA
TAACGCGACGGAAACTCTCCTGCGCTTGCGCGGTGCTGACCTGTGGGCCGAGCGCCAGCG
TTTTGGCTTGGCTGCCAGCCGTTGCCATGCCGGTAGCAATATAAATCTCTGGTGAACGGG
CCAGCACATACTCTTCGCTAAGCTGGCCGAATACCCCTTTCACTTGTGCGGCAGCGATGT
TGTTACCACCGGCAAACTCCAGCAGTTGGCCGAGATTGCCCTTTAGCGTGGTGGTGCAGC
ATTCGTCACCGCGCCCCAGATGCAATTGCAGCAACACGCTAGGGTGCGGCCCCTGATAAG
CGGCGATGCGCTGGTGGATGCGATCCATATGGGACTGATACAGAGAAATAAAGGCTTCGG
CGCGATCTTGGCGGTTCAGTGCTTCGCCGAGCAGGCGTAGGCTGGGAATGGTGTGATTGA
GCAGATCGACGCGTAAATCGACGCGGATCACCGGGATATGCGCTTGCTTGAGCAGGGAAA
TTAGCGCGATTTCTTCATGAGTGGTTTTAGCGAGTACTGGCAGGATAACCAGATCTGGTG
CCAACTCCAGCACCTTCTCCGGGTTGATATCGCGCAGACCCGTGCTGCCCAGAGCCGGAA
TGTGGGTCATCTGCGGAAACTTATCGGTATATAGCGCCCAGCTTTGCGGATCGTATTTCT
TCAGGTCCAACGGCCAGCCCACCACGCGAGCGGCGGGGTAGCCCGGTTCCAGCAACGCGA
GGGTATATAGCATGCGGCTTTCACCTAATACGATACGCTGTGGGTTATCCGGAATTTCGA
TGCGTTGGCCGGTAATATCGGTAATCGTTTTGGCGCTAACTGCCCAAGTGCAGAGCAGGA
AAATAAGTAACAACAGACGCATAATTATCACTGGCTAAAAAAAGAGGGCGAATGATAATC
AAAATCGTTTGTAACATCAATTTGAGATATTCAAAAAAAATGTGTTGAAAGGTAAGATGG
CCGCTGTAGGTACAGATGCCTGACACCCCAGCCTATCCTCACCGCTGAAGGGCGAGTCAT
CGGAAGGGGTGTCCGGTAGCCTGATTGTTTATTTTTTCTGCTGACTAATCACTATCGGTT
TGCTAACCATTATTTGCCTGCTAACCACTATTTGCCTATTAACCACTATTTACTTATTAA
CCACTATTTACTTATTAACCACTAATAGCGGCGATAGTTCTTCTGTGCGCTGTTCACTTT
CACCAGATAACGGCGGGATTCACCTGATGGATGCTTGGTCGTGAGTGTTTGGAACACATC
CCCTGGTGACATCGTGTTAATGATACCCACTGCCTTATTTTTATCGCTGTGGAACACGCG
CAATACGCTACCTGCGCCGCCGTTGTAGGAGGTGATCACGGCATAACGCCGTGAGGTGGC
ATTTTGAATCCCCCCCAAATAGGTATTTTGCAGAATAGATAAATATGCGGTGCCTGCGTC
GATATTATTTTCAGGATCAAACAGATAGCTGCGGCTTGGTTGGCCACTTTTGCCTTTCAG
TTTGAATACATCTTTTCCTGCAGTATGTTGAACCACCTGCATCAGACCGAGCGCATCAGA
ACGGCTGACGGCATAGGGGTTGAAGCTCGATTCGGTTTGCATAATGGCGAGAATCAAAGA
CTCTTCCACGCCGTAACGTGCTGCTGATTTCCGTACCAATGGCAGGTATTTATGCGCCCG
TTTGTCCAGATGGTTTGGCACTAACTGTATGGTAACGAACGAGATCACATGCAAACCGGA
AGTCCGTGTTTGCATTTTGTTTTGTAGCAAATAATCAGCAAAATGGGCTGCCCGCCATTC
CCAACGGATTGGTTCGCCATTGTTGTCCAGCACCTGGCCATAGAGGAACGGCTCTTTACT
GATCTGAATATCGTTTACATCAGAATAGAGGTCGATCGAGCCTGGATCATCACCCATCAG
TAGCGTTGTGATGATCGCCTGACGTAAATGTGCCGCCGGATTGGTCGTGGCGATCGTCTC
TATCGTAATGGTACCAGCATCAAAATTGATATGGCTGCGGGTTTGATATTGATCCGTGTA
CTTAACGTAATCTTTTGGACCAGCGATTAAGACTTCTTTTAAGCCCCAAATATTTTCAAT
GTTATGGGCAAATTGGCCCATTAAAATCTCAAAACCATTGGTGTCTTTGACAAAAACTTC
GTTTTCTACCTGATTTTTGTTGCCCGAACAAGACACTAATAAGGGGGCGATTACCAGCAA
AGCTAAAATTTTCTTCATCTTACAAGCCATATCTTGATGAGGAATTTACCCGTCATATTT
CAAGCTACCAGTGCGTTGGCTGCCTTCGCTCACCCCAGTCACTTACTGATGTAAGCTCCT
GGGGATTTACTCAGTTGCCGCCTTCTTGTAACTCGAACTATTTAGGAAATAACAGCGGGG
CCTTAATTGGCCCCGTGTGGTTACTTACTCGGAGGCGTATAACCTGCAATATGAACATCT
TGGCCTTCGAACAGGAAGTTGACCATCTCTTGCTCAAGCAGTTTGCGGTCTTCTATGTTC
ATCATGCTGAGTTTCTTTTCATTAATCAGCATCGTTTGTTTGGTTATCCATTGTGACCAG
GCTTCTTTTGATATTTCGTTATAGATACGCTTGCCGATCTCACCGGGATAAAGTTGGAAA
TCCTGCCTTTCAGCATCCTTCTTTAAAAACGTGCAAAAAATCGTTCTGCTCATGCTAAAT
CCTCTTTTGTGGCGTTATACCTTTCGTATTTGAAGCTGCGGGGTGTTTGTCGCAATGATA
GTTAGCGATGTTCACTCCCCCTGTGGGCTAGCATGAATGCAGTTCAAATTGGCACAGGCC
GATTTGCCATTCGCTTGCTGCCTACCTGCATCTCCAATTTCTTTGGGTATCTAGTCAAAT
AAAGCTGGTTGGGTAGGCGATTGCTTTGTGAGTTGTTGTTGCGTTAACTCATCTTTTGCC
AACGGATCTTTTAATAACTGATGCAATAAACGCTCAACCGGAGCAGCTAACCCTACCGAA
GGTGGCTGGGCTAAGTTATACCAGAGACCTGCGCCATCATCCATGCATCCTCGGACTGAG
GCCGTATTTAGCCATATAGGGACTATATCCAGATGGAAATGACTAAACGTATGGCGAAAC
GCGGTTAACTGCTGGGTTTCATTGGCGGGAATACCCTGTTTTTGCAGCCAGTGAATGAGT
TCTTCTTGTTCAGCAAATTGTGGGAAACAGAATAAGCCGCCCCATAAGCCGACTGGGGGG
CGCTGTTCGAGCCACACTTGCGATCCATTTTGCATTAATAAGAACCAGGCGGTTTTTTCC
GGCAACGTCTGTTTAGGTTTTTTGCCCGGATAGCGCGCCCAACTGTGGTTAGCGTACGCC
ATACAGCCGATATTCAATGGGCAAAGTTCACATTTAGGTTTAGAGCGAGTACACACCATC
GCGCCTAAATCCATCATTGCCTGATTAAACTGGCCCACCCCGTTGGCGGGTGTGACATCT
TCGCTGATTTGCCACAGGCGGCCTTCGACCTCTTTTTTTCCCGGCCAGCCGTCAACGGCA
TAGCAACGGGCCAGCACCCGTTTGACGTTGCCATCCAAAATAGGAAAATGCTGGCCTAAA
GACAGCGATAAAATAGCCCCGGCAGTTGAGCGCCCGATACCCGGCAATGCCAGTATCTGG
TCAAATGTTGTGGGAAACTCCCCTTGATGGTGTTCCACGACCATTTGGGCCGCTTTATGC
AGGTTTCTGGCACGGGCGTAGTAACCCAAACCGGTCCATAAATGCAGTACATCATCCAAC
GGCGCAGCCGCCAGTGCCTGAATATCAGGGAAGCGCAGCATAAAACGTTGAAAATAGGGG
ATGACGGTCGCAACCTGAGTTTGTTGCAACATCACTTCTGACAGCCATACTTGATAGGGG
GTCTTATCCAACTGCCATGGCAGGGTTTTGCGGCCAAAGTGTTGGTACCAATCAAGTACC
ACGTGCGCGAATTGTTGCGCTTGCATCATAAGCAGGTATCGATATCCGACAGGTAAATAA
ATGAGAGCTGGATTGCAGCATAGAGTTCTTGTGCTGTAAACCGGAACTTTCCTTATACTC
TTCGTCCTTGACGCCGCAGCGGCGTTAGCGGCGCTCACTTACCCGAATCACTTACTGGTC
GTTGATTTTAAAATGAGTAAGCTCATCGGGATTCACTTGTTTCTTTACTGCAACACCAAT
CATTTTAAGTCTATATAATCTATTTACCGCTTAATTTTGTACTTATGACGTTCATAGTTG
ATAAACTGGCGCATCTTTGCATAATGCGCGTTCATATGCACAACCAACAGATAGAAAGCA
CTAATGATAAATGACGTCATATCTCCGGAATTTGATGAAAACGGCCGAGCACTGCGCCGT
ATTCGTAGTTTTGTCCGCCGTCAGGGGCGCCTGACCAAGGGGCAGCAACTGGCTCTGGAC
AGTTACTGGCCGGTGATGGGCGTGGAATATCAGGCGGCCCCGGTTGACTTGAATACCTTG
TTTGGCCGTGAGGCCCCGATAGTACTGGAAATCGGTTTTGGTATGGGGACCTCACTGGTG
ACCATGGCTACCAATAATCCGCAGCAAAACTTTTTAGGCATTGAGGTGCATTCACCGGGG
GTCGGTGCTTGCCTGAGTTCAGCACATGACGCCGGCCTGAGTAACCTGCGGATCATGTGT
CATGATGCGGTCGAAGTTCTGGAGAATATGATCCCAGAGGCTTCACTGGACATGGTACAA
CTCTTTTTCCCCGACCCATGGCACAAAGCGCGCCATAATAAGCGTCGTATCGTTCAAACA
CCGTTTGTCGAGCTGGTAAAAAGTAAATTAAAGGTGGGGGGCGTATTTCACATGGCGACC
GACTGGCAACCTTATGCGGAACATATGCTGGAGGTCATGTCGGGTGTGAGCGGTTATCTC
AACCTTTCAGAGCAAAATGATTACGTACCCCGTCCGGACTCACGTCCACTGACAAAATTC
GAATTACGTGGCCAGCGTCTGGGACATGGCGTTTGGGATTTGATGTTTGAGAGGAAAGAA
TAATGGCTAAGAATCGCAGTCGTCGTTTACGCAAAAAGATGCATATCGACGAGTTTCAAG
AATTGGGTTTTTCCGTACAGTGGGCTTTTGATGAAGGCACTAGCGTTGATGTGATTGATG
AAACCGTTGATGCGTTTATCGATGAAGTCATTGAAGCGAATGGTCTGGCATTTGACGGAA
GTGGTTATTTACAGTGGGAAGGCCTGATTTGCCTACAAGAAATCGGTCATTGTACTGATG
AGCACCGTGCTCTGGTCACCAAATGGTTAGAAGCACGTAAGTTGAAAAATGTAGAAACCA
GTGAGTTATTTGATATCTGGTGGGATTGATCTCCCGTTTTAACGGCTGATCATTAAACAG
GGCGCCCTAACCGGCGCCTTTGTTTTTACTGGCTGTAATTAGTGGAAATTGTTAGCGGGT
TTTTATTGGGAGCCTTGTAGTGGTAACAACGTTAGATAATGCCTTACTAAACGATATATT
ACAGCAGGTCCGCCCGTTGATTGGTCAGGGTAAAGTCGCTGATTATATTCCCGCACTGGC
GGAGGTTCCGGCCAATAAGCTGGGAATTGCCGTTTGTACACTGGATGGTCAGATATTTCA
GGCAGGGGATGCCGATGAACGCTTCTCTATCCAATCGATTTCTAAAGTATTAAGTCTGAC
GCTGGCCTTATCCCGTTACAGTGAGCAAGATATTTGGCAGCGGGTGGGTAAAGAGCCTTC
TGGCCAGCCATTCAACTCATTGGTTCAGTTGGAGTTAGAAAAGGGAAAACCCCGTAACCC
ATTTATTAATCTAGGGGCGCTGGTGGTCTGCGATATGTTGCAAAGCCGCCTGAGTGCCCC
AAAACAACGTCTGTTGGAAGTTGTACGCCAGTTAGTGAAGGATGACAGCATCAGTTACGA
TCCTCGTGTGGCGCGTTCCGAATTTGAGCATTCAGATCGCAATGCGGCTATTGCTTATCT
AATGAAGTCTTTTGGTAATTTCGATAACGACGTATTGACGGTATTGCAGACCTATTTCCA
CTACTGTGCGATGCGTATGAGCTGTGTCGAGTTGGCCCGTTGCTTTGTTTATCTGGCGAA
TCAGGGGCGCAGCATCAGTGGCTCCGAGTCTTTAATTACCCCCATGCAGGCGCGGCAAAT
TAATGCTCTGATGATCACTAGCGGCATGTATGATGGTGCAGGGGAGTTTGCCTTCCGAGT
CGGGATGCCGGGTAAATCGGGGGTTGGTGGTGGTATTATTGCCATTGTTCCGGATGAGTT
CTGTATTGCCGTTTGGTCACCTGAATTGGATCATGCAGGGAACTCATTGGCGGGTACCGC
TGCCTTAGAGAGATTGGCGCAACAAATGGGTCGTTCTATCTTTTAAGACAGCTCTTCTTC
TGCTTAAAGATAAGTTCTGGCAGAGTATAGAGATAGACCAAAGTACTCGAGGTTGCAGTC
AGGCAGCAATCGAATGGCACAATTTTTCAGGAGTCTTATGTTACATAAAATAAAAGTATT
ACGTACTGCAGGGTTGGCATTGTTGATGCTCACTGCTGGGCAGGCGCAGGCTGAATACCA
GTGCAGCGTAAAACCACAAGATGATGTGATCATCAGCCCGCAATCTGTACAAATTGTCGG
GGCCAGTGGCAATTTACAGATTTCACCTGATGGTGATGTCACGCGTAATGGCAAAACGTT
GACGCTAACTGATGCTCAGCGCCAGCAGGCATTCCGTTATCAGACAGCATTGCGTAAAGA
CTTGCCATGGATTGATCAGGGCGCGCAGCAACGTTTGGAAAAAGCACGGGTTTCTTTGGA
TAAAGTCATTGTTCAGCAACTCGGTAGCAGCAGTAATGTCCGTAACCGTCTGACGACGTT
AAGTGAGCAACTCAAGCAGCAGATGGCTCGCATTATCGAGAAACGCAGTGACGGTTTAGC
TTTCCACCATCAGGCGATTGCTCAGGTAGAAAAAGAGGCCGTGAGTTGGTCCAGCAGAGC
ATGGGTGGCGTGTTGCAGGATAGCCTGAATGAGATGGGGGTTAAGCAGGCCACCAGTAGT
GGTAATAATCCATTGCAGGCCATTCTAGGCAATCTGGGCGGGTTACAGCAGGCTATTAAA
AATGAATGGAACGAGCAGGAGCAGGATTTCCAGCAATTTGGCCGCGAGGTTTGCGGGCGA
GTGACCACTTTGGAACAGCAGCGTATCGCGTTGCTTAAATCCTTAGAGTAATAAAAGGGG
GGGGGGGGATATTCCCCCTCCAAATTTAGAATCGCCATATATCCGTCATACTTCAAACAG
CCAGTGTGCTAGCCTGTCGTTGCTCTTCAATAGAGCAGTTGCTGGGATTCCCCCAGTGGG
CAGCGCTGTTCAAATGGTTATTCGGTTGCCGCCTAGCTGTATCTCGACGTCACTTAGGTA
TAAATGCGGTTCAAATTAGTTTTCGACGATTTATCATTCAGTTGCCACCCTCCTCTAATT
ATAATTATTTAGTTCATATATTCTATTATTCTCAATAAATCACCTTGTCATTATTTAATT
GATTTCTATGAAAATAAATTAACCTTGGTGTTAATTGTAAACTTGTTTTTTTAGTTTTCA
TCTGTTTTATTATAAATCCGCAAGTAAAACATTTTTAATGACTATTTTTATTTTTGTTAA
CTATGTTTATTTGTAATTAATGTGTTTATTTTTAATCCAATAATATAAATTATGATATAA
GGATTTTATATGCCAAATGGAAACGAAATGGCTGGGTTTTATATAGATAAGCTGTCACTC
TCTCAACGGCTTTCTATTGTTTCTGAAACATATGATCGGGTTAATAAAAACAATAAAAAA
GAAAAATTAAAATACTCTTATGATGATATTGAAATGATCAAGAAAAGATTTGTTAAATAT
ATCGACGCGCAACTTTACAGTTTAATTAGAGAAGGGTTATCTGTACCGGCCACTTTAACG
CAAGAAGAAAAAATAAAAATTACTGACCTGGCAATTGATGCGGCTCTTTTCAATGACTAT
GAAAGATTCAATGAGTTAATTATATATATTAGTTCATTAGGTATATCTGTGACACCTCCA
CTACCACAAGAAGAGGGAGGGAGCAGATTGTATATCTACTTTAGTGGTGACATTCATGCT
TATATGGATGTGTGGCGAGGTGATTTATTATTAGGGAGTGGAACTGAACTTTCTGATATA
CAAAGTATCACTGGTCTGCGATTTATGATTGATATGGCAGAATCACTGAAACTTAATATT
ATTAATCCAGCGGATAAGGCGATGGTGGATTTAATCAATCACCTTCGGTATGAAATGATT
TCATATGCCAGTTCATTTTGTGCAACCTACAGTGCTGAGCGTGGTGGGACGGTTTACTTA
TCATCACCAGATGGCCTACGGATAAATAACTATTTTTGGAACAGTGAGCTGCCTGTACTG
CGTGCATTGCAGAAGAAAGGATTGATAGGCGATATCCGTATTCTTCATAAACCTTTAGAG
TTTTATAAAGATACACCACTGGATGAGCTGGGGGATTTGCTGACAGCAAAAGATATTTCA
ATGACTGTGGAGTATCAGTTTCTTCCTGTTTGGTTGCAAGAAAAATTATTGGTCGACATC
TATCAACAATGGCTAGATGAGGAGTTTCAGCCCAGTTTATTGGCTGTTAGAAAAGAGATT
ATTAATACAATCGATATTGATAGGCATGCACCTGAAGTAGAGTTGCTACGCTATTTTCTT
AGAAAAATACATGAGCAGTTAGATGAAATCACAGAGTTTAAAGTACTAAAAGAAGCGGAG
CGTATAGATTCTATCAAGAAAAAATTAGCCGTGGGCAGTGAAATAGAAAGCTGGTTAGAT
AATGTACCCGCAATAGATGTTAATGAAAGAAAAATTATTCTTGAGAGTCTATTACAAAAA
GAAAGTCTGCTTTTTTCTAATGTTCGTGATATTAAAAAATCCATTATTCCTCTGGATTTT
AATAGTGATGTGATTAATATTAATACATCACTATTAAAAAACACTTTCATTCCTTTTAAT
TTGTTACGGGAAAGTTGGGATGTCATAATCAGTGATCGTAGTTTAGTGGAAGGAACACTT
ACCATACATTTTTCTGTTGGTAGAAAAATAATGATTAAGGTGGATGCTAACCGTAATCAG
TTAAAACAGATGGCTACTCTTGAACGTTTTTTATTGGCCAATTTCACCCCAAGAAATACA
CCTCAAGATTTAAAAATAATTGATAATGTTATTATGAGTGGTGATGTAGTATTAGCTGAG
AGGAGAGATGATAAAGGTTGGCATAATGATCAGCAGATGATAGAGAAAGTTAAATTAAGT
GAGTTTGACTATTTTCTAAAAAGTAATGATTTGGGGGTAAAGATAAATGACAATGGATTT
GTCCTCTATTTAATCTCAGATCCTGAGGATAATCGAGATGTAATTATAAAACCTAATGAT
GATTATAATTTAAAATCGATTAAAGACTTTATCGAAAATAACTATTTATTTTTTGATGAT
GTGCCAGAGTACCTTATTGTAAAGAAAAATGTAGAAAATAAAGAATGTATATTTGCCCAT
GATGAAGGGGAGACGTACCAAGTTGCTTATAGAGATGGAGAAGCATGGGTTCTACTTTCT
AAAATGAATACTTCAGATCAAATTAAAAATCTAAACGAAATAACCATGTCCGTAAATCTA
AATAATGCAGAATCAAGGTCTGTAGCATTAATATTATCTTTATTAAACAAACACGCTAGA
TTAGTATCGATACTTCCTGATACTCATCCTAAAGTCATGGAGAACTTTTTAGATATAGAC
TCTCTATTAAAAAACAGCACGCATCCATTTGAGCACCCTCTCTATAGGAAGTTATTAAAT
AGCATATCAAATGATATAAATAAATATATGGAGTCATTAAATGAGATAAAGGATTCATAC
CATTTGTTACCATTCGATGTTCGGCCTGGGCAATATATGAATACTTGGAGTAAAATTGAT
AGAGACACTGTTATTGAATATTCCTTTAAACAAAATGATAAAAATCACCACCTACAATTT
ATTGTATTATTACAAGATGACTCTCTTTCTAAGAGAGTCGGAGAGATTATTGCTTCGTAT
AATAATAATAAATCAATAGTATTACAGTTCGATGCCAGGAGTTCTGAAGCACGAATAGCC
TACGGTACTCAAAATAATATAACTGAAATGGGGAAATTTGAATTATCATTTGTAACTCAT
GGTACTACAGATGGAGTATATAGTTTCAGTGTAGCTAATGTTATTGAAATTTATAAACTT
ACAATTAATTCATTCGCATTGCCTCCTCCGGTAAAAATTAGATTAGTAATATGCAGTATT
GCTGATAATGGACAGGGAGCACAGGGATTTAATGGTACTCATCCAGCCCTGGGAATTGTC
AATATGATGCACCAGGAAGGATTTGATATTCCTATATTGGCCTATACAACAAAAGTGGGG
GTTTCAGTAGAACACCCCGGTGAGTTAGTGGTATTCAATTCAGAAAAACCGGGAGAAGTA
CTGAAAAATATAGATGACTATCAGGTGTTATATCATTATAAAAATAATATATTACTTACC
GATGGTGTCCCGGTAGTTGAACTGTTACTCAAGGATGTAAGGAATAAAATAAAGTCTGTT
GATCAACTTATTGAATCTTATTCACAATATCTAGTGCCTTTTTTCTCTGATGATAATGGT
GTTGTTGATCGTGAATTATTAGAGTTAACTATTAATGATTTTGATACATATTCAAAATTT
GAAAATTTCCTTGATATTATTAGGCAGCGTCCTGAATTACGTAATAGTGATAATTGGCAG
TTAGTTGTCGCTAATAATGCGACTGGCTTCCTTATAACAACACTAGATGAACCCGTTGTA
AAATATCCAGACATTGTTAAAGTTAATGAGTGGGACCTGCCTGCTATTGCCAATATAGAT
AAAACGGCTACGGCAAGTCAATACGATATGCAGATTGTTTTTCAATGTGAAAATAACCCA
ACGGTTAATCGTGCAGCGACGAGACTTGCGGGTAAACATGCTAAGAATTCAATTATTATT
CAGTTAGATGTTGATAATAATCACAGGGCTTTTATCATTGACGATAATACTCACGCCGAG
TGGCGTGAAATTAGTCATAATGAACTCGTCACTAAACTAAAAATCCAGCCTGAAAACGGT
AAAATACGGTGGCAAGTTGTTGGGCATGGCCGTTCTGAAGGTGGCAATGATAAGCATCCG
ACACTGGCTGGGCAACGACCCGAGCAACTAACAGCCCGCTTGAATCAATTTTCTGACTAT
TTACAGACTGAGCATCAGATAAATATTTCACCTCAGCAAGTCAGTTTGGTGGGGTGTGCT
ATGAGTAGCAGTGATAGGTACACCAGTTTTGCACATAAATTTATGTCTCATTTGAATGAA
AATGGCATTAGAACTAATGTTTCAGCGTCAACAAAGGCTATTGAGGTTGATCCTCAGGGG
CATAAGCATGATGTGGATACTCCCGATATTGATAGCTACAACAATAAATACTTATCGTCA
ATAAAAGGAACTGAAAAATTATATTGGAACCGTTGGGGGGAAATAACAACAGAACGCAAA
AAAGACATAAATGGCCGTTTGAATAATATAGATAGTCTACTGGATAAGTTGATAACAAGA
CAATTGTCAGTCAATCAACTTAATAAAAAACAACAGCGTAAATTAGCGGAAATATTTCCA
CAGTTAACAGATAAGAAACTGAATAAAGGTGAATTGTTATTAACCTTACATGACTCTTGG
CGTATGCAGGCGTTGAAATATGATTTGCTGTTTTTACAGAAAATATCAGACAGGCCAGAT
TTTGATACTGAACTTTGGCGAGTAACTGACCGTTGGCGAATAACAGAGACTGATGGTAAT
ACGTTACAAGATGTAAGGATTAAATCAGGTTCACAGCATAAAACTGATTTAGCGACTTAT
CCTCACTCGATAACATCTGATCCTGATCTAAAAACATCTGCTCCTGAACTAAAAACATCT
AATCCTAAAGCAAGAACAGCGATTTTTGGGCGATTTGGTTATGGTATGCAGGGATATGGC
TTTATTTCTGCTTTACGTTTATCTGCTGATTACCAACGTTGGATGAGTAACGGTGACTTA
ACAGAAAAACAAGAGGAAGAAATACAATTGCAATTGGCCATGGCCTGGGGAGGTATCGGG
GCTAATCTGGCGACCGATGGCTTGCAATATGCATTTGGTAAGTGGGGAATTGGCTACTTA
CAAAAATTAGTGAGTAAAGGAGGGAGGTTGTCACCGGCCCTTTTGAGCCAATTAACATTA
TTAAAACGCAACCCTGCATTGCTATTGGCCCCAGGTTTTCTTAAAGACCTAAGAAAATTA
GCACTCAACCAATTCGCACATGGTGCTGCACGTTTTAGTATGCCACTGCTCTCAGCACTC
ACTTCTGGTATTGATATCTATCAGGCATACCATGCATTTTCACAATTGGCGACAGAAACA
GATCCTCATGTTAGACGAGATCTTATTGCCAGCGGGGTCTTTTCGACCATTAATGCAACC
ATTGGTTTGGGCGTCGCGTTTGCCATGGCAATGGGGGGGACTGCTGCTACAGCTGCTGGG
CCGGCGGGTATTGCCCTGGCTTTTACCATGATTATTGTTGGCGATATTTACTCAGCCGTT
AGTCAGATTGAAAGGATCCGCGATATTGTACCTGATATGACGGGAAGCCAACGGTTTGAG
AATGGCTTGCGGTTATTTTTAAAATTTGGTTTAACACCGGGGCTGGATAATCAGATTAGA
TATAACCAGACTATGGAAAGTGTTTACCAGCGACAGAGAGATTATTATGAGGCGCTATTA
GCGAGTAAACAGGGCGTAGATACGCTATTTTATAGCCGGGGCGAAGCAGTTCTTAAAGCT
ATCCCTTTTATAAAACGAGATGAACGATCGCAGACAGAGAGAGATCTGGAGAAAATCAGT
ATTTTTTCAGGTGATCCCTTTACCAATGCCAAAATTTATACCACTTATGCAGAAATGGGA
AAGCATGAGTATTATGAACTGGATAAAATAAATGATGTTGACGATTATGTTATCGCTGAT
TTTTTCGAGGATAATAATCGTAGTGTAGTTAAGTTACAAAATAAAAATCTGCATCAGGCG
TTCTCTGAGCTTGATATTGATTCTACCTATAGCCCATTTATCCTTTCTGCTGATGTTGAT
CGTAATGGGCTAAACGATTTTATCGTGATCAACGAAAAATATAATACAACAATAGCATCA
AGAAAAAATTCAGTGGGTATGACAGTGATTGATGACTATGTTAGTCGCTGGCATTATGAG
CTATACACTTGGTTGGCTCAGCCGGATGGCAGCTACCTAAAAATAGATACAAGGCTGGAG
TGGGAGAAATTATTTCATGCAATAGAAGTCGATAAATTTAATGAAGTTGTGTTCCCTGTG
CTAGGGGATTTTAACGGTGATAACGTGTTTGAATTGGTGATTTTTCATGATGATAAAATG
ACAACTTATCATTATGATAGTCTGGATTTTAATCAGAGTGGAAAAGATAATCACAATGTA
ATTAATATCGGAGATTTTATTGAGCCAGTGAGGCTGGCATTTGAGGGTGAAAAAAGTAAA
AATTATCCTTATTCACTTGTTGGCGATATCAATAATGATGGCTTTGATGATATTTTACTG
CTAAATAAATCAGGGGATATGTTACACCTGATGGGAAATAGTAGTGGTGTTTTTAGGCAG
CATAAGACCAAGTTATCTTCTGAACTAACATCATTACTCTCCTCCTCTAATCTTCATCGT
TCACAGTTACAATTAACTGATCTCAATAAAGACGGGGGGCTTGATTTAGTTATCATTCTT
AATGATGGAATTTATTATCAGGCGTTGGGGGATAAAATAGATGGGGAGTATCATTTTGAT
ACACCTTCCATGGTTAATAAAATAACGATTAAGAACGAGGGAGGAGACAGTGTCCGTTAT
CAGCAAAATAGACTGTCTCAAATAGATAAACATAAAATAATAGCGATATCTCCGAGTGAT
CAAGGTGAGAATAGATTAATCTCTCTCTCTGATTCAGGGGAATTGCTTGCTCACCCTCTT
CGCGAGATAAAAGAGAATGATGTCGCCGCTTTATTTGATTTAGGTGGGGGCGATGATGTC
GCAAAAGGTTATCATAAAAAGAAAAATATATTTACTATTGGTAGTGGGTTTAAGCAATAT
CAAGGCGGTGAAAATGCGGATACGTTTATATTGACCAGTGCTGTGGCCTCTAAGAGTCAT
ATCCTTAGCGGTGGCGAAGGAAATGATACAGTCGCTCTGGGAGAAGTACTGGGAAATGAA
ATTGACAGTATTATTGATATCAGCAATGGCTATTATAGTCAGGTGAATGGTGGTGTCGAA
AAACAAGTTGCTTTACTTTATGATTTTGAAAATATTCTGGGTCATGAAAATGTTAATGAT
ACTATCATCGGAAATGATGTAGATAATTATCTTAATGGCATGGGCGGCGATGATAAAATA
TGGGGTAATGGAGGCAATGATTTATTAGCACTACAGTCTGGTTTAGCCCAGGGAGGCACG
GGGTTAGATAGTTATCATATTCTAAAAAGTACTCATGAAAAATCGTTACAGATTAGAATT
GAGGAAGTATCAGAAAATAACAATACAGATATGCAAATCAGTAATATCTTTCTTGAGCAT
AAGCTCAACCAAATAAAATCTATTGAGTTGGATAATATTGATGTGTTAATTAATATAAAC
AATGATAATGGATTTATGACCCAGATCAGGTTGGTTGGTGTCTATAATATAAATAACAAT
CAAAAGCAGCAAGTACTTAACTTCACCATCCAGACTGTTGATGGGTTTACAATGGTGCCA
TTGTGGCCAAGCTACCTTAATGAAATTACTGAATTCTCCCCGAATATGGTCGCATATTAC
TCCTCGTTGGTTGATCGTAATTATAAGGAATTAGTGGGTAAGGGAGATCCTGATGATATC
GTCGTACGGTTCTCATTAGACAATGGTTATCAACAGCAGCAGGTGACTCATCTTCAAAGG
GTAGAAGGAGAGAAAGATATTGTTTTACGGCAAGCTATATTACCTGATTTTATTAGGCTC
TCACCTCAAGAACATTCAATGCTAATGGGGTTTTTACCTCGCTATGAATTATTGGGTGAT
AATAAAGATAATCTATTGCAAGTGTTAAGCGGGGAAGGGTTACTCGAGGGGCGCGGTGGA
CAAGATACTTACTTAATTCAAGAGAAAGAGGGGAGTCCAACAGATATTATTATCAATAAT
TTTGATGACTCATTAGCTTCAGATAATTTAGTTCTGTCATCCTGGTTATTATGTGATGTT
ATTGTTGAGCGTTCGGATGATGACTTGTTATTACGCTACCGCGATCAACCAGAAAAACAC
CAGAGTATACGGTTAGTTAACTATATGAATGATGAACGTTATCGGCATCTAAAAATAACG
GATAAAAGTGGGCAGTCACAATATCGAGATCCTGTTACTGGAACATTTATTGATTATCAG
ATAAACCTCGATAAAAATGGTCATCCTTTTATAGCAGCCCAACAGGCCCCTGTCGTCAGC
AGCGGTAATGATGAGGTTGTCATTACTTCGGCGACATTCTTACCGGGTAATTATATTGAT
ACAGGCGATGGCAATGATGCGATTATTTATATTCGTGGGCACGAAGGTACCATGCTTAAA
GGGGGGGGCGGTGACGATACTTATTATTATAGCGCAGGGAGTGGGGCGATAAATATTGCC
GATACCAGTGGGCTGGATCATCTTTATCTGGATAAGCACATTCTACTGCATACATTGTCA
GCAGAGCGGCGTGAAAATAATCTGGTGCTGAATATCGCGGATAATACATCAGGTCGTATT
ATTTTTGTTGACTGGTATCTTGCTGATGAAAATAAAGTTGAGTTTATTTGGGTAGAAGAC
TCTCAAATTACTTTTGATGAACTATTCAGTTTGCGTCCGTATTCCGATGAATACTATCAA
TTATGCCAACACCTTAAATCCATGGGATTATCCCTTACCGTGAGGCAATTAGCCGATCTT
GATTCTCAAGATGGCTATAACACCCTCAATCAGCTAAGAACCATTAAAGCATGGGTGACA
AAGAATCCAATTTATGATGTTGCTGATTTGGATTATCTGGTGGCAATGTCGTCAATTGCC
TGGCGTGGTAACGCCCGTAACACTGACCCACTACCGCTAATAGAGCAGAAAATCGATGCA
TTCTTCCAACCTTTGATAGCCGAACGAATTAGCCTTACAGAAGAGCATGTTACCTGGATC
CAGCGCGAGGAGTTCGATACTGTCGATATCGCCAAATGGGTAAAAAATTATCATCTACGT
AGCCAGAATGAAATTAATTATCTGCTGGAACAACTGGGTTTACTCAAGGAATCGCCATTA
AGTGATAAAGCCTTGGATTTTACATTCAAAAATAGAATCGATCTGGCACAGGCCGATATT
GAATTGTGTCAGCAAGAATGTGGGATCAACCGCCAGAGTCTTATTAATTTGGCGATGAAA
TATCATGTCACAGGCCGTGGGCACTTTGAGTTACTGATATCAAATATTCAGGTGCTTAAG
GAATATGGTGTGGTAGTGAGTGAGTCTGAACAGCCTCTCGTCTTGAGAAAGCCCATAGAC
TTAAGGCAGTACTTCAATCAGAAAAATTTAACAAAAGATCATGTTGGCCGTTTAGCGGAA
CACGATATGAGTTTTGATGAATTGACCCTGCTCTTGGATAAAAACATTCCCATTGAGCAG
GCTTTTACCCAAAGATTACAAACTCAGCTTGGGCCTCTGAAATTATTTAATGACGAGAGA
GTATTTAATAAAGGGGACGTATTTGATCAAGATATTAGCCAATTAGCGGAGGCTATGGGG
GGATTGGAATCAACTGAAAGCTATTCGCTACCGCTAGAGCGGCAAACAGTGATGGCAATA
ACTACTCATCAGTTTGTGAGTGATTCTATTGCCGCTTATTGATAGCAAAATAGATTAGCA
GGAAGAGAGGCTGAGGGCAGGTTTCTGCCCTCAGAGACACCAGTCATACTGCAAACTGCT
TGTGTGTTGGTTGCCTTCCTGCCACTCGAAGGATTAGGAATATCGCCATTTTTAGCCTAG
CTGTCACAACTATTAACCTAGCTTTCACAATTATTAGCGTAGCTATCACAACTATAAAAA
TAGCTCCAGTAGCGAGTTAAGGAACAATTTTCCTTTTTCGGTAATCTGCCAGTATTCTGT
TGTTTCGATTAAATACTCTTTTGCTATTGCCTCATCTAACTGTGGGCGAATAGTACTCTC
AGTTAACCCGGTGAAGTGATAGAAATCAGCCCGAGGGGCAGCTTCCAACAAACGGAAGCG
GTTCATAAAGAACTCAAAAGGCCGGTCGACTGCTGCCACTTCATATTGTTTATCCAAGTA
TTTTCCCTGCATAAAACCACGTGGATGTTTGGTTTTTATGGTCCGTAAAATACGCCCATC
GTTAAATGTGATCTTGCCATGCGCCCCACAGCCAATCCCCAGATAATCACCAAAGCGCCA
GTAGTTAAGATTATGCTGGCATTGGTAACCTGGCTTGGCATAGGCCGAGGTTTCATATTG
CAGATAACCAGCGGCACTGAGTAGCTGATGACCTTGCTGGAAAATATCCCATAACGCATC
GTCATCGGGCAGGATTGGGGGCCGGGAACTAAAGCCAGTATTCGGCTCAATAGTCAGCTG
ATACCAAGATAAGTGTGGTGGATTTAAGGCGATAGCCTGACGCAAATCATCCAATGCTTC
TTCCAGTGTTTGATCAGGCAGACCGTGCATCAAATCTAGATTAAAGCTACGTAATTGCAG
TGAGGTTGCCAGCTCTGCTGCCCGCCTTGCTTCATCTGGCCCATGTATCCGCCCCAGCCG
CGTTAATTTCTGTGCGCTAAAGCTCTGGACGCCAATGGATATGCGGTTAATACCCGCTCG
CTGATAGCCGCTAAAGCGATCGGCTTCGACCGCTCCGGGGTTGGCTTCCATGGTGATCTC
TGCGTCACTGGCAACCGGCAAACGCGCGCGGACACCATCAAGTAGTTGCTGCATGGCCTC
TGCACTCAGCAAGCTGGGTGTGCCGCCACCAATAAAAATAGTGCTGATTTCACGGCCACT
CACCAGAGGCACGTCAGCATCCAAATCCGCCAGTACGTGCTCTACATATTCCTGATGAGG
GACATCGCCTTTCAACGCATGTGAGTTGAAATCACAATAAGGGCATTTCTGGACGCACCA
AGGGATATGGATGTAGAGACTGAGCGGGGGTAATTTAAGCATCGCGCAGCGCATCCAGCA
TCAATTTCAGGGCCTGACCACGATGGGATACCGCGTGCTTTTCTTCACGAGTCAGTTCCG
CTGCGGTTTTACCCAGCGCGGGTACATAGAAAATAGGGTCATAGCCAAACCCAGCAGCCC
CAGCAGGTTGGTGAGCAATTACCCCTGGCCATTGGCCGTGGAACACCAGCGGTGTTGGAT
CTTCAGCATGACGCATATAGACCAATACGCAATGGAACTGAGCACCGCGTTTTTCATCGG
GGACATTTTGCAATGCGACCAACAGCTTTTCCAGATTCTCTTGGTCACTGGCATCAGTAC
CGGCATAGCGTGCGGAATAAATCCCCGGAGCGCCGCCTAACGCGTCTACTGCTAAGCCTG
AATCATCGGCGATGGCCGGTAAACCGGTGGTTTGCGCTGCATGGCGGGCTTTTAAAATGG
CGTTTTCAATAAAGGTTAAGCCCGTCTCTTCTGCAGACTCAACGCCCAGTTCGGTTTGTG
CGACGACATCCAAACCAAAGTCGGCCAGCAGGTTTGCCAGTTCACGTACTTTGCCGGGGT
TGCCGGTGGCTAATACTATTTTTTGCATCGATGAATCCTGAATTTTTATAGGCTGACGGC
TATCGGTATTGAGCGCAGTCTGTTGGGCTGACAACCAATAACCCAATTCTTGCGGAGGAA
TATCAACTCACTCGAGCAGTATGGTGACTTCTGGCGGAATCTGCTGCGGGTTAATCACTT
TTATCTGCTTATGCCGCCCCAGTTCGCCCTTTTCGATAATCACCTGGCTCTTGGCTACCC
GAAACTGCTTGGCGATAAACTTAACCAAATGGGTATTAGCCTGACCATCAACAGGCGGGG
CGGTAATGGCGACTTTAAGTTCGTCGCCATGTAAACCGACTATCTGATCTCGACTGGCTT
TGGGCTGAATATAGAGCTTGAGTATCAGCCCGTTTTCGGTGGAGAGGACTGCACTCACAG
CATGACCCACATCGCTCCAAATAGATCCATGCCTAAAAAGTTGAGCAGATACAAGATAAG
GATGACAACCATTGCTGAGAAATCGATACCCCCCATCGCAGGCAAAATACGGCGAATCGG
TGCCATTAATGGTTCAGTTAACTGCAGCAGCAGGTAGTCTACCGGGCTACGACCCTGACT
GATCCAACTCATCAGCGCACGGATAATCATGACCCAGAAAATCAGGTAACCCACCGCTTT
TACCAGCGCAATAAGGCCGAACAAGAGGTTATAAATACTGAGTGATAAGGATCCGCTATC
AATCAGTAATAGCAGCGGGTATTTAATGGTCATCAGTAAAAATGCCAACAGCAATGATGC
GCTATCGATTGGCCCCATAGAGGGAACCACTCGGCGCAGTGGGCCAACAATAGGTTGGGT
TATTTTCACCACAAATTGAGACAATGGGTTATAGAAATCACTGTGAACCCACTGCATCCA
GATGCGCAACAACAGCACCATCACATATAGGTCAATGACCGTTTTTGCCAGAAAAGTCAG
CGTTAGCATGAGTTGCCTTAGTCCTTAATATTGTATGCCCGTCATCTTGCAACGTGCAGG
TGTGTTGGTTGTTCTGGTTACTCGGCCCATTCATGGGCATTGCCTCTGAGAGGCCGCTGC
AAGCAGCGTTCAAACCGGCTCCCTGCCGATTTGTCATTCGTTTCCCACCTTCCAGCACTT
TGGAATCTATTGGGCATTTAGGTACAAATAAAAAATCTATTCACATACTTTAACGGCCCC
TATTTTAACGAGAAAGTGCCAAGGGCGGTGTCGGTTTTTGTAACTTTCGCCGCTAATTAG
AACAGTTTTTCCATCTCTTTTGCGCGAGCAATAGCGGCTCGCATGGCATTGGCAACCATT
TCGGGTAAGTGCTGTTCATTGAACACGCGGATTGCCTCGGCAGTGGTTCCCCCTTTGGAC
GTGACCTGCTCTCGCAAGGCCGAAAGTGGCACGTGTGGGTTAGCCTCGACCAGAGCACAA
GCCCCGGAAGCGGCTTGCTGCACTAACTGACGGGCGGTTTCACTGTCAAACCCTAAGCGT
TCAGTCTCTTGCTGCATCGCTTCCATAAATAAGAAGAAATAGGCAGGTGAACTCCCCGCA
GCGGCAATAATGCTATTAATGCCATCCTCATTGTCCACCCAGCATACTTTGCCAATTGCA
CTCATTAGTTCAGTGGTGAAATCACGATCTGCGGCTGAAACCTGCTCGGGGGCGTAGAGG
CCACTCATTCCTTTTCCCACCAGAGAGGGGGTATTCGGCATAATACGAACCAGATTCAGT
TTATTCCCCAAAAGCGCGTAGAAACGTGCAACCTGGACACCTGCCGCAATCGACAGCACC
AACTTATCGCTAAAATCGACCTGTTTTTGCAATTGCTGGCATACATCGGCCATTAACTGG
GGCTTTACCGCTAACACCACAACCTCCGCTTTTTGTGACTCGCGGATATTATCATCACTG
CTGATAACACCAAATTCAGTGGCTAGTGCATCACGGTTTTTGGCAGAAGGGGCGCAAACG
CTGATCATTTTGGCCGGATATCCCCCGGCAACCAAACCAGCGATAATAGCGCGGGCCATA
TTGCCAGCACCAATGAATGTAATATTGCGATGCTGCATCGAATTCTCCTAAGCGTGCACA
GTCTTTATGTTCAACGAGGACTTATGTTCAACAGGAACTGATGTTCAACAAATAATTACG
TTCAACAGAGAGTTATGTTCCGTAAGTGCAGTGAACAATAAATGCCGTGATTAATCCGCG
TTATAAACGCGGGCACCAAAAATGGCGGTACCAATTCGAACCAGTGTACTGCCGGCGCTA
ATGGCGGCGTCCATATCATCAGTCATCCCCATAGAAAGTGTATCTATCTGAGGGTAGCGG
GCTTTTAAAGTCAAGAACGCCTGATTCATTTGCGTAAATACGGCCAATTGCCGCTGATAA
TCATGTTCTGGCGCTGGGATAGCCATCAGCCCGCGTAAACACAGGTTAGGTAATGTACTA
ATGCTGTCAGCCAAGGCGGGGAGTTCACTCAAGGAAATCCCCGCTTTGCTTTGCTCATCA
CTGATATTAATCTGAATCAGTACGTTTAACGCTGGCATAGCCGCTGGGCGCTGGGCACTC
AGACGCTGGGCTATTTTCAACCGATCAACGGTATGACACCAGGCAAAATTTTCAGCCACT
AACCGGCTTTTATTGGATTGCAGCGGCCCGATAAAGTGCCATTCAAGCGTTTTGTTATCC
ACGAAGGAGTGAATTTTATCCACCCCTTCCTGCACATAGTTTTCACCAAAAGCATATTGC
CCAGCGGCGATGGCTTTTTCGATAGCCGCCACAGGTTTGGTTTTACTGACTGCAAGCAAT
GTAACTTCTTCTGGAGAGCGCCCGCAATTGTGTGCAGCCGTTGCGATCCGCGCTCTGACA
TCCTGTAGATTCTGTTGGATAGTACTCATATGGACCCAGGAGTTGGATATGGATTTCACA
AGCCTGAATAATCAACATTCAGATCTGAATAACCCCGTGTTTAGCCGTATAAAAGCCAAA
CGCATTGATTTAGAAAACCCTGACCTTGCCAGTGATGGCTTTAACAAACAGGATTTTGCC
AATAAGGTGGCGGCTAGTGTAGATCATAATGCTTCAGATCTGCACCTCTGTACCGGTTTT
CACCCCGTATTACGTATCGATGGCGAGCTAAAAACCTTTACTGACTGGCCGAAGGTCACT
GCTGGTTGGTTAAATGGGCTACGTCGGCATATGTTGAGTGACGCACAAGAAAGCCGATTA
CAGCAACAGGGGCAGGTTGACTGTGCCTATACCACCGTGGGCAGTCAAAGGTTACGGGCG
AATATTTTCCAGCAACGACAGGGCCAATCCATTGCTTTTCGCATTATTCCTGCTATTTGT
CCGTCACTGACACAATTGGCGGCACCACCTATTTTGAACCAATTGATTCAACAGGATAAT
GGACTAATTCTGGTAACGGGGGCGACGGGCAGCGGTAAATCGACGACGCTGAGTGCCATG
ATAAGCGCGATTAATCAGCAACAGGCACGACATATTATTACCCTTGAGGACCCGATTGAA
TTTATTCATAGCAGTCAATCATGTTTGATCCAGCAACGAGAGCTTGGTCGCCATACTCAC
TGTTTTAGTCGTGCCCTGAATGGGGCATTACGTCAGGATCCAGATATTATTTTACTCGGA
GAGTTACGGGATCTGGAGACTATCCGATTAGCGCTGACAGCAGCAGAAACCGGGCATCTG
GTGCTAGCCACATTGCATACCCGCACGGCAACACAGGCTATTGATCGGCTGATTGATGTT
TTTCCTCCTGAGGAGAAAGCCGTTATACGGACGCAACTGGCTGCCAGTTTACGCGGTGTT
ATCACGCAGAAATTGTGTCGTCAAAATGGCGGTGGGCGTATAGCTGTATTTGAGATACTC
ACGCAAACCACGGCAGTCAGCCATTTGATCCGAGAAGGTAAAACCTATCAATTACCAACC
GTGATACAGGCCGGAGGGCAATGGGGGATGCAAACCTTTGAGCAAAGTATCGCACAACGG
CAAAAACAGGGGGTTTTGGCTATCAATCACTGATGGGGGAGGCACCGCTGACACTGTAGT
TATTTCAAGGGAGAAGGTGATGCAATAAATTAACCCGGATCGGATGATCCGGGTCAAGCA
GGCGGCTTATTTTTGTGCGGATTAAGCCGCTGGGATCTGCTGAGTAATGCAATGTATGTT
ACCGCCACCGAGTAAAATCTCTCTGGCAGGCACGCCGACAATTGCATAGCCGGGGAACAT
TTGTTGTAACAGATCGTTAGCCTGCCCGTCAGTGCGGCTATCCAGCAGTGGGAAAATAAT
TTGCTGGTTACTGATCAGGAAGTTGACATAAGAGCCCGCCAGGCGTTCACCCGCCGTGCG
GGGAACCGCATCGCTGGTCAACACATCGAAGGTTTCCTCTTCCGTGTTATAAAGCGGGCC
GGGAGCCGGTAACTTCCAGATTTTCAGTTTACGCCCTTTGGCATCGACGGTATTGGATAA
CACCTCGAACGCTGCGACTGAACGTGCATACTGTGGATCCTGCTGGTCGTCTGTCCAATG
CAGGGCTACTTCGCCTGGGCGGACAAAACAGCACATATTATCGATATGACCATCGGTCTC
ATCGTTATACACGCCATCTTGCAACCAAATGAAGTGAGTCACCCCCAGATAGTCACACAG
TAACTGTTCGATTTGCGCTTGATTCAAATGTGGGTTGCGATTCGGGTTTAGCAAACATTC
AGCAGTGGTGAGTAACGTGCCTTCGCCATCAGTATGAATGGAGCCACCTTCCAGTATCAA
CGGTGCACTGTAATGCGCGTTTTTCAGAAAATCACTGACTTGAACGGCAACTTTTTCATC
TTGTTGCCAGTCAGCATACAAGCCACCGTTCAGGCCGCCCCATGCATTAAACTGCCAGTC
AACGGCCCGGCGCTCGGCCGCACCATTAATCACCATCGTTGGGCCTGTATCACGCATCCA
GGCATCGTCACTGGCCATTTCCACTAAGGTCACATTCGCCGGCATGGTTGCCTTGGCTTG
TGCCATAAACTCGGCGGGAACGCCCATAAAGACTGGCGTAGCACGGCTAATGGCCTCGGC
GACTTTGGCGAATGTCTGCTGAGCGGGAATAGCTTTGCCGCGCCAGTTATCCTGACGATA
TGGCCAAAGCATCCATACCGCATCCTGCGGTGCCCATTCTGCAGGCATAAAGAAACCATC
CTGCCGCGGTGTGCCGGGTAATGCCTGTTGTTGTAACATCGTGTCTTGCACCGACATAAA
TTATCTCCGGGTCTTGCCGTCTGACGTGGCTAATGTTTGGTACATCTCTGGGCGGCGATC
ACGGAACAAGCCCCATGAAGCACGTTGGGCGGCGATCTCCTGCAAATCAAATTCATGCAC
CAGAACCGCTTCGTCAGTTTTGTTAGCTTGAGCTAACAGTGCGCCAGTTTGGTCAGCAAT
AAACGAGGAGCCGTAGAACGTCATCTCCAGCCCATCAATGTATTTACTTTTCTCAGTACC
GATGCGGTTAGAGGCAATCACTGGAACCAGGTTTGCGGCTGCATGGCCTTGCTGGACACG
GGTCCAGTGCGGTTGGCTGTCAATTTCAGGGTAAGCAGGTTCTGAGCCGATTGCTGTTGG
GTAGAAGATAACTTCTGCCCCAAGCAGTGCCAGGCTGCGCGCGGTTTCAGGGAACCACTG
ATCCCAACAGATGCCTACGCCCACTTTGGCATAACGGGTTTGCCAAACTTTAAAACCGGT
ATCGCCAGGGATAAAGAACTGTTTCTCCTGATAAGCCGGGCCATTAGGAATGTGGGTTTT
ACGGTAGACGTCCAGCACCGAGCCATCGGCGTCAATCATGACTAGCGAGTTATAGTAAGC
ATTATTGGCTTTCTCAAAGAAACTCAGCGGTAGTACCACTTCCAACTCAGCGGCAAGCTT
GGAGAAGTGTTTAATTAATGGACTATTATCCAGCTCTTGGGCCAGTGCGTAGTGCTCTGG
GCTTTGATCAATGCAGAAGTAAGGTGCGGCAAACAGCTCCTGAATCAGGATGATCTGTGC
GCCTTTGGCATGTGCCTGTCGTACCAATTTTTCGGCATTTTCAATGTTTTTCGGCAGGTC
CCAAGAACAGGCCATTTGAGTCGCAGCAACAGTCACTTTTGTCATGAGAAAACCTCAATA
AATGTAAAAAAACACCTGCAAGAGGTGTGCAATATTTTAAACTGCTGATTGGCATCGCCG
CAGTATACAAAGTTATAAGTATACAACGTTATGCAGGGATTACTTATTCAGGTCGCGGGA
ATGGAAAGTAGGAAACCGTTTGTGATCAACAGAACATCGCGGATTCAACCTGCTTGCTCA
TCAAACCAGCTTTCCAAAATGATCACCGCAGAGGCTGCATCGACACTGCCTTTATCCAGA
GCGCGATAGCCACCGCGGTCAAACAGATTGGCGCGGGCTTCTACCGTACTGAGGCGTTCA
TCCTGTAAGGCGACCTGTACACCAAAGCGCCCATGCAGACGGTTGGCAAACCGACGAGCT
CTGGCGGTTAGTGGTTGTTCAGTGCCATCCATATTGAGCGGCAGGCCGACTACCACTAAA
TTGGGCTGCCACTCTTTCAACAGCTTTTCGACTTGCTGCCAATCCGGGGTGCCATCTTGT
GCTTTAAACGCGGTTAGCGCTCTGGCCGTTCCGGTGACTTCCTGACCGATGGCGACACCG
ATACTTTTGGTACCAAAATCAAAAGCAATAATTGTGCGATTAGCCATCAGGCATGTCCTG
CTTGCGGAGCAATATTAAAGATATTAATGCCCAGTTTATTGGCCGCTGCCTGCCAGCGTT
CGGCAATTGGCGTATTGAATAAAATATGGGTATCGGCTTCAGTGGTCAGCCAGACATTAT
CCAGTAACTCTTGTTCTAACTGCCCTTGCCGCCAGCTGGCGTAGCCCAGAGCCACTAATA
AATTTTTAGGTTGCCCCGATGTTCCCAGTGTTTCCAACACATCTTTGGAGGTGGTAATCA
TCGTCTCTGGTGAAATATGAATACTGGAAGCAAAGCCTTCCTGCGGTGAATGCAGAATAA
ATCCACGGTCTTCAGCCAGAGGCCCACCGGCTAATACTACGTTATCTAAACGTATTGCTG
GGTCGCGTGAGGGGGATTTGATCTTCAGTTTTTCCAGTATTGTTTCTACGGTGAGCTGTT
CCAAGGGCTTGTTAATCACTAAACCCATCGCCCCCTTTTCGCCATGCTCACAGATATAGA
TAACCGAGCGTTTAAATTGAGGGTCCTGAAGTGAGGGCATGGCAATAAGAAAATGATGCT
GTAAATTCATTGTATTATATAGAGAAGTCGCTGAGTTAATGGATGAACGGGTGCCAGTAT
GCGGATAAATGAGGATAAAGTCACGGGGGCAGCGCTTAGAAAAACACCACACCCCGTTTT
ATGTATTAGGCCTTTTTGTCAGCCAAACGTCTTTCAATGGCGTCCATTAACATACCGGTA
ATGGAAATCTCGGGGAAGGCCGCTTCGATTTCACGCACGCAGGTCGGGCTGGTGACGTTA
ATTTCAGTCAAGCGATCACCAATAATATCCAACCCAACAAAAATTAAGCCTTTTTGCTTC
AGTATTGGTGCAACAGTGCGGGCAATTTCCCAATCACTTTCACTCAATGGGCGGGCTTCG
CCACGGCCACCGGCAGCCAGATTGCCACGGGTTTCACCTTGGGCGGGAATACGTGCCAGA
CAATAAGGCACAGGCTCGCCATCAACCACTAGCACACGTTTATCGCCTTCTTTAATGGCC
GGTAAGAAGTTTTGTGCCATGCAGAAGCGGCTGCTTAATTCGGTCAGTGTTTCAATGATA
ACCGAGAGGTTAGGGTCATCTTGTTTTACTCTGAATATTGAGGTACCCCCCATGCCATCC
AGTGGTTTCAGGATGATATCGCCGTGTTCCTGGTGGAATTTGCGGATATGGTCTTTACTG
CGGCTGACCAGCGTATCTGGGGTTAACTCTGGGAACCAAGCCGTAAACAGTTTTTCGTTA
CAATCGCGTAGGCTTTGCGGCTTATTCACCACCAGTGTGCCTTTGTCTTCTGCACGTTCC
AGAATATAGGTGGCATAGATAAACTCGGTATCAAACGGCGGATCTTTACGCATCAGAATG
ACATCAAGATCATAGAGCGGCAGGTCCTGCTCAGCCCCAAAACTGAACCAGTTATCTTTA
TCCTGCTTCACATTCAGTCGGCGGGTACGTGCGCGGCCATCACCCCCACGCATATAGAGA
TCCCCCATCTCCATGTAATGCAATTCCCAGCCACGGCGCTGCGCTTCTAATAGCATAGCG
AAACTGGTGTCTTTCTTGATGTTAATGGACGAAATAGGGTCCATTACGATACCGAGCTTA
ATCATTCTTTTCTCCTAGTGGGAAATGGGGTTATCCCAGATCGCCAAACCGCACCTGCAA
CGCAGTAATTGCGGTAAGGGCGGTAGTTTCTGTTCGCAGCACTCGTGGCCCCAGCAGGAT
ATCCGTAAATCCGAGGCGCGAGGTCATCGCAATTTCATCAGCAGAGAGGCCACCTTCTGG
GCCAATCAGCAAACGCACTTTGTTGAGTGAGGAAGGGAGGGTATTAATACTGTTGCTAGC
ACGTGGGTGCAGATTCAGTTTCAAGCTGTCATCGGATTCAGCACACCAATCAGCAAGTTG
CATGGCATCGCGGATCTCTGGGATCGTATTGCGGCCACATTGTTCGCAGGCGGCGATAGC
AATTTTTTGCCACTGTTGAATTTTTTTCGTCAGACGCTCGCCATCAAGCTTAACGCCACA
ACGTGCTGAAAACAGCGGGGTAATCACATTAACGCCCAGTTCAATAGATTTCTGGACGGT
AAACTCCATTTTTTCCCCACGAGAAATAACCTGCCCTAAATGTAAATTCAGAGGGGATTC
CCGATCTTCCCATTGCCCTTCAGCGAGTCGGACAATCAGATTCTTTTTATCTGCCCGTAT
AATCTCAGCGTCAAAAATCTGATTACTGCCGTCAAATAATTGCAGGCTTTGCCCTTCAGT
CATCCGTAGTACGCGGCCGACATGATTTGCGGCTTCATCAGTGAGCGCCAGTTCGGTATT
GGCCTGCAAGGGCTGTGGGTGGTAAATGCGGGGTATACGCATGGGTTTGCTCTAAGTCCT
GAAACGAAAATCATACCGTGCGGTGATGAGTACCGCGCGAAATAAACGCAAAATAAATAA
GCAGCTAAGGATAGCAGAGGCAGGGAAGTTTCAGCCAATCGAAAATTGCAGCCCATCAGG
AAATAGCACCACCTCATCAGAAAATAACACTACGTCATCAGAAAATAACGACATCCGTGA
CAAGGTGTGATGGGGAGGGCGATTGAGCTGAAAATAGGGCTCAATTAGCTCAATTAGCTT
TTGGGTCGCTGACAAGCGCGTTGTACATAAGGATTATGATTACCTTGAGTTTTCGCAATT
CGCTCATCGCGTAAGCATTCCCAGTCGGTGACGGGATATTGACGATCCCAGACCCCAAAG
AGTTTACTTTGCTGGCTGGATAGCCGCAGTTGATATTGATCGCGCATATAAAAGTAGGTG
CGGGCAATGGCACCACGTGCACGTACCGGTGGTTCTGCCAATTTGTTTTTAAAATCCACT
TTCATTGCACACTGACCATATTGGCCACTGCCGCCATTCCATTGCGAGTACATGAAATTG
TTACGGTCACCATTCACTTCACCAATAGCAGGTTGCAGGTTATGCAAGTCAGTTTCTATC
TGACGATAAACCGGATCTTTGGCACAGTTTTTACGGCCACCTTGTTGCCAGCATTGGCGC
TGATGACCAAATTGCCAGGCAGGAACCACATGTTCCCATTCAATCCGCGCGGCTCGCGCT
GCATTTTTTCTGGGTTGATAGCCACAACTGTTTAGGTCAGGGATACCTTTTTTACCTTGC
CAGTCGATTTGGCAACCGCAGTAGAAGCTGCCAGGTGCATCTTGGTGAATTTTAGCGGCC
ACCGCTTTCGCCTGGGAGAAGTTATTGATGCCGTGACTGTGACTGATCAGAGGCAACAGT
GGCGAAGATAAAACCAGCAAGAACAAAATATTGCGTAACATATCTCAAAACAGCCCGATA
ATGAAAAGTACGCAGGTTATAGATAATTATGATGGATGGCAAGTTAACGTGCTGTTTTAT
AACAAGTAACGTTAGTCATTAATCAGGATTTATTGTGATGAACTGGAGTTTCTCCCCACA
CTGCCGGCAGCGATATTCACTCTCTCCTCGCAGCACTTTATTGTGACGGCGAATGGTTAA
AGCATGTTGCTGACATTTGCATTGATAATTGAAGGTCTTACTGCGCACTGACGCCACTTC
GAATTGGTGGGTGCGGCTAGCGGGTACTTTTAAGACCTGTTCCATCATCCAGCGCCATTC
TTTGCCATGGGGGGCTACGCGGCCGAATTGGCGGTAAACCAGCAAGTGTGCTAATTCATG
TGGTACGACTTCATCAATAAACGGCTGCTTATTCTCCAGCAATAACACTGGGTTAAGACG
AATTTCGAATGATTGCAGATAGGCACTGCCCGCGTTGGTACCACGCTGATGGTAATTGAC
TTTTGGCTCTGGATACGCGGTGCCAAGATGCTGGTTAGCCAGTTGCAAATAGTGACGCAG
ACACTGCATAACCGCTTGTTGGAGTGCGATGGGGATTCTTAGTGTGCTCATAATGCGGAA
GAATAAAACGGTGGATAGCCAGATGCAAGCTGACATCACCACGGGTTGGGTTCATTTTCA
CTTGAACAGTTCCGGGGGCGCATTTTCCCAGGGTGCATACAAATAAACCACCCTGCCAGC
GTGTTGCTTACAGGGTGGTTCTTCATCGTTTTACCGCTTCAAGTCGTACGCAGGGAATGA
AATTTATTTCAAACCCGCAGCATCACGTAATAACGCTGCTTTGTCGGTTTTTTCCCACGG
GAAATGCTCACGGCCAAAGTGACCATAGGCTGCAGTTTCACGGTAGATTGGGTGCAACAG
ATCCAGCATCTTAATCAAGCCATAAGGGCGCAGATCGAAGAATTCACGAACCAGCAGGGT
CAGTTGGTCTGCTGGGATTTTCTCCGTGCCGAAAGCCTCAACCATGATGGAGGTCGGTTC
TGCCACACCGATGGCGTAAGATACTTGGATCTCACAACGGTCAGCCAGACCCGCCGCCAC
AATATTTTTCGCAACATAACGGGCAGCATATGCCGCAGAGCGATCCACTTTTGATGGATC
TTTACCCGAGAATGCGCCGCCACCATGACGAGCCATGCCGCCGTAGGTATCAACAATAAT
TTTACGGCCAGTCAGACCGCAGTCACCCATTGGCCCACCGATAACAAAACGGCCAGTTGG
GTTGATAAAGTATTTGGTATGGGCAGTGATCCATTCAGCAGGCAGAACTGGCTTGATGAT
CTCTTCCATGACGGCTTCGTGCAAATCTTTCTGATTGATATCTTCTGAATGCTGAGTCGA
CAGGACGACCGCATCAATACCCACGATTTTACCGTCGTCGTATTGGAAGGTAACCTGGCT
TTTGGCATCTGGGCGCAACCATGGTAAGGCACCATTTTTACGCACCTCAGCCTGACGCTC
TACCAAACGATGAGCATAGGTAATGGGCGCTGGCATTAAGACACTGGTTTCGTTGGTGGC
ATAGCCGAACATCAGGCCTTGGTCACCCGCACCTTGCTCCAGTGGGTTTTCGCGGTCAAC
ACCTTGATTAATATCAGGAGACTGCTTACCGATAGCGCTTAAAACCGCACAAGAGTTAGC
ATCAAAACCCATATCGGAATGTACATAACCAATTTCGCGTATTGTGCGGCGGGTGATCTC
TTCGATATCAACCCATGCATTGGTGGTAACTTCACCGCCAACCAATACCATTCCCGTTTT
GACATAGGTCTCGCAGGCAACCCGCGCTTTTGGGTCTTGCTCAAGAATTGCATCAAGTAC
GGCGTCGGAAATCTGGTCAGCGATTTTATCTGGATGTCCTTCAGAGACAGATTCTGACGT
AAATAGGTGTTTAGCCATTATTTTCTTTACCTTGAAATACAAGTGAGAAGTCACTGCATA
GCGCTGGAAACCAAGCAACAGCAGACAGAGCAGAGCCTGACTTTCTGTTGTGTTGGTCGT
TCACAATGCCCCTTTAGGCAAAGCCTTTAGCAGTCTATCAACTTAGAAACCTTCAACATC
TCCCCTTTTTGCCTGACGTTGCAGCGATGTTAGCGGAACATACTGTCACGCCACTGACTT
TGGGGAGATAACGTTGTTAGCATTCTAGCAATTAAAGAGTATGGATGTATTAACATCTGG
ACGTCTATTTTAGGTTAGCTTTTGCTCTGAAAGCCAGCCCTTTTTGTATTAAGATATTTC
TCGATTTAGCGGTGGCGGGCTTTTTTTACGGTTTGAGACGGTGACACTGCAAATTTCATT
TTGCATTTTGCCTTGGTTATCGGTATAAACTGCGCGCGCGGCTTATTTGATAAGCAATGA
TGAAAATGGCAGAAGATGGCATCAGCGCATGGTTAAATTCTCAGTGTTTTGTGCTCGGTT
TGTGGGAACGCATTCTGGGTGAACGCAAAATGATAGTGGCGTCATCGAACTGTTAACTAA
ATTGTTTATAACGAGCTAATTGTTTATAACGAGCTAACTGTTTATACCGAATTAACTGTC
TATACCAAATTTAATGGAGTTGCGCGTAGCGAGCAAATCATGATGAGTGTGGCTCACACT
GGTGATTTGAGTGAGAAAAAACCGCTAACATCGCTGCAACTTCAAGTAAGAAGGGTATAT
TAATAAAGCCTTGTTCGCTCAATCGTGAGCGGCATGCATGGAGGTGGTTGGATTAATGAT
CCGTTGTCTACTGGTTGCTGCATATCAACAATTGCGTCGTTCTGACGTTCAATCCCCCCT
TGCAACCCTCCTTTCTTGTACCCCATCAACCCGATGTTATACCCACATGGGTGCGACCCA
GGATTCGCGGGCCGGTTAACGGTTACCCGACGTACTGAATCCGGCTAGCTGGCGCTATTT
TGCGGCGAGTCCGATTCACGAAACCTTAATACGTATTGATACTGAAACGTGTTTACTCTT
TCCTTAGTAATGAATCGATGAGTGATAAACCGCTCGTGAATCAGGCTTTCAGCGTAATAT
CTGGGCGTTCACACGGATTGTCCTTGTAGGTTGTAGCTGCGATAGTGGCTGACGTTATCG
TCAGTATCGCAATAGAGGCGAATTATGTCTGATGATAACTTGATTAGCCGTCCGTTAACT
GCGGGCGCACATGTTTCTTTACGCTCCATGCAGGAGGTAGCCATGAATGATCGAAATGCC
AGCAAGATGCTGAGCACGTATAACGTCGCCTACTGGGGTGGCAACTATTATGACGTCAAT
GAATTAGGTCATATCAGTGTTTGCCCTGATCCGGATATTCGTGAGGCGCGTGTCGATCTG
GCGCAACTGGTTAAAAAGATGCAGCTCGAACAAGGGCAACGTTTGCCTGCGCTGTTCTGC
TTCCCACAAATTTTACAGCATCGTCTGCGTTCAATTAACGCGGCGTTTAAACGTGCGCGT
GAGTCTTTCGGCTATGAAGGCGGCTACTTCCTGGTTTACCCCATTAAAGTAAACCAACAC
CGTCGAGTGATTGAGTCTTTGGTCAATTCCGGCGAACCGTTAGGGCTGGAAGCGGGTTCT
AAAGCTGAGATGATGGCGGTGCTGGCCCATGCTGGCATGACTCGTTCGGTTATCGTGTGT
AACGGTTATAAAGACCGTGAATACATTCGTTTGGCTTTGATCGGTGAAAAACTGGGCCAT
AAGGTGTATCTGGTCATCGAAAAGATGTCAGAAATCAAAATGGTCCTGGAAGAAGCCGAG
CGGCTGAATGTGGTTCCACGTTTGGGGGTTCGCGCCCGCCTGGCATCACAAGGTTCCGGT
AAATGGCAGGCCAGTGGGGGTGAGAAGTCCAAATTTGGTTTGTCTGCAACGCAGGTATTA
CAACTGGTTGATATGCTGCGTGAGGCGAATAGCCTGGAAAGTTTGCAATTACTGCATTTC
CACTTAGGTTCTCAACTCTCCAACATCCGTGATATCTCCACCGGCGTGCGTGAATCTGCT
CGTTTCTATGTGGAGTTACACAAGCTGGGCGTTAATATCCAGTGCTTCGATGTGGGCGGG
GGCTTGGGCGTCGATTATGAAGGGACGCGCTCTCAATCTGATTGCTCCGTTAACTATGGC
TTGAATGAATATGCCAATAACGTTATCTGGGGTATCGGTGATGCCTGTAACGAACATGGT
TTGCCGCATCCTACCGTTATTACAGAATCTGGTCGTGCGGTTACCGCTCACCATACGGTA
TTGGTGTCCAATGTTATCGGTGTAGAGCGCAATGAGTTCTGTGAGCCGCAGCCACCGGAA
GCGGGCGCTCCACGTGCTTTGGAAAGTTTATGGGATACCTGGCAGGAGATGCAGGAACCG
GAAAACCGCCGTTCACTGCGCGAATGGTTGCACGATAGCCAAATGGATTTACACGACGTC
CATACCCAATATGCTCACGGTATGCTGGATCTGACTCATCGCGCTTGGGCAGAGCAACTT
TATCTAAGCATTTGTAATGAGATCCAAAAACAGTTGGATCCAAGCAACCGCGCCCACCGG
CCCATCATTGATGAGCTGCAAGAGCGGATGGCTGACAAGCTGTATGTGAATTTCTCGCTG
TTCCAGTCAATGCCGGATGCATGGGGTATCGATCAACTGTTCCCGGTCTTGCCATTGGAA
GGGTTAGATAAGCCGCCAGAGCGCCGTGCGGTATTGCTGGATATTACCTGTGATTCTGAT
GGCACCATCGATCACTATATTGATGGTGATGGGGTGGCGACCACCATGCCAATGCCACCG
TATGATCCGGAAAACCCGCCATTGCTAGGCTTCTTTATGGTCGGTGCTTACCAGGAAATC
TTGGGTAATATGCACAACCTGTTTGGTGACACTGCGGCGGTAGATGTTTATGTCTTCCCT
GATGGCACGGTAGAGGTTGAGCAGACCGATGAAGGCGATACAGTGGCGGATATGTTGGAA
TACGTCCAATTGAACCCTGAAAAATTGCTGGAACATTTCCGCGGTCAGGTAAAAGAAACC
GATCTGGATACCGAATTGCAGGCGCAGTTCCTGGAAGAGTTTGAGGCTGGCTTGTACGGC
TACACATATCTTGAAGACGAATAATCACTAACGATTTATTCAGTATCGATTAAAGGGCAA
ACTCAGGTTTGTCCTTTTTTTGTGCCCAGAAAACCCCCAGCTAGGCTGGGGGTTCAGTAA
AGCTTTCAGCTTTGGGTCAGTTATAAAAACCCCTTTTGATTTGTTAAAACAGTTTGCGGT
CTGGCAACTGCAAATGTTCAACAAGAAATCAAAAGGGGGTCCCAATGAGGGATGAAAAGA
GCTTAGCGCACACCCGATGGAACTGTAAATATCATATAGTTTTTGCGCCGAAGTACCGAA
GGCAGGTGTTCTACAGGGAAAAACGCAGAGCGATTGGCAGTATTTTAAGAAAACTGTGCG
AATGGAAAAACGTGAATATCCTGGAAGCAGAATGCTGTGTGGATCACATCCATATGCTTC
TGGAGATCCCGCCCAAGATGAGTGTCTCGGGATTTATGGGGTACCTGAAGGGAAAGAGCA
GTCTGATGCTTTATGAGCAGTTTGGCGATTTGAAGTTCAAATACCGTAACAGGGAGTTTT
GGTGTCGAGGGTATTACGTTGATACGGTAGGGAAAAACACGGCCAGGATACAAGAATACA
TAAAGCACCAATTGGAAGAGGATAAAATGGGTGAGCAACTCTCGATCCCGTATCCCGGTA
GCCCGTTTACGGGCCGTAAGTAATCCATAGATGCAAATGTCAGATCGCGATGCGCCTGTT
AGGGCGCGGCTGGTAACAGAGCCTTATAGGCGCATATGAAAAACCTCCGGCTATGCCGGA
GGATATTTATTCGGCGCGACCCTCTCCTAAGGCGGTGGTGATTGCCCGAATATCGACCAC
ACTTATGTTAGCGGTTTAGACTTTCGTCGTAATAATAATCTGGAGACATCTCAATGGGCT
GGTTCAGCGTCTGTAAGGTGAATGATATCAAACCAGATTTCCCGTTTTCGGCTCAAGCGG
GTAATAACAGAGTGGGTATTTATCTGGTGGAGGGCGAGTATTTTGCGATGGAAGATATTT
GTCCTCATGCCTATGCATTACTAAGCCAAGGAATTAATGATGGTGAAATCATTGAATGCC
CGCTACATGGTGCTCTGTTTAATGTGCGGACAGGGCAGTGTTTGCGTGAGCCGGGCGATC
GCGATTTAAACACCTATGCTGTGCGGATCAATGGCGATCAGATCGACGTTAATTTGGATG
GCGATGGCGAGTAGCAGGCATGGCTAATAGCTATTAGCTATCAAATATCAAACGTCAGCT
ACAGAACTCACGCCCCAACAGTGGGGAGTGAGGTTATTGACAAAGTGCCCGCGACGGAGA
GAACAGGCAGATCGTAAAGACGCCGTAAATACATCCATGTAGGCTCGAGCCGCGCCATCC
TTGGCGCGGACGCTTTACTCCTCTGCCTATCCTCACCGTTCAAGATCGCGTCATCGGGGT
TTGTCAGCAGTCTGACGCCCCAACAGTGGGGCGTCTGCATTGATAAGAGACTGGCGTTAA
GTGTTACTTCTCCGCCGCAATACGTTGGCGAATATGCTCTGCTCTGGCTTGTGACGATGG
ATGATCATCGAACATACTGCTGTTACGGCCCGCTTCCATTGAGGCCAATTTTTCAAAACT
GGTTACCAGACCGTTCGGGTCAATGCCCCGTTTTTTCAGCAAATCGAATGAGTAATCATC
GGCTTCGCTTTCTTGTTTTTGCGAGAATTGGGCATTAACCAGTTTCTCACCGAGATCTGC
TAGCTGAGATTGCGACAAGGTACCCACGACACCGCCTGCAGAGGCGATAGCCGTCCGTAG
CGCGGTTGTTCCGTAGGCCACCTGCATGGCTTTACGGGTGTGCCCCAATGCCACATGGCC
CATTTCATGGCCCACGACACCTTCTACTTCATTGTCGGTCATCATATCCATCAAACCGCT
GTAGACACGAATGCAGCCATTAGCCATTGCCCAAGCATTAACGTCCTTGGTCACATAGAC
CTTATAGTTAGCTGGGGTGCCATTAATGTTATCGCCCAAGGCGGCAGCAATTTTTGCCAT
ACGTTTACCATATTGACTATCCGCTGAAGCGATCTGGGCTTTTTGATCCATTTCAACGCA
AGATTTTTCACTAAGGGCTTTCACGTCAGCATCATTCAAGGTTGCGGCCTGAAATGCTTG
CGCACCTGACTGCATTAAGCCTTCAGTATTGAGGCTTTGACAGCCACTTAATAGTGCAGC
CAGGCTCAGTGCAATCATTGAGGTACGAATTTTCATAACACGTTCTTCCTGTGGGTTGGC
CATTTTTTCGTTTGAAGCAGGCTATTCTATCGGTGATGGCCCGAATTAGCAGCAGTCACC
TATTTATTACTGCAATCTCCTCATCACAGTAATCTACTCATCACAGTCATCTCCTTATCA
CTGCAATCTATTTACCACCGCTATCCGCTCATCATAATCACATCATTACTATCTATTGCA
TTAATAGCTGTTGGAATTGCATTAATAGTTGTTGGATCGCTCACGCTTGTTCTACTCTGT
TGGCAATAGGTCTTGCCCGAAATTATTGTTGTAGCCTATGGTTTGTCGTTGTGCGGTGGC
TGCTTTTGTTCACCCCAATCTCTTACTTGTGTAAGCTCTTGGGGATGCACTCAGTTGCCG
CCTTCCTGCAACTCGAATTATTTAGAGTATAGTGATTGCCGTTTCAATGCTGAGTCTGAG
AAAATGGTAATCTTGAACGCTTTGTTAATCCGACCTGGAGTAAAACATGTCCTCTCGTAA
AGAGCTTGCCAACGCTATCCGCGCACTAAGCATGGATGCCGTGCAAAAAGCGAAGTCCGG
CCATCCCGGAGCCCCGATGGGTATGGCAGATATTGCCGAAGTCCTGTGGCGTGATTATCT
GAACCATAATCCAACTAACCCACACTGGGCTGATCGTGACCGTTTCGTCCTGTCAAATGG
TCACGGCTCCATGTTGATTTATAGCCTGTTGCATCTCACAGGTTATGACCTGCCGATGGA
AGAGCTAAAAAATTTCCGCCAACTGCACTCTAAAACGCCTGGCCACCCTGAATATGGTTA
TACCGCTGGTGTAGAAACCACCACTGGGCCATTGGGGCAAGGCATTGCCAATGCTGTTGG
TTTTGCTATCGCAGAACGCACGCTGGGGGCGCAGTTTAACCGCCCAGGTCACGACATTGT
CGATCACCATACCTACGCCTTTATGGGCGATGGTTGCATGATGGAAGGGATCTCTCACGA
GGTTTGCTCTCTGGCCGGTACGATGAAGCTGGGCAAACTGACGGCTTTCTATGATGACAA
CGGTATTTCTATCGATGGTCATGTTGAAGGCTGGTTCACTGATGACACGGCGGCCCGTTT
CGAAGCCTACGGCTGGCATGTGGTACGGGGTGTTGATGGCCATAACGCGGACTCTATTAA
AGCGGCTATCGAAGAAGCACATAAGGTTACCGACAAGCCTTCATTGTTGATGTGCAAAAC
GATTATTGGTTTTGGCTCACCAAACAAAGCTGGAACCCATGATTCCCATGGTGCGCCATT
AGGTGAAGCGGAAGTGGCAGCAACCCGTGAAGCATTAGGTTGGAAATACCCGGCATTTGA
AATCCCACAAGATATCTATGCGGCATGGGATGCCAAAGAAGCGGGCAAAGCCAAAGAAGC
GGCCTGGAACGAGAAGTTCGCTGCGTATGCCAAGGCTTATCCAGAACTGGCGGCTGAATT
CAAACGTCGTGTCAGCGGTGAATTACCGGCTAACTGGGCCGTTGAATCCAAGAAATTCAT
CGAACAATTGCAAGCCAATCCAGCAAATATTGCCAGCCGCAAAGCCTCACAAAATGCGCT
GGAAGCCTTCGGTAAAGTGTTACCTGAGTTCCTGGGCGGTTCTGCTGACCTGGCACCGAG
TAACCTGACTATCTGGTCTGGCTCTAAATCCTTGAGCGACGATCTGGCTGGTAACTACAT
TCACTACGGTGTCCGTGAATTTGGTATGTCTGCCATCATGAACGGTATTGCCCTGCACGG
CGGTTTCATCCCTTACGGCGCAACCTTCCTGATGTTTGTGGAATATGCCCGTAACGCAGT
GCGCATGGCGGCACTGATGAAAATCCGTAGCGTGTTCGTTTATACCCATGACTCTATTGG
TCTGGGCGAAGATGGCCCAACCCATCAGCCTGTTGAACAGATGGCCAGCCTGCGTGTTAC
CCCGAATATGAGTACCTGGCGTCCTTGTGATCAGGTCGAATCTGCAGTGGCATGGCAGTA
TGCGCTGGAACGTAAAGATGGCCCAAGCGCACTGATCTTCTCCCGACAGAATCTGGCACA
GCAGCCACGTACTGCGGAGCAGCTAGCCAATATCGCCAAAGGCGGGTATGTGCTGAAGGA
TTGTGCAGGCCAGCCTGAACTGATCCTGATTGCTACCGGCTCTGAAGTGGAGTTAGCAGT
TGCTGCGGCTGATCAACTGACGGCCACTGGCCGTAAAGTCCGCGTTGTCTCTATGCCATC
AACTGATGCATTCGATAAACAAGATGCGGCTTACCGTGAGTCAGTATTGCCATCTGCGGT
TAGCGCACGTGTTGCCGTAGAAGCGGGTATTGCGGATTATTGGTACAAATACGTTGGCCT
GAATGGCGCGGTTGTCGGTATGACCACGTTTGGTGAATCAGCGCCAGCTGAATTGCTGTT
CAAAGAGTTTGGTTTCACCGTGGAAAACGTGGTGGCGAAAGCTCAGGCGCTGCTGAAGTA
ATTAACGGTTAAGAAGCGATTAGTCCCTAAAGAGCGATTAGCCGTTAAAAAGTCATTAAC
TGTTAAAACAGGCAACGACGTTATCAATACTGCAAATGGGTGTGAACAGTGATGAGAATC
TCGGTAATGCACCTGTTAAAAGACCGCTTTTGCGGTCTTTTTTTTGTGCCCAGAAAACCC
CCAGCTAGGCTGGGGGTTCAGTAAAGCTTTCAGCTTTGGGTCAGTTATAAAAACCCCTTT
TGATTTGTTAAAACAGTTTGCGGTCTGGCAACTGCAAATGTTCAACAAGAAATCAAAAGG
GGGTCCCAATGAGGGATGAAAAGAGCTTAGCGCACACCCGATGGAACTGTAAATATCATA
TAGTTTTTGCGCCGAAGTACCGAAGGCAGGTGTTCTACAGGGAAAAACGCAGAGCGATTG
GCAGTATTTTAAGAAAACTGTGCGAATGGAAAAACGTGAATATCCTGGAAGCAGAATACT
GTGTGGATCACATCCATATGCTTCTGGAGATCCCGCCCAAGATGAGTGTCTCGGGATTTA
TGGGGTACCTGAAGGGAAAGAGCAGTCTGATGCTTTATGAGCAGTTTGGCGATTTGAAGT
TCAAATACCGTAACAGGGAGTTTTGGTGTCGAGGGTATTACGTTGATACGGTAGGGAAAA
ACACGGCCAGGATACAAGAATACATAAAGCACCAATTGGAAGAGGATAAAATGGGTGAGC
AACTCTCGATCCCGTATCCCGGTAGCCCGTTTACGGGCCGTAAGTAATCCATAGATGCAA
ATGTCAGATCGCGATGCGCCTGTTAGGGCGCGGCTGGTAACAGAGCCTTATAGGCGCATA
TGAAAAACCTCCGGCTATGCCGGTGTAACGAACGGTGCAATAGTGATCCACACCCAACGC
CTGAAATCAGATCCAGGGGGTAATCTGCTCTCCTGATTCAGGAGAGTTTATGGTCACTTT
TGAGACAGTTATGGAAATTAAAATCCTGCACAAGCAGGGAATGAGTAGCCGGGCGATTGC
CAGAGAACTGGGGATCTCCCGCAATACCGTTAAACGTTATTTGCAGGCAAAATCTGAGCC
GCCAAAATATACGCCGCGACCTGCTGTTGCTTCACTCCTGGATGAATACCGGGATTATAT
TCGTCAACGCATCGCCGATGCTCATCCTTACAAAATCCCGGCAACGGTAATCGCTCGCGA
GATCAGAGACCAGGGATATCGTGGCGGAATGACCATTCTCAGGGCATTCATTCGTTCTCT
CTCGGTTCCTCAGGAGCAGGAGCCTGCCGTTCGGTTCGAAACTGAACCCGGACGACAGAT
GCAGGTTGACTGGGGCACTATGCGTAATGGTCGCTCACCGCTTCACGTGTTCGTTGCTGT
TCTCGGATACAGCCGAATGCTGTACATCGAATTCACTGACAATATGCGTTATGACACGCT
GGAGACCTGCCATCGTAATGCGTTCCGCTTCTTTGGTGGTGTGCCGCGCGAAGTGTTGTA
TGACAATATGAAAACTGTGGTTCTGCAACGTGACGCATATCAGACCGGTCAGCACCGGTT
CCATCCTTCGCTGTGGCAGTTCGGCAAGGAGATGGGCTTCTCTCCCCGACTGTGTCGCCC
CTTCAGGGCACAGACTAAAGGTAAGGTGGAACGGATGGTGCAGTACACCCGTAACAGTTT
TTACATCCCACTAATGACTCGCCTGCGCCCGATGGGGATCACTGTCGATGTTGAAACAGC
CAACCGCCACGGTCTGCGCTGGCTGCACGATGTCGCTAACCAACGAAAGCATGAAACAAT
CCAGGCCCGTCCCTGCGATCGCTGGCTCGAAGAGCAGCAGTCCATGCTGGCACTGCCTCC
GGAGAAAAAAGAGTATGACGTGCATCTTGATGAAAATCTGGTGAACTTCGACAAACACCC
CCTGCATCATCCACTCTCCATCTACGACTCATTCTGCAGAGGAGTGGCGTGATGATGGAA
CTGCAACATCAACGACTGATGGCGCTCGCCGGGCAGTTGCAACTGGAAAGCCTTATAAGC
GCAGCGCCTGCGCTGTCACAACAGGCAGTAGACCAGGAATGGAGTTATATGGACTTCCTG
GAGCATCTGCTTCATGAAGAAAAACTGGCACGTCATCAACGTAAACAGGCGATGTATACC
CGAATGGCAGCCTTCCCGGCGGTGAAAACGTTCGAAGAGTATGACTTCACATTCGCCACC
GGAGCACCGCAGAAGCAACTCCAGTCGTTACGCTCACTCAGCTTCATAGAACGTAATGAA
AATATCGTATTACTGGGGCCATCAGGTGTGGGGAAAACCCATCTGGCAATAGCGATGGGC
TATGAAGCAGTCCGTGCAGGTATCAAAGTTCGCTTCACAACAGCAGCAGATCTGTTACTT
CAGTTATCTACGGCACAACGTCAGGGCCGTTATAAAACGACGCTTCAGCGTGGAGTAATG
GCCCCCCGCCTGCTCATCATTGATGAAATAGGCTATCTGCCGTTCAGTCAGGAAGAAGCA
AAGCTGTTCTTCCAGGTCATCGCTAAACGTTACGAAAAGAGCGCAATGATCCTGACATCC
AATCTGCCGTTCGGGCAGTGGGATCAAACGTTCGCCGGTGATGCAGCACTGACCTCAGCG
ATGCTGGACCGTATCTTACACCACTCACATGTCGTTCAAATCAAAGGAGAAAGCTATCGA
CTCAGACAGAAACGAAAGGCCGGGGTTATAGCAGAAGCTAATCCTGAGTAAAACGGTGGA
TCAATATTGGGCCGTTGGTGGAGATATAAGTGGATCACTTTTCATCCGTCGTTGACACCG
GAGGATATTTATTGACTAATTCATAGATGAATTGTGCCCTTTTTCAGGGAAATATTCCTT
TTATCATGACTTTGGTTTATTCTGGCTGAAGCGTTTCAGTTATGGTTTGCTTTCGGATCT
AATGAGATCCCACCGAGAAAACCCGGCCAGTATTATGGCCGAATTGTGATAATACGATTA
ACATCTAAGGACGCGCTACAGTACTCTATGGGGTTGCATGATAATAACCAGAGGCAGGGA
GTCACATGGCAATCCGCATAGCGATAAACGGCTTTGGCCGTATTGGTCGTAGCGTTTTAC
GCGCGTTGTATGAATCAGGTCGTCGGGCAGAAATTTCGGTGGTTGCAATCAATGAGTTGG
CGAGTGCGGAAGGGATGGCCCATCTGCTGAAGTATGACTCCAGCCATGGCCGGTTCGCTT
GGGATGTTCGTCAGGAATGTGATTCATTGTATGTCGGGGACGATATTATCCGGCTGATTC
ATCAGTCAGAGATTGAGCAGTTACCCTGGAGTGAGTTAGGAATAGATGTGGTTCTGGATT
GCAGCGGTGTGTATGGCAGCCGTGAGGATGGCGAGGCGCATGTAGCCTCCGGTGCAAAAA
AAGTGCTGTTTGCCCATCCTGGCGGTCATGATTTGGATGCGACTGTAGTCTATGGTGTTA
ATCATCAGGATTTACGGGCAGAGCACCGGATTGTGTCCAACGCCTCCTGTACGACGAACT
GCATTATTCCTATTATTCAGTTGTTGGATATTGCTTATGGCATTGAATCTGGCACTGTCA
CTACCATTCATTCGTCAATGAATGACCAGCCGGTTATTGATGCTTATCATCAGGATTTAC
GTCGTACACGAGCAGCCAGCCAATCCATCATTCCTGTGGATACCAAACTGGCGGCAGGTA
TTACCCGCATTTTTCCGAAGTTTTGTGACAGGTTTGAGGCTATCTCGGTACGGGTACCGA
CCATCAACGTTACGGCTATCGATTTAAGCGTCAGCGTTACTCATCCTGTCGGCGTGGCGG
AGGTTAACCAGCTTTTGCAAAAGGCAGCAAGAGGTGCATTTCGTGGTATAGTTGACTATA
CGGAATTACCATTGGTGTCGATGGATTTTAACCACGATCCGCACAGTGCTATTGTCGATG
GCACCCAGACGCGGGTGAGTGGGCAGCACCTGATTAAGACGTTGGTATGGTGCGATAATG
AATGGGGCTTCGCCAATAGAATGTTGGATACGACATTGGCGATGGCCAAAAGCGGTTTCT
AGTATGGCGTATTAACGTCTTGTTTTACCGTGATTTACTGCGGTTTTATGGGCGTTAATG
TGCAGCTTATGCAACTTTAAAGAGAATCAACAAGAGGATTCACCATGTCTGTAATTAAGA
TGACCGATCTGGATCTGGCTGGCAAACGTGTTTTGATCCGTGCGGACCTCAATGTTCCGG
TAAAAGAAGGCAAAGTGACTTCTGATGCGCGTATCCGTGCCTCTCTGCCAACTATCGAAG
CGGCATTGAAGCAAGGCGCTAAAGTAATGGTTACCTCTCACTTGGGTCGCCCGACCGAAG
GCGAGTACAACGAAGAGTTCTCCTTACTGCCCGTCGTTAACTACCTGAAAGAGAAGTTAT
CTTCTCCGGTACGTCTGGCGAAGGACTATCTGGACGGCGTTGAAATTGCAGCTGGCGAGT
TGGTTGTTCTGGAAAACGTTCGCTTTAACAAAGGCGAGAAAAAAGACGACGAAGCCCTGT
CCAAGAAATATGCCGCACTGTGCGATGTTTATGTGATGGATGCTTTTGGTACCGCTCACC
GCGCTCAGGCATCGACTCACGGTGTGGGTAAATTTGCCCCTATCGCTTGCGCCGGCCCGC
TGTTGTCAGCAGAGCTGGAAGCATTGGGTAAAGCGCTGGGTAACCCAGCGCGTCCAATGG
TTGCTATCGTTGGTGGCTCTAAAGTTTCAACTAAACTGACCGTGCTGGGCGCGTTGTCTA
AAATCGCGGATAAACTGATTGTTGGCGGTGGTATCGCTAATACCTTCGTTGCGGCTCAAG
GCCACAATGTCGGTAAATCTCTGTACGAAGCTGATCTGATCCCAGAAGCGAAAAGACTGC
TAGAGACCTGTGATATCCCTGTTCCTACTGATGTTCGTGTTGCCACTGAGTTCTCTGAAA
CGGCAGCCGCGACGCTGAAACCCGCGAACGAAATTAAAGATGACGAACAAATTTTGGATC
TGGGCGACGAATCTGCGGAGCGTCTGGCTGAGATCCTGAAAAATGCCAAAACCATTCTGT
GGAATGGTCCGGTTGGTGTGTTCGAGTTCCCTAACTTCCGTAAAGGGACCGAGATCGTGG
CTCGCGCCATTGCAGAAAGCGAAGCATTTTCTATCGCAGGCGGTGGTGATACTTTGGCAG
CAATCGATCTCTTCGGTATTGCTGACCAAATCTCCTACATTTCTACTGGCGGTGGTGCTT
TCCTGGAGTTCGTCGAAGGGAAAAAACTGCCTGCCGTAGTGATGCTGGAAGAGCGCGCTA
AGCAGTAATTTGGATAACGGGGGGTCAATGCCGCCCGTTTCGCTATTTCCTCTTGCCATG
ACGGTGGGCGGATGTAACAGCGAACCTATTCACATTTATCTTCGGCCGACGATACAGGAC
AACTTACATGTCTAAAATTTTTGATTTCGTAAAACCAGGTGTCATCACAGGTGATGACGT
GCAGAAAGTTTTCGCAGTAGCAAAAGAAAATAACTTTGCTCTGCCAGCAGTTAACTGTGT
AGGCACTGACTCTATCAACGCAGTGCTGGAAACCGCAGCCAAAGTGCGCGCACCTGTTAT
CGTTCAGTTCTCCAACGGCGGCGCTGCGTTTATCGCAGGTAAAGGCGTGAAGACTGATGC
TCCACAAGGTGCTGCAATCTTGGGTGCTATTTCTGGTGCACACCATGTACATCAGATGGC
TGAACATTACGGTGTTCCGGTTATTCTGCACACCGACCATTGCGCGAAGAAATTACTGCC
ATGGTTAGATGGTTTACTGGATGCGGGTGAGAAACACTTTGCGGCGACCGGCAAGCCACT
GTTCTCTTCTCACATGATCGACCTGTCTGAAGAGTCTCTGGAAGAGAACATTGAAATTTG
CAGCAAGTACCTGACTCGTATGTCAAAAATCGGTATGACACTGGAAATTGAACTGGGTTG
TACTGGTGGTGAAGAAGATGGTGTGGATAACAGCCACATGGACGCTTCTTCTCTGTACAC
TCAGCCACAAGATGTTGATTACGCATACGAAAAACTGAACGCTATCAGCCCACGTTTCAC
CATCGCTGCCTCTTTTGGTAACGTACACGGTGTTTACAAGCCAGGTAACGTTAAACTGAC
CCCAACTATTCTGCGCGATTCTCAGGATTATGTTTCCAAGAAACACAATCTGCCGCATAA
CAGCCTGAACTTCGTGTTCCATGGCGGGTCTGGTTCTACTGCTGAAGAGATCAAAGAAGC
AGTAAGCTACGGCGTAGTTAAAATGAATATCGACACCGATACCCAGTGGGCAACGTGGGA
AGGTATTCTGAACTATTACAAAAAGAACGAAGGCTATCTGCAAGGCCAACTGGGTAACCC
AGAAGGTGCTGACAAGCCGAACAAGAAATACTACGATCCACGCGTATGGTTGCGTGCTGC
CCAGGTGACAATGATTACTCGTCTGGAACTGGCATTCAAAGAACTGAACGCCATCGACGT
ACTGTAATTCCAGTCTGTTCGGACTGACCTAAAAGGCCCTACGGGGCCTTTGAGGTTATT
GACAAAGTGCCCGCGACGGAGAGAACAGGCAGATCGTAAAGACGCCGTAAATACATCCAT
GTAGGCTCGAGCCGCGCCATCCTTGGCGCGGACGCTTTACTCCTCTGCCTATCCTCACCG
TTCAAGATCGCGTCATCGGGGTTTGTCAGCAGTCTGAAAGGCCCTACGGGGCCTTTTTTC
GTTGCTGACAATCCAATATGATTCACTGTCATCACTGACTTAATGGCCTGGTATGCTGCG
CTGATATTTTTTGCGAAAATTGGCAACATTCAATATTGTTAGTTACCCTACTACATAGGC
CGTTGGCTAGAGTCGCCAGCGTTAGATGGTGATTTTTTTTGGCGTAATTGCTCCTGTAGG
GAGCTTTTTTGTAGGATGGTTTAAATGGAAGAACTAAACGTAGTTGAAGGGATCAATAAT
GCAAGCACCTGGTTGGCGAATAACCAGGACTTACTGATCCAATACGCAGTCAATATTATT
GCCGCGTTATTGATCCTGATTGTCGGTTCGATCATCGCTAAAGTGCTATCTGGCATGCTC
AATCGGGTGATGAGATTGCGTGGCATTGATGTCACCGTTGCCGACTTCTTATCAGCGATG
GTGCGTTACAGCATTCTGGCTTTCACCATTGTGGCGGTACTGGGGCGGCTGGGTGTACAA
ACCGCATCGGTCATTGCGGTCATTGGTGCTGCGGGTTTGGCCGTTGGTTTAGCCCTACAA
GGGTCGCTGTCTAACTTTGCTGCTGGTGTGTTGCTGGTCGCCTTCCGTCCGTTTAAAGCG
GGTGAGTACGTCGATCTGGGCGGTGTGGCCGGGACGGTGGTGCAGGTGCAGATTTTCTCA
ACCACCCTACGTACGGTTGATGACAAAATCATTGTGGTACCAAATGGCAAAATTATTGCC
AACAATATTATTAATACCAGCCGCGAGCCGAACCGCCGTACCGACATGATTGTCGGTGTG
GCATATGATGCCGATATTGATGTGGTGAAAAAGGTTCTTGGTGACATCATCGCAGCTGAT
AGTCGGATCATACACGAGAAAGGGGTGACGGTGCGCTTGAATGAAATGGCACCGTCCTCA
CTGAATTTTGCTGTTCGTGTTTGGACGACCAATGGTGATGCGCAAGAGGTGTTTTGGGAC
TTGACTGAAAACTTCAAGCGGGCGCTGGATGCGCACAAAATTGGTATCCCTTACCCACAA
ATGGATGTGCATTTGCATCAGGTGGCAAAAGCCGAAGCCGAGAAGCCGGAGTAAGGTTTT
TCACCGTGGTAAGCGGTAAATAGATTAAACGGGCCTCAGTGCCCGTTTTTACTCGCTCGG
TTATTTGACTCGCTCTGCTGTTTTATCAGTTCAGTCGCATTATTAGCTTGTCTTATGCTT
GATAAGAAATATCCATTTCCTCTGATGATCATCTCCCCGTAATATGCCGATACTCGGTCT
CCTGTATTTTCAGTGGTGTCTATCTTTTATTTAAAGACAACAGTATTTAAAGGTAACAAT
ATTTAAGGGTAACAGTATGTTAGCGGTCTATTTGCACGGTTTTATCCTTAGCGCTGCGAT
GATTTTGCCGCTTGGGCCACAAAATGTTTTTGTGATGAATCAGGGGATCAAGCGTCAGCA
TCATTTGATGAGCGCATCCCTTTGTGCTCTCAGTGACATTATCTTGATTTGCGCAGGGAT
TTTTGGCGGCAGTGCTTTATTGAGCCGTTCGCCTTTACTGCTGGCATTGGTGACCTGGGG
GGGCGTGGCTTTCCTGATGTGGTACGGTTGGGGGGCATTGATGGCGGCGTGGCGGGGGGA
TGGTGTTGCTTCGTCAGCAACGAGTGTCACGCAGGGGCGCTGGCGCATATTGGTCACCTT
ATTGGCCGTTACCTGGCTTAATCCTCACGTTTATCTGGATACCTTTGTTGTTTTGGGCAG
TTTGGGGGGGCAGCTATTACCTGATATACGCCCTTGGTTTGCTTTAGGTCAACGACGGAT
GAAAAGTGATCCACTTATATCTCCACCAACGGCCCAATATTGATCCACCGTTTTACTCAG
GATTAGCTTCTGCTATAACCCCGGCCTTTCGTTTCTGTCTGAGTCGATAGCTTTCTCCTT
TGATTTGAACGACATGTGAGTGGTGTAAGATACGGTCCAGCATCGCTGAGGTCAGTGCTG
CATCACCGGCGAACGTTTGATCCCACTGCCCGAACGGCAGATTGGATGTCAGGATCATTG
CGCTCTTTTCGTAACGTTTAGCGATGACCTGGAAGAACAGCTTTGCTTCTTCCTGACTGA
ACGGCAGATAGCCTATTTCATCAATGATGAGCAGGCGGGGGGCCATTACTCCACGCTGAA
GCGTCGTTTTATAACGGCCCTGACGTTGTGCCGTAGATAACTGAAGTAACAGATCTGCTG
CTGTTGTGAAGCGAACTTTGATACCTGCACGGACTGCTTCATAGCCCATCGCTATTGCCA
GATGGGTTTTCCCCACACCTGATGGCCCCAGTAATACGATATTTTCATTACGTTCTATGA
AGCTGAGTGAGCGTAACGACTGGAGTTGCTTCTGCGGTGCTCCGGTGGCGAATGTGAAGT
CATACTCTTCGAACGTTTTCACCGCCGGGAAGGCTGCCATTCGGGTATACATCGCCTGTT
TACGTTGATGACGTGCCAGTTTTTCTTCATGAAGCAGATGCTCCAGGAAGTCCATATAAC
TCCATTCCTGGTCTACTGCCTGTTGTGACAGCGCAGGCGCTGCGCTTATAAGGCTTTCCA
GTTGCAACTGCCCGGCGAGCGCCATCAGTCGTTGATGTTGCAGTTCCATCATCACGCCAC
TCCTCTGCAGAATGAGTCGTAGATGGAGAGTGGATGATGCAGGGGGTGTTTGTCGAAGTT
CACCAGATTTTCATCAAGATGCACGTCATACTCTTTTTTCTCCGGAGGCAGTGCCAGCAT
GGACTGCTGCTCTTCGAGCCAGCGATCGCAGGGACGGGCCTGGATTGTTTCATGCTTTCG
TTGGTTAGCGACATCGTGCAGCCAGCGCAGACCGTGGCGGTTGGCTGTTTCAACATCGAC
AGTGATCCCCATCGGGCGCAGGCGAGTCATTAGTGGGATGTAAAAACTGTTACGGGTGTA
CTGCACCATCCGTTCCACCTTACCTTTAGTCTGTGCCCTGAAGGGGCGACACAGTCGGGG
AGAGAAGCCCATCTCCTTGCCGAACTGCCACAGCGAAGGATGGAACCGGTGCTGACCGGT
CTGATATGCGTCACGTTGCAGAACCACAGTTTTCATATTGTCATACAACACTTCGCGCGG
CACACCACCAAAGAAGCGGAACGCATTACGATGGCAGGTCTCCAGCGTGTCATAACGCAT
ATTGTCAGTGAATTCGATGTACAGCATTCGGCTGTATCCGAGAACAGCAACGAACACGTG
AAGCGGTGAGCGACCATTACGCATAGTGCCCCAGTCAACCTGCATCTGTCGTCCGGGTTC
AGTTTCGAACCGAACGGCAGGCTCCTGCTCCTGAGGAACCGAGAGAGAACGAATGAATGC
CCTGAGAATGGTCATTCCGCCACGATATCCCTGGTCTCTGATCTCGCGAGCGATTACCGT
TGCCGGGATTTTGTAAGGATGAGCATCGGCGATGCGTTGACGAATATAATCCCGGTATTC
ATCCAGGAGTGAAGCAACAGCAGGTCGCGGCGTATATTTTGGCGGCTCAGATTTTGCCTG
CAAATAACGTTTAACGGTATTGCGGGAGATCCCCAGTTCTCTGGCAATCGCCCGGCTACT
CATTCCCTGCTTGTGCAGGATTTTAATTTCCATAACTGTCTCAAAAGTGACCATAAACTC
TCCTGAATCAGGAGAGCAGATTACCCCCTGGATCTGATTTCAGGCGTTGGGTGTGGATCA
CTATTGCACCGTTCGTTACACTTTAGGGGCGGTTACGGCCTCTATTGTTTGGTTTTTTGC
CTTAGCATTGCTAGCAGCATGGTTATCACCGTGGTTAAATCGCCCAGTGGCACAACGAAT
CATTAACCTATTTGTTGGCGGGGTAATGGGGTTTATTGCTTTCCAATTGGCACGACAGGG
ATTCGGCCTATGAGTTTTTGTCACTAATCTGAATCCCTAACTCAATAAGATATGCTACGT
TTGATAGGTTAATACCTCTATTTATTAACAATGAGTGATCAACGGCGAATGAATCGCGAT
GTTAATGGAATTTCAGTGAGTGTCGTGCACTGATTCTCTGACAGGTGCAGGTTCATTTGT
CATGCATATCTTAGGAGGCACCGTGAAGTTGAAGACATTGGCTTTGGCCGCAATGATAGG
ATTAGGGACGTTACCTTTGGCGCTGCAAGCTCAAGCGGCCGAAGTGCCAGAAGGGCCGCA
TGTTGTCACCTCAGGTACCGCCAGCGTTGAGGCAACCCCAGATATCGCGACTATCGCAAT
TGAAGTCAGTGTATCTGCCAAAGATGCTGCAGATGCCAAAAAGCAGGTCGATACCCGCGT
CGCGCAATACTTTGATTTCCTAAATAAAAGTGGCATTGAAAAGAAAGATGTCAAGGCCGC
TAATATTCGTACCCAGCCTGAATATGACTACCAGAAAAGCGGTGAAGCCGTATTGAAAGG
TTACCGTGCTGTGCGTCAGGTTCAGGTGACATTGCGCCAGTTGGATAAATTAAATGATTT
GCTGGATGGTGCGTTGAAATCGGGTCTGAATGAGATCCGTGCCGTTGAGTTGGGTGTTGC
CAGCCCAGAAACCTACCGTGAGCAGGCGCGTAAAAAAGCCATTGAGAATACGATTACGCA
GGCCGGCGCACTGGCCGATGGATTTAAAGTTAAATTAGGCCCGGTTTATAGCATTCGTTA
CCATATAGCGAATTACCAGCCAATGCCGGTAGCTCGAATGTATAAAAGTGCTGGAGCGGC
ATCCGACACGGCGGTGGAGCAAACCTACGAACAACAGACCATCAATTTTGATGATCAGGT
TGATGTGGTCTTTGAGCTGCAAACGGGAGCCAACCCGGCATCGATCGCAGCTACTGCCAA
TAAAACAGTTGCTGCTCAGTAAACATAAACAGCTACTGCCCAATAAACGAGTCCTGTCGT
AATACCTGACGCCCGTAGGATAAGAGGGCGTCAGTAACCTTTCTCATGGTCCGGCTTTCT
GGTGCAAACCGGTGCCAGAACAGCATCCGCCGTTGCAATAACCCCGGTGTCAGGTCAATC
AGTTCGCCCGAGGCCAGCTCTTTTTCGATTTGCAGATGCGGGATCATACAACAGGTGGTA
CCTTGGCGGGCCAACTGCACAAAGGCTTCAGACGAGTTGACGATATGGCAGGGCACGCTA
CCTGGTGACAAATCGAAATTTTGCTGTAAAAACGCCTGGTGCATATCATCCAGATGATCA
AATGCCACCGCGGGTGCTTTCAGCAACGCTGAACGGGTCACGCCATTAGGGAAATAGCGT
TCTGCGAAGGCCTTAGATGCCACAAACAGGTAATCCAGAGCACCGAGTTGGTCGACCAGA
CAGCTTGGCAGTGGTTGTGGCTGGATACTGACGGCGCCAACAACCTCACCACGCCTTAAA
CGTTCCTGAGTCCGGGTTTCATCTTCCACTTGTAAATTTAGCCGAATAGGTAAATCAGCC
AGCACCGGTTTCAGCGCCGGTAATAGCCAGGTCGCCAGACTGTCAGCATTCACGGCCAGC
GATAGCAGCAACGGTGTATCGACCCCGTTATCATTACCGAGCCACTCTTCTTCCAGCAGC
TCAACCTGGTGCAGTAGAGCAAGCAGTTTCTGCCCTTGTTCCGTTGGCCGTGGTGGCACC
GTGCGCACCAGCAGTGGCTGACCAAACAGGTTCTCCAACTGTTTAATACGTTGAGATACC
GCCGATTGGGTGATGCAAAGCTTCTGTGCCGCACGTTCAAAACCGCGTTCACGGATCACC
GCGTCCAGCGCTTGTAGCGTACGGTAGTCTGGGCGTTTCATCGGAGTCATCTCTCCAAAA
TAGTAAATCGATACAACACTATGCCACATTTCGCTGTGACATTTTGGTCATTTTTATATA
AGGCAATGCTGAGGTATTCACTTTAAATAAACGCGTATCTCCCCTTCAGGCATGATATTG
CCGCTCGCGCTTATCCCAATCACCGACTTGAGTCACCCATCAGAATTCCCTCATTTTGCC
TGGTTGCAGCACCAATAACTTTGGGTATAACTGTGATCTCGCTAGAATTAACCCTGTCAT
AAACGGGCTTTATTGAGACGATTTTTGCTGTGCATGTTCTATAATAAGCTTTTGTTTTCA
TATCATAGGCAGTGAACTTACCATGACTCAGGATGAACTTAAAAAAGCGGTGGGCTGGGC
AGCATTAGATTACGTTAAACCCGGTACGATTGTGGGTGTCGGCACGGGTTCAACTGCGGC
GCATTTTATTGACGCGCTAGGCTCGATTAAACATCAGATCGAAGGGGCTGTTTCCAGTTC
TGATGCTTCAACCGCCAAGCTGAAAAGCTATGGTATCCCAGTATTTGATTGTAATGACGT
TGATGTATTGGATATCTATGTTGATGGTGCTGACGAAATTAACGGCCAAATGCAGATGAT
TAAAGGCGGTGGCGCAGCACTGACCCGAGAGAAGATTATTGCGGCTATCGCCCGGAAGTT
TATCTGTATTGCTGATGAATCCAAACAAGTTGGTGTGCTGGGTAAATTCCCCCTGCCAGT
CGAAGTGATCCCGATGGCCCGCTCTTATGTGGCGCGTGAGCTGATTAAATTGGGTGGTTT
GCCTGAATACCGTCAGAATGTCCTGACCGATAACGGTAACGTTATTCTGGATGTCCACAA
CTTGAGTATTTTGGATGCTATCGCTTTAGAGAACCAAATTAATGGCATTGCCGGTGTCGT
AACGGTGGGGCTATTTGCGAATCGCGGTGCTGATGTGGCCCTGATTGGTACGGCCAATGG
CGTTAAAGTGATTGGCTAAAATTTTTCAGGGTGTCGTTTATTTGGCTTCACCCTGATAAT
TTTTTGCCTTTGAATATCTTTTCTTAAAACCATTGAATTTGGTGATATATATCACATTCC
CTCATTTCCTTTGATTAACCTGTCGCCCTCTCTCGGTTCGCTAGTTTTTTCTTCCATAAA
TTAACATTCACACTGACGGTTATGTTGATGGGCAGGCAATCGTTTGTATTGCTGCTTACG
TAATATTTGTTATGTTGACAGGGTGCTGACCGGATTCATTCGATATCGGCAGCCGCATCT
GAAGTCTGAAAATAGGGTCGGGGACATGGCAAAAGTATCACTGGAGAAAGACAGAATTAA
GTTTCTGTTAGTGGAAGGGGTGCACCAGAGCGCGGTTGATAACCTGCGTGCAGCCGGATA
TAGCAATATTGAATACCATAAAGGTGCCTTAGACGCCGAATCACTGAAGGCATCCATTCG
TGATGCTCACTTTATCGGAATTAGATCGCGCACTCATCTTTCCGAAGACGTTTTTGCGGC
AGCAGAAAAATTGGTTGCTGTGGGGTGTTTCTGTATCGGTACTAACCAGGTTGATTTAAA
AGCGGCGACCAAACGTGGTGTGCCAGTATTCAATGCGCCTTTCTCCAATACCCGTTCGGT
AGCCGAAATGGTATTGGGTGAGTTGCTGCTGATGTTCCGAGGCATTCCGTCTGCTAACGC
GAAAGCGCACCGTGGCGAGTGGAACAAGTTGGCGGTAGGTTCCTTCGAGGCCCGAGGTAA
GAAGCTGGGGATTATCGGTTACGGTCATATCGGTACTCAACTGGGGATTCTGGCTGAAAG
TATCGGTATGAAAGTCTTCTTTTACGACATCGAAAATAAACTGTCGTTAGGGAATGCGCA
GCAAGTTCGCCAACTGTCAGATTTACTGAATATGAGTGATGTGGTCAGCCTGCATGTACC
GGAAAACCACACTACCAAGAATATGATTGGCGCTGAGCAATTGGCACAGATGAAGCCGGG
TGCGCTGTTGATTAATGCCTCTCGCGGCACCGTGGTCGATATTCCGGCCCTGTGCGATGC
GCTGTCCAGCAATCACTTGTCAGGTGCGGCAATTGACGTCTTCCCTGAAGAGCCTGCGAC
CAATAAAGACCCGTTCAATTCACCACTGTGTGAATTTGATAATGTGTTACTGACCCCGCA
TATTGGCGGTTCTACTCAGGAAGCGCAGGAGAATATCGGTGATGAAGTCGCGGGTAAGCT
GGCGAAGTATTCCGATAATGGCTCAACGCTATCTGCGGTGAATTTCCCCGAAGTTTCTCT
GCCAGCACATGGTGATAATACCCGTCGCCTGTTGCATATTCATGAAAACCGGCCAGGCAT
TTTGACCAGCATTAACACCATTTTTGCTGAGCAGAATGTCAATATCGCGGCACAGTATCT
ACAAACCAGCGCTGATATTGGTTATGTCGTGATTGATGTTGAAACCGATGATGCAGATAA
TGCGGAAAAAGCCTTGCAGGCGATGAAGGCCATTCCAGGGACGATCCGCGCTCGCTTATT
GTACTAATTCCTGAAATGATTAAACGCCTGGGATCCATAGGATCTCAGGTGTGAGGTTAT
TGACAAAGTGCCCGCGACGGAGAGAACAGGCAGATCGTAAAGACGCCGTAAATACATCCA
TGTAGGCTCGAGCCGCGCCCTCCCTGGCGCGGACGCTTTACTCTTCTGCCTATCCTCACC
GTTCAAGAGTGAGTCATCGGGGTTTGTCAGCAGTCTGACACCGGGGATCCATAGGATCCC
CGGTGTTTTTTTTATCTCGAACGATTTTCTTTCACCACTGCCACACTTTTGCTGGTGTCA
CAATCTCTGGCAACGGCACATCCCAATATTCACTCGGTAACTTATCGACCAACTGGCAAT
CATGGGCCAATCCAATAGGATAAGGGCCATTTTGCTGCCAGCGTTGCAGAGTTCGGTCAT
AAAAACCGCCCCCCATCCCCAAACGCTGACCATGGCGATCAAAGGCGACCAATGGGGTAA
TCACTACATCGAGTTGATGCAATGGCAAGACTTCTCGCACATCGAGTTGGGGTTCAAGGA
TTTTCAGTCGGTTGCGGATTAGCGGGCTTTCTGGGCGATAGCGCAGAAATAATAAATTAC
CGGGGCTAAACGGGTGGAGGACAGGCAAATAAACCTGTTTTTTCTGCTGCCACAGTTGCT
CAATAATTGGCTGGGTATCAAGTTCGCCGTCAAAGGAGAGAAACACGGCTACCGTGTGAG
CTTGCTGGATTTTGGGGTGCTCGGCAATGTGCTGTGCCGCCAGATGTGCCGATTGTTGCT
GTTGAACGGGTGTTAGCAGACGCCGATGCTCACGGATTTCCGCGCGGATACGTTGCCGCT
CAAGGGCATGTTGTGGATTTTGCGGCATAAAAACTGCCTGTATCAGGATATAGTCGATAA
CCCAAAGAGTATTGATTAACGCTACTTTTGAACATCGCTACTTTTGGATATCAATACTGT
TGATCATCAATACGACTCATCAACGATAGTGAAGGGATCTCCGAGGTGCCGTCGCAGGCT
GTAACCCTTGAACCCTTGGTTCAAGGTGAACGCAGCGTCGCAACCTTAAGGCTTCTCGGC
GGACCGAGCATGCTCACCGGTTACGGAGCACTACATTCTGTTGGTATTAAATATCGGCTC
AGGGGACTGGCCCGCTGGCAAACACCTCAGAGAAATTCTTTACTCACTGTAGAATCTATC
ATTCAACAGTAATTTATTCAAACACAGTAATTTATTCAAACTGTGTATCTTGACGGTCAG
AGATACGACCTTGTTCAAGTAATGCTTGTTCAATGGTCTGTTGCAGCATCCGTATACGTT
GCTCCATATTGGAGGCATAGTCACGCGTTTTTAATCTTTCCTGAGCCAGTTCGTGACACA
CGTTCAATGCTGCAATAAAAACTAACTGTTCAGTATTGTTGACTCTAGTGCGAACTTTGA
GATCTTGCAACCGTTGGCTAAGATCTTCTGCTGCCATGTTCAACGCATCTTGCTGTTCTG
GTGGACAATTAACTCTTAATGACCGACCAAAAACTTGAATATCTACCGGTTGTGCAGACA
TGCTACCTTCCTGCCTAATTTTCGCGCCAGCACTGCAAACCAGAAGCAAATTGCTCGTGG
CTGCAAAGCGGGCGTCACTATATATACCTCGATACCAAGATACAACCCCTTAATATCCAT
CATCTTCCAAGTTGTTGGTGTGTTAGCGGCTACCACTCACCCAAATCACTTATCTGTCGT
AGACGTTACTTATCGATAAGATTATTGGGACTTTCTGGCTTGCCGCCTTCCTGCATCTTG
AAATCTATAGGGTATAGGGTGCTGCGTTTTCTGGTATAGCGACTGATCTTGATGGTAGCA
TAACATGAACTTATCCTGCCAACGATGACCAATACGCATGTCTATAGAGAATACATTACC
AACTTACCCATCACTTGCCTTGGCACTCAGCCAGCAAGCAGTAGCATTAACCCCGGCTGA
GATGCATGGGTTGATCAGCGGAATGCTCTGTGGTGGCAGTAAAGACAACGGCTGGCAGAC
GCTGGTACATGACTTGACCAATGAGGGAGTTGCTTTTCCACAAGCCCTGAGTCTGCCGTT
ACAACAGTTACATGAAGCAACACAAGAAGCGCTGGAGAATGAAGGTTTTATGTTCCAGTT
GCTTATCCCTGAAGGCGAAGATGTTACTGTTTTTGATCGTGCAGATGCGTTATCAGGTTG
GGTAAATCATTTCCTCTTGGGGTTAGGGATGTTGCAGCCGAAGTTGGCACAGGTGAAAGA
TGAAGTGGGTGAAGCCATTGACGACTTGCGTAATATCGCTCAATTGGGATATGACGAAGA
TGAAGATCAAGAAGAACTGGCGCAATCATTAGAAGAAGTTGTCGAGTATGTGCGTGTTGC
GGCCATTTTGTGCCATATCGAATTTACCCAGCAGAAACCTACCGCCCCTGAAATGCATAA
ACCGACACTGCATTGATTTTGAACAATGGGCTGATTTTATCAATTGGCAAGTGTGGTGAA
GTGAGTTTCAGGTGATGCAAACCGGATATTTCAGGAGAAGGTCATGACTCAGCAAGAATA
CCAGAACCGCCGTCAGGCACTGTTGGCGAAAATGGCCCCTGGCAGTGCTGCTATTATTTT
TGCCGCACCAGAAGCCACACGCAGTGCAGATTCTGAATATCCTTATCGGCAGAATAGTGA
TTTTAGCTATCTGACGGGCTTCAACGAGCCAGAAGCGGTGTTGATTCTGGTTAAAAGCGA
TGAGACTCATAACCACAGCGTGCTGTTTAACCGGATCCGGGATTTAACCGCTGAGATCTG
GTTTGGTCGTCGGTTAGGGCAAGAGGCCGCCCCCACGAAACTGGCAGTAGATCGCGCATT
ACCTTTCGATGAAATCAACGAGCAGCTCTATTTGCTGCTTAATCGCCTGGATGTGATTTA
TCACGCTCAAGGGCAATATGCTTACGCAGATAATATTGTTTTTGCTGCACTGGAAAAATT
ACGTCATGGTTTTCGTAAAAATCTCCGAGCGCCAGCCACGTTAACCGATTGGCGGCCTTG
GTTGCATGAAATGCGTCTGTTTAAATCAGCCGAAGAGATCGCCGTGCTGCGCCGCGCAGG
TGAAATCAGCGCACTGGCCCATACCCGTGCGATGGAAAAATGCCGCCCCGGTATGTTTGA
ATATCAATTGGAAGGGGAAATTCTGCATGAATTTACCCGCCATGGCGCGCGTTATCCAGC
GTACAACACCATCGTTGGTGGGGGTGAAAACGGCTGCATTTTGCACTATACCGAGAATGA
GTGTGAGCTGCGGGACGGGGATTTGGTCCTTATCGACGCGGGTTGTGAATACCGTGGCTA
TGCCGGTGATATCACTCGCACTTTCCCGGTAAATGGCAAATTTACCCCCGCTCAGCGGGC
GGTTTATGACATCGTTCTGGCGGCTATCAATAAATCGCTGACGTTGTTCCGCCCCGGTAC
CAGCATCCGTGAGGTCACGGAAGAAGTGGTGCGGATCATGGTCGTCGGTTTGGTGGAGTT
GGGTATTCTGAAAGGTGATATCGAACAGTTGATCGCTGAACAAGCCCATCGGCCATTCTT
TATGCATGGCCTAAGCCACTGGCTGGGGATGGATGTCCATGACGTCGGCGATTACGGTAG
CAGTGACCGTGGCCGTATCCTTGAACCGGGCATGGTATTAACCGTGGAACCGGGCTTGTA
CATTGCCCCAGATGCCGATGTCCCGCCGCAATACCGGGGCATTGGTATTCGTATTGAAGA
TGACATTGTGATTACCGCCACGGGTAACGAAAACTTGACCGCGAGCGTGGTTAAAGACCC
TGATGACATTGAAGCATTGATGGCATTGAATCACTGATGGTATTGAATCATTGATGGCAT
TGAAGCATTGATGGTATTGAAACACAGATGGCAGCGAGATAACTGATGAGTGTGATAATT
GTTGGTGGTGGAATGGCGGGGGTAACTCTGGCACTGGCCATTTCATCCCTTACTCACGGG
CAGGTGCCCGTTGCACTGGTTGAGGCGCAACAACCCAATGACCGGCAACATCCGGGCTTT
GATGCCAGAGCGATTGCGCTGGCGCAGGGGACTTGCCAGCAGTTGGCGCGCATTGGTGCC
TGGTCGGCATTGGCCGATTGTGCCACGGCCATTGATCATGTTCATGTCAGTGATCGCGGT
CATTCTGGTTTTGTTAATTTGCGGGCTGAAGATTACGGTGTACCGGCGCTGGGGCATGTT
CTCGAGCTACATGATGCTGGTGAACGGCTCTTTGCCTTGCTGATGAAAGCACCGGGGGTG
ACGCTGCATTGTCCGGCCAAAGTGGTTGATGTGGTTCGTACCGCTGAATCCGCCCGTGTG
ACGCTGGATGACGGGCAACAACTGGCGGCAAAATTGCTGGTGGCCGCAGACGGTTCTCAC
TCGGCATTAGCCCAATCCTGCGCTATCCAATGGCAGCGACAGGATTACCAACAGGTTGCA
ATTATTGCGAATATCACCACCTCCGAGCTACCGAATGGCCGTGCTTTTGAGCGTTTTACC
CGCAATGGGCCATTAGCTTTACTGCCGATGTCTCAGGGGCGCAGTTCTTTGGTTTGGTGC
CATGCGAAGCATGATCAACAACAGATCGATAGCTGGGATGACGCGCGTTTTTTGGCAGAG
CTACAGCAAGCCTTTGGTTGGCGGTTGGGGAAAATGCTTCAGGCGGGTAAACGCCACAGC
TACCCATTACAGTTACTGATTGCGTCACGTCATATCAGCCACCGCCTGGCGTTGGTGGGG
AATGCGGCACAAACCTTACATCCGATAGCCGGTCAGGGGTTTAATCTTGGCCTGCGGGAT
GTGATGTCACTGGCTGAAACCCTTGCAGAGGCTGCGGCCATGGGGAATGATCTCGGTGAC
TATACCGTTCTTAGCCACTATCAGCAGCGGCGTCAGCAGGATCAACAGGCGACTATTGGC
GTTACTGATGGTTTGATCCGTTTGTTTGCGAATCGCTATGGGCCGTTAGTCGCAGGGCGG
AATTTGGCGCTGATGGCCATGGAACAGATGCCCACAATACGTGATACTTTTGCTCGGCGT
ACATTGGGCTGGGTCGAGCGCTAACTCAATAGACTCATCGGGATTAACGCGCCTCATCGT
TGAGGTTTACCCTATGGGGTGGCACAAATGCTGTTCAAATCGTTCCCGACCAATTTGCTT
CTCGTTTGCCGCCTCCCTGCATCGAGAAATCTATAGAGTAAATAAAGTTCATATTTTCAT
GGGGAAATGTTTCGGCATGCAATCATTTGACATAGTTATCGCCGGTGGTGGGATGGTGGG
TCTGGCGCTGGCTTGTGGTTTACAAGGCAGTGGCCTGCGTATCGCCATTATCGAGCATCA
GCCTGCACCGATGCCATTAACGGCACCGTTGACCGGTGAGCTGGCACTGCGAGTCTCGGC
GATCAACGCAGCTAGTGAGCGCTTACTGCAAAAAATCGGGGTGTGGGAAACGATTCAGGC
ACTGCGTGCTAGCCCGTACCACGGTATGGAAGTGTGGGATAAAGACAGCTTCGGCAAAAT
TGCCTTTCATGCGGATGAATATGGCTTCAGCCATCTTGGCCATATCATTGAAAATCAGGT
CATTCAACAAGCATTGTGGCAGCGGGCCAGCCAACTACCAGAGGTGACGGTCTTGGCACC
CGCCAGCTTCAAACAAGTGGCTTGGGGCGAGACTGAAGCGTTTATCACCCTAACCGATGA
CCGGATGCTCAGTGCTCGGCTGGTTGTTGGGGCTGATGGCGCACACTCATGGTTACGTCA
GCATGCGGATATTCCTCTGACCTTCTGGGATTATGCCCACCATGCCTTGGTGGCAACTAT
CCGGACTGACGAGCCGCATCAGGCTACCGCGCGTCAGGTATTCCACGGTGACGGCATTTT
AGCTTTCCTCCCCTTTAGCGACCCCCACCTCAGTTCTATTGTCTGGTCATTACCGCCTGA
GCGTGCCGCCGAGTTAGCCGTGCTGCCCGCCGAGCAATTTAACCGTGAGTTGGCGATGAC
GTTTGATATGCGCCTTGGGCAATGTCAGCTTGAGAGTGAGCGGCAAACGTTCCCGCTGAC
CGGGCGTTATGCCCGTAGCTTTGCCGCGCACCGGCTGGTGTTGGTCGGCGATGCGGCGCA
TACCGTGCATCCATTGGCTGGGCAGGGCGTTAATCTGGGCTTTATGGATGTAGCCGAATT
AGTGTCTGAACTTCGGCGTTTACAGCGTCAAGGGAAGGATATTGGTCAGCATCTCTATCT
GCGCCGTTATGAACGCCGCCGCAAACACAGTGCTGCGATGATGCTGGCGAGTATGCAGGG
CTTCCGTGATCTGTTTGCTGGCAACAATCCGGCTAAAAAATTATTACGTGATATTGGGTT
AACGCTGGCCGATCACTTGCCGGGGGTTAAACCGCAATTGGTACGGCAGGCGATGGGGCT
GAATGATTTGCCAGAATGGCTGGAGCGTTCTCAATAATACGCCGTTACGGGTATTAATGA
GACACCGCCAGTGTGTGTCTAAAGCAGCCTTCGGTAGTGCCTCAAGCCGCGTGCGCTCTG
GCGCGGATGGGGCTTGGACTCACAGCCCCACATTGTGCTGGACTCACAGCCCCACATTGT
GTCATTGGGGGTTGTCAGTCGCCCGAGTTATGGGCCGCTTTGCGACGAATGTTGCGCGAT
AAATAAACGTTGAGCTTGGGGGGGTGACACAAAATACCGGTATTCTGCGTCTATGTGGTC
TATGCCCGTGATTTATGGGGATGGATAAAATGTTATGGATATCAATAAGCCGTATTCATT
ATCCCCAGCGGTATCAGCCTACGATCTCCCTCAGTTGAAATAATCTAATTTCAGTCCATT
TTTCGCATTAGTTTTTTTCACAGATAATCGAAGTTTAAAAAGTTTAATCCGACAGACTTT
TGGCCATTTAGTTATATAACCTCGCCATTTTTACGAATTAATTGTTCATTGTGTGCCTCT
GTACGCAGTTTTACAGTAGAAAACTCTGCACAATCCTTCTGTTTTTTGTCGCCTGAAGAG
GGCGCCTCGCCTATTTTAGCTTATGGTTCCCTGAGGGGATCGGTGCTAACGTTGAGCAAA
AGGTATCGTTTGCGTCGTGGTGTCCCTACCTGTTTATTGTGGTCTTGAAGCAGGTACCCT
GCGGCTTCAAACACGAAGTGTATATTGAGGGAAAAAGATGGCTAAGCAGACCCCGCTGTA
TGACCAACATGTCGCGTGCGGTGCGCGTATGGTAGATTTTCATGGTTGGATGATGCCATT
GCATTATGGCTCCCAAATTGACGAACACCATTTTGTGCGGCAGGACGCAGGCATGTTTGA
TGTCTCCCACATGACCATCGTTGATTTGCACGGTAACCGTACCCGTGAGTTTTTGCGCTA
TCTGTTGGCTAACGATGTAGCCAAACTGACCCAACCGGGCAAAGCCCTTTACACCGGGAT
GCTGAATGAATCCGGCGGTGTTATCGATGATTTGATTGTTTACTTCCTCAGCGAAGATTA
TTTCCGTTTAGTGGTTAACTCCGCCACCCGTGATAAAGACCTCGCTTGGATAAGTCAGCA
TGCTGAACCTTATCAGGTCGAGGTCACGGTGCGTGACGATCTGGCACTGATTGCAGTACA
AGGCCCACAAGCCCAACAAAAAGTTGCCACGTTACTGACCACCGAGCAGCAACAGGCTAT
TGCGGGCATGAAGCCATTCTTTGGTATTCAAACCGGCGATTTATTTATTGCTACCACGGG
TTATACCGGTGAAGCCGGGTATGAAATTGCGTTGCCGAAACAGCAGGTTGTTGCGTTCTG
GCAGCAACTATTGGCCGCCGGTGTGAAGCCCGCAGGTCTTGGTGCGCGTGATACGCTGCG
CTTAGAAGCGGGGATGAACTTATATGGTCAGGAAATGGATGAAAAAACGTCTCCGTTAGC
CGCTAATATGGGGTGGACAGTGGCCTGGCAACCAGAAGATCGTCAGTTTATTGGTCGTGC
TGCGTTGGAAAGGCAGCGAATGAAGGGGACTGAGCAATTGGTTGGTCTGATCATGACGGA
AAAAGGCGTGTTACGTAATGAATTGCCGGTGTATTTTTTTGATGCCGCAGGCAATCAGCA
TGTTGGGGTGATAACCAGCGGTTCATTTTCGCCAACACTGGGTTTCAGTATTGCGCTAGC
CCGTGTACCCGCAGGTATCGGTGAACATGCTGTGGTACAAATCCGTAACCGTGAAATGCC
GGTACGGGTAACAAAACCCGGTTTTGTGCGAGCGGGCAAAGCCATCGTATTGTAAGTTTG
TTTTCCATTATTCTGAATTATAAGAGCCTTCTCTTTTGGCTCTATCTCTTTTAAGGAATA
GCAATGAGTAATGTACCAACAGAATTGAAATATGCCTTATCTCATGAATGGGTTCGTGCT
GACGGCGATGGTGTGTATAGCGTCGGGATCACTGAACATGCGCAAGAGCTGCTGGGTGAT
ATGGTATTCGTCGATCTGCCAGAGGTGGGCAGCGATGTTTCGGCCGGTAGCGATTGTGCG
GTTGCCGAATCGGTGAAAGCCGCTTCCGATATTTACGCGCCTATCAGCGGTGAAATCGTT
GCAGTTAATACTGAGTTGGAAAACTCGCCAGAATTGGTTAACAGCGCGCCTTATACCGAT
GGTTGGTTGTTCAGTATTAAAGCCGCTGATGAGTCCGAACTGGACAATCTGTTGGATGCT
GATGCTTACCTCGCGGCGATTGAAGAGTAACTCAAGTGAGGGCCATTTTATTGGCCCTGA
CGCCGAGTAGGTTAAATGGCGCTACAGCCCGGTGCAAGCGAACGTCCCCGATGAGCCTAT
CCAATATAGGTCACTGATTCAGGTGAGTGTATGTCGTTAACGCCCTGTAGCGTCAAGTCC
GAAGGGTATAAGTTGTGTCAGCCCATTTCCCGTCCCCGCGCTATTCAGGAATTTGTAGCA
AATGACTCAGAATCTCAGCCAGCTTGAACATAACGATGCTTTTATTCAGCGCCATATTGG
CTCCTCAGTTGAACAGCAGCAGCAGATGTTGGCCGCCGTTGGTGCCAGTTCGTTAAGTAC
GTTGATCCAGCAAATTGTTCCGGCAGATATCCAATTGCCTGGCCCACCACCAGTGGGTGA
GGCCGCCACCGAACACCAGGCGCTGGCGGAACTCAAAGGGATCGCCAGCCAGAATCAATG
CTATAAATCCTATATCGGCATGGGCTACAGCCCGGTACTGACCCCGCCCGTCATCCTGCG
TAATATGCTGGAAAACCCCGGCTGGTACACCGCGTATACCCCTTATCAACCAGAAGTTTC
TCAAGGCCGCCTTGAGGCACTGTTGAATTTCCAGCAATTGACACAAGACTTGACGGGCTT
GGATCTGGCATCGGCCTCTTTGCTGGATGAAGCCACGGCAGCGGCAGAATCCATGGCACT
GGCGAAACGTGCCAGTAAGCTGAAAGACGCTAATCGTTTCTTTGTTGCTGACGATGTCCA
CCCGCAAACGCTGGATGTGGTATTGACCCGCGCTGAGACCTTTGGTTTTGACGTGATTGT
TGATCGCGCAGAAAAAGTACTGGAACTAGACGGTATCTTTGGTGTGCTGTTGCAACAAGT
CGGGACCACCGGCGAGTTACATGATTACAGCGCCCTGTTGGCCGAACTGAAAAAACGTAA
AATTATTACCAGTGTTGCCGCTGATATTATGGCGTTGGTACTGTTGACCGCTCCGGGTGC
ACAGGGTGCAGATGTGGTATTTGGTTCCGCACAACGTTTTGGTGTGCCTATGGGCTACGG
CGGTCCACACGCGGCATTCTTTGCTTGCCGTGATGAATTTAAACGTTCAATGCCAGGCCG
GATTATTGGGGTGTCCCGTGATGCCGCAGGCAATACGGCGTTGCGAATGGCGATGCAAAC
TCGCGAACAACATATCCGCCGTGAAAAAGCCAATTCCAATATCTGTACCTCGCAGGTGTT
ACTGGCCAATATTGCCAGTCTGTATGCGGTTTATCATGGCCCACAGGGCTTACAGCGTAT
TGCTGGCCGTATTCACCGGATGACTGACATTCTGGCTGCTGGCTTGCAGCACGCGGGGTT
GACCCTACGTTTCAAACACTGGTTCGATACCCTAACCGTTGAAGTTAAAGATAAAGCGGC
GGTACTGGCCCGTGCATTAAGTTTTGGCATTAACCTGCGTACTGACATTCATGGCGCGGT
AGGGATCACACTGAATGAAACCACCTCACGCGAAGATATTCAGACGCTGTTTGCCTTGTT
CGTTGGCGATAACCACGGTTTGGATATCGATCAACTTGATGCCGCCGTTAGTCAGCATAG
CCAATCAATTCAAGACAGTATGCTGCGCCGGGACCCGATCCTGACCCATCCGGTGTTTAA
TCGTTACCACAGCGAAACGGAAATGATGCGCTATATGCATCGTTTAGAGCGTAAAGATTT
GGCATTGAATCAGGCGATGATCCCGCTGGGATCCTGCACCATGAAATTGAATGCCGCGGC
TGAAATGATCCCAATCACTTGGCCAGAGTTCGCTGAATTGCACCCATTCTGTCCACCAGA
ACAGGCTGCGGGTTACCAGCAGATGATTGGTCAGCTATCGCAATGGTTAGTACAACTGAC
GGGGTATGATGCTGTCTGTATGCAGCCAAACTCAGGGGCGCAAGGTGAATATGCCGGTCT
ACTGGCTATCCGCCGTTACCATGAGAGCCGCAATCAGGCGAACCGCCATATCTGTCTGAT
CCCAAGTTCAGCCCATGGAACGAACCCAGCTTCAGCACAAATGGCGGGTATGTCGGTGGT
GGTGGTCGCCTGTGATAAACAAGGCAATATTGATCTGCACGATTTACGTCAGAAAGCGGA
ACACGCGGGTGATGAGCTGTCATGCATTATGGTGACTTACCCATCAACTCACGGGGTTTA
TGAAGAAACTATCCGTGAAGTTTGCCAGATCGTTCATCAGTTTGGTGGGCAGGTGTATCT
GGATGGCGCGAACATGAACGCCCAAGTTGGGATCACCACACCGGGTTATATTGGCGCGGA
TGTTTCGCATCTCAATCTGCATAAAACTTTCTGTATCCCACATGGCGGCGGTGGCCCAGG
TATGGGGCCTATTGGCGTGAAAGCCCATCTAGCCCCGTTTGTCCCTGGTCATAGCGTGGT
GCAAATTGATGGCATGACGACGCAACAAGGGGCGGTTTCTGCTGCACCGTTTGGCAGTGC
TTCTATTTTACCGATCAGTTGGATGTATATCCGCATGATGGGGGCTGATGGTCTGAAGCA
AGCCAGTCAGGTCGCGATCTTAAATGCCAACTATATTGCTACTCGCTTGAAAAATGCTTA
TCCGGTGCTCTATACCGGCCATGATGGCCGTGTGGCGCACGAATGTATTTTGGATATCCG
TCCATTGAAAGAAGCGACCGGCATCAGTGAAATGGATATCGCCAAGCGCTTGATCGACTT
CGGTTTCCATGCACCGACCATGTCCTTCCCGGTTGCGGGTACGTTGATGGTTGAACCCAC
TGAGTCTGAAAGTAAAGTTGAGTTAGATCGCTTTATTGATGCGATGTTGGCTATTCGCGC
CGAGATCGAGAAAGTGGCTCAAGGCGAATGGCCATTGGAAGACAACCCGCTGGTGAATGC
CCCGCATACTCAGGCTGAATTGGTTGGTGAGTGGACACATCCATACAGCCGCGAACTGGC
GGTATTCCCGGTGGCGGGTGTACTGGAGAATAAATACTGGCCAACCGTAAAGCGTCTGGA
TGATGTTTACGGTGATCGGAATTTGTTCTGTTCATGTGTGCCAATCAGTGACTATGAGTA
ATCTCATCTGAGCAAAACCAAGGGCCGTGAAAGCGGCCCTGAGGTTATTGACAAAGTGCC
CGCGACGGAGAGAACAGGCAGATCGTAAAGACGCCGTAAATACATCCATGTAGGCTCGAG
CCGCGCCTTCTCTGGCGCGGACGCTTTACTCTTCTGCCTATCCTCACCGTTCAAGATCGC
GTCATCGGGGTTTGTCAGCAGTCTGCCTGTTGTTATCTAATTATTTGTTATCTAAAAATG
ATTATTTTTCAGCTTGCTGCCTACTCCGTGTTATTTTCCCTTTCCGTCTTACCTTCCCGC
CTCAGGTGACTATTTGTATCCCTCCAATCAATGACTATGCTTATTAATGGGATATAAAGA
ATCATAATAGGAGGCATTATGATAAATAATCGATTCATCGGCAGTTGGTCATTGATTTCT
CAGCATTTTATTTTACCGGATAACAGTATCCACTACCCGATGGGACAAAACATGTTGGGG
CGTATTAATTATGAAAAACAGGGCACAATGGCGGCACAACTTTATCGTGGTGACCGGGCC
AAATTTACTACGGAAGACTGGTTACAGGGCAGTGATAGCGAAATTAAAAATGCCTTTCTT
ACCGCCCTGACTTACTTTGGCCGCTATCATATTGATGAGGAACAGGGCATCGTGACCCAT
ACTGTTGAAGGCTGCTTGTTCCCTAACTGGGTTGGTAACCAGCAGATTCGACATTATCAA
TTTGAAGAAGATCGTTTAACGTTACGCACACCGCCATTGCAAATGAATAATTCATCGCTG
GTGGGGGTATTAATTTGGCAAAAAGTGAAAAAATAGCGATGGACTGTTTATATACATAAG
AATGTTGCACTTGTTACTGGTGGTAGCCGGGGGATTGGGCGGGCTACCGCACTATTGCTG
GCCAAACATGGTTATAGAAAAAGCATCCAAACACCTTGATGATGAATTATAAAAAGTAGC
AAATATAATTATTTTTTTTATTTTGTTAATATGATTAATTGAAATAACATTAAATATTTT
TATTAAAAAGTAATTTATGAGTTGGCTTGATTGACTTAGGTAACGTTACATCAATATATT
AGTGTCCGATAACTTCTATTTAGAATTATTTTATTGCTGGAGTTAGTGTATTAAAAGTAA
CAGGCTGCGCCTTGATGTCGTCTGTAGTTTAGTTCAATCACCAGTGGTTGTGCTGGTGTA
TTTTAATTTACATTATCATACGTATTCACCAGTTGATATTTTTATGGTTTTATTTTATTG
GGATCTTCAGCGGTTTTTTGTCCAGTAACGACAGTTTTATCCATGATAAATGATTTACCA
TTGTTTTATTATTGGTCTACATGGTTGTTTTTTATGCTTTTAAATAGGTATTGACGATTT
GCCTGGTTCTTTTGGTAGTTTTTAGCTATCAAAAATGGTTTATCAAGTGTCTGAAACAAT
TTTAAAAATAATATTATTTGTAATAAGGTTTTTGTTCTATTCTATGTTGTTTCATTTAAT
TAAATTATTTTTAGTGTAAGCCATAATTATCGACATAAGATTTCGTTGAGTATTCTGTGG
CTGATAAGGTACTAGAGTAAAGACAAAAAATCAGCGAAGTAAGTGTAAAGGTTAGGTCTT
ATATACTGCAAATTATTCGGGTTGTTGAGCGTAGTCAACGCATATGTGGCTTGAAGTATG
GCGGGTGTAACCAACTAGCCGACATTCCATAATGTTATGGTTTGTTTAGATAATAGATGC
ACAGTGAATTTTTATTTAATCATCCAGAATTAGTGGCTAAAAAGCATAAGATAATAAATT
CACTTCAGGTTGTTACATCACTACCTACAAATTCTTCACCTGTAAAAAGGTGATATAAAA
TAAAGTGGAGAGTGGCATGGAAAACATCATAAAATATGACATTAATTATTTTTTAAGGTT
TGTTTGTTTTAATTACTTTATGAACATAAAGTTTTATCGTGGTCTGTTTAGTATTTCTAT
AGTGATGATTTATTTATCCCTGGCACCGCAACTTCTCAGCTTTATGTGAATAATGCTGAT
GATCAGTCTTGTTATGCCATTATGGATGGGCCGTCGGTGGGGCCTATAACTAGTCCGAAT
TGTAATACTCCATCTATTGGGATTATTAATACAAATGCGGGGCAGCTATTTGTTGGTGGA
ACGGGGGCTGCGGTATCGGGAACATTAGGCCCTACTTTTTGGACAGGGACATTTGCTACA
CCGGTCGGCACCAGTAATACCGCAACTGCATACGGTATGGTCGTTCAAAGCGGTGGTGCG
TACATCACGGGTAATACTTACGTACAAGGTGGGTTATTCTTGAATGGGCAAAAAGCGACC
AATCTTGCCCCTGCGACGATTTCATCTACCTCTACCGATGCGGTAGTTGGTAGCCAGCTT
TATAATCTGGTCCAAGATGGAACCCGCTATTTCCATGCTAACTCAGTGAATCCAACAGAC
TCACTGGCCTCTGGCCTGGAAACCATTGCTGTCGGGCCAGCGACAGTGGTCAGTGGAGAT
AACGGTGTTGGCATTGGTAACACCGCCCTTGTCGGGGCGGCAGCAACGGGGGGAATTGCA
ATAGGTTTCGGTACTCAGGTGACAGCTGCCGGGGCTACGGCCATCGGTTCCGCAGCGCAG
GCTCAAGGGGCGCAATCTCTGGCGTTAGGCGCGGGGGCGGTGACCAGCCAGGCAAACAGT
ATCGCGTTGGGGGCTGCTTCGATCAATACGGTCGGCGCTCAGAGCAGTTACAGTGCTTAT
GCACTAACGGCTCCGCAGGCATCGGTGGGGGAGTTAGGGATTGGCACCGCATTGGGTAAT
CGTAAGATTACCGGTGTCGCAGCTGGATCGGCGAGTTCTGATGCGGTCAATGTTGCTCAG
TTGACTGCTGTTGGTGATCAGGTGCAGCAGAATACCGCGAACATCACCAGCCTGGGTGGC
CGGGTTACCACCATTGAGGGGAGCATGGCCAGCATCGCCAATGGTGGCGGTGTGAAGTAT
TTCCATGCCAACTCGACTCAGCCTGACTCGGTAGCCAGTGGTACCAATTCGGTGGCCATC
GGGCCTGCTTCTCTGGCTTCGGGTAATGCTGCTTTGGCTTCGGGGGCAGGGGCGGTGGCG
ATAGGGGATGGTGCTGCCGCCAGCGCGGACGGCAGTGTTGCCATTGGTCAGGGATCTGGT
GATAACGGGCGTGGCGTAGAGAACTACATCGGTAAGTATTCCAATGCGAGTAACACCAGC
TCGGGTACCGTATCAGTGGGTAATACTGCTACTGGAGAAACCCGGACGGTCAGCAATGTT
GCCGATGGGCTGCAGGCCACCGATGCGGTCAATTTGCGACAACTCGATGGTATTGCTGCC
TCTATCGTCGTCGTCGAAAACAACGTTTCTGGGCTCCAGAATGGTACCGATGGTATGTTT
CAGGTGAATAATAGTAGCGGTCTTGCCAAGCCATCCGCAACCGGTGCTAATTCAGCAACT
GGTGGTGCCGGTTCTGTGGCTTCCGGCAATAACAGTACCGCGTTTGGCTCAGGTGCTAAA
GCAACAGCGGCAAACAGTGCAGCCTTGGGGGCTAACTCAGTAGCTGATCGGGCAAACAGT
GTTTCGGTAGGCTCTGTTGGTAATGAACGGCAGATCACCAACGTCGCCCCCGCAACTCAG
GGAACCGACGCGGTGAACTTCGATCAACTTAAGAGCATTTCCAATCAAACTAATGCTTAC
ACGAACCAACGTTATTCCGAGCTGAAGCAGGATCTGAGGAAACAAAATAGCGTGTTGAGT
GCAGGGATAGCTAGCGCAATGTCTATGGCGAGCTTGACACAACCATATACTTCGGGTTCC
AGCATGACCACTATCGGCGCGGCCAGTTACCGTGGTCAATCGGCTCTGTCGCTAGGGGTA
TCGAGTATTTCTGACAGCGGGAGATGGGTCAGCAAACTACAGGCATCCTCTAACACTCAA
GGTGATTTTGGGATTGGTGTCGGTGTAGGGTATCAGTGGTAAAGAGCGCGTTACGCCAAC
GCTGAATGCTATTCAGGCTGTCACTAACGGGTTGTAGGGTGTTTTGTACAACCCGATTCT
CGCTCTTGGGCATCAAAGGATCGCCATGTCATCATTTAAAACCCTGGGATTTTTCTTCCT
TTCACTGTCATTACTCTTCTCTTCCTTATTAGTGCTCTTATCTCTGCTGCTATTCGCTGG
TTTATTACTGTTCCCCAGTCTCTTACCGTTCTCCCGTTTCTTGCCATTCGCTGGATTCTC
TCCAGCCAGCGGATTTTCGCTAGCGACAAAATATGATGAGGGATTTTCGGGTAATGTGAG
CTATAGGGGGGATCTCAATGACAGCCCGAAAACGGACCCACTGTGGATTCCATTACCTGC
GTTACCACTTATTCAACAGGCTGTTACTGAATTAGTGCCAACGGTGCAGGGGCAGTACCA
AGAGCATGTCATGAGCCAAGTGTGTGCATTAGCCCGAGGTGAGCGTACTCAGGAACAGGT
TGCTCAAACACTGCGGTCATACGATATCGATATCAGCAATATTCCCCCTCAGGGACATCC
TCTTTCTCTGTTGGTCAGTACCGACCAATCCAGTCGTGTCATCGGCTGTGCTGCTTATAT
TGCCAGTTCTGTCATGGCTATCCCTAAGTCGGATGAGTTTATGGTGAGTACTGATAAACC
CGCGGATGCCTTACCAGGGAAAAAAAATGAAGCGGCAAGCAAAGAGAAAACATTGAGTAT
TGATCCTAAAAAATTAGCTCAATACCTTCAGACTCAATTGGCTGTAGCGAAGGCTAATGC
TGATATTTTTGCAATTATTGCCGTTGAGTTAGAAAAAAAACCAGGGCTCACTGTGAATGA
ATATTCGGTACAAATAAAAAAAGTATTTAGTGAAGTTGCTTCGGCCTATTTACAACGGGT
CAAAGCTCTTTATGCCGTGGGGGCTGGGGTTAATTATAAATTAATTACTTACTCTGATGA
GGGTTTTAAGTTCATTAGCAATGATGGTTACTTGTTTGAGTATGGGTACGACAGCTTAAG
TTTGTATTTCAACAGAATTCCTTGGTATGGCAGCGGAAAAATATTGGGGAAAGAGTATTT
TTTCTCTGTTTCGTATATTGAACCGAATCTTGTAAAACGCATAAGAGAGGAGAAGCGTGA
AGAGAAGAGTGAAGGGGTTCTCAATCAAGAGAGCGGTGTTGCTCCCTGAATGCTGATTTG
CTGGCAGCCATCAAAACGGGCTAGTTACTTTTTATTGTTAGGGAGTAGAAACCTCTGGCA
GACTTTTTTAGCGTACAGGTGTACACTGAAATCACTCTCAGTTAATCTGAGTGCGCTATT
TCTGTACAGTAGAATGGCCCATAACCCGTTTACCGGGCGAGATAATAATTAATATTTAGG
ATAATCAGTATTGAAGAATAAATCAGGGACACAACCTCTCTTTGCAACACCATCCGTACC
CGCCGCACAAACGGCCACCCCAACCCCGGCTTACCCGTGGGCTGAAGAGCTGGCGAACAG
CCTCAGCCATGGTATCGGTGTGGTGTTCGGTATTGTGGGGCTGGTATTGCTACTGGTTCA
GGCGGTGAACAGTGGTGCCGATACCAAAGCGCTCACTAGCTATAGTTTGTACGGTAGCAG
TATCATTTTGTTGTTTTTGGCCTCTACGCTGTATCACGCCATTCCACATCGTAGGGCGAA
GCTCTGGCTGCAAAAATTTGATCACTGCGCTATCTACATCTTGATTGCCGGGACTTATAC
GCCGTTCTTATTAGTAGGGCTAGATTCGCCTCTGGCCAGAGGTTTGATGGCGGTTATTTG
GGGGCTGGCACTCATCGGTGTGATCTTTAAGTTGGCGTTTGCTCATCGTTTTGAAGTGTT
GTCACTGGTGACCTATCTGACCATGGGGTGGTTATCGCTGATTGTCATTTATCAGCTCGC
GGTCAAGCTTGAGATCGGGGGGTTGGCACTGCTGGCGATAGGGGGCTTGTTATATACGGT
TGGGGTGATCTTCTATGCATCGAAACGTATCCGTTTTGGTCATGCTATCTGGCACGGTTT
TGTGTTAGGCGGCAGTGTCTGCCATTTTATGGCGATCTATCTATATGTTTAATACAGACA
CATGTTTAATACAGACACATATTTGATGCAGGTATTAGGTTTGATACGACCATCTATTTT
CTAAGGCTACAGACTGGATGTCTGCCGAACAATACCCCGCATAATCGCACAATGGTTGTG
TTAGTGTTTAATTTCCATCAAGTAAATAGTGTTTACTGCTGGTGGGTATCGGTTAAGCCA
CTGTTTTGTTTCTGAACTCACTCGCGCGCCAACCAAGTGCTTGTGTCATGTTCAGGAGTG
ACTCTATCGATGATTATGCGTTTATCCAAAGCGCTGATGGTGTGTGCTATTGCGCTTTTT
GCCACGCTGGTTGTTTTCGGTAATATGACTGACTACAACACCAACTTCGTTTTTGTTCAT
CATGTCTTACAGATGGACACTATTTTCCCTGATGCCACCATTAGCTATCGTGCGATCCAC
TCGCCGTGGCTACAACAACTGGGTTATATCGGCATTATCCTGCTCGAAACACTGACAGCG
GTATTTTGCTGGGTTGGTGGCATAGGTTTGCTGATAAATAGGAAAGCGCCAGCAAAAGTC
TTTAACCGGAAAAAGGGTATTGCGATTATCGGCCTGACTCTGGGTTTCCTGACCTGGCAG
GTGGTTTTTATGTCGATAGGGGGAGAATGGTTTGGTATGTGGATGTCAAAGCAATGGAAT
GGCGTTCCTAATGCTTTCCGCTTCTTTGTCACCACCATTCTGGTACTGATTTATTTGGTA
CAGCCTGATGGCGAGTTAGATGAATAACCCACCCATCTATTTGATATAAAACAAAATACA
GAGACCGGTTAACCGGTCTCTGTAGAGTAGAACTCTTTATTATTTATCTTCGGCGAGTGA
GTAGGGCAAAGGCTGAATGGCTAGCGTACCCAGCGCATCATCACGTACCCGCAACACGCT
ATCTGCGGCCAGATCATTATTCAACACAGCCTGAACCCACACGGTGCCATCATTGAGTTG
AATGGCTGACAGCACGGTACCCGTACGACGCCAATTCTCGCCTAGCTGCCACTCTAAATC
TTCACCTGCTGCGGGTACTCGGCTGGCATTACCTGCCAACCAATACAGCGCCCGCTTATT
GGCACCCCGGTACTTTGCTCTGGCGACCATTTCCTGCCCGGTATAACAGCCTTTCGTGAA
GCTGATACCATTTAACGCCTGAATATTTGTTGCCTGAGGAATAAACTGTGCACTGTTAGC
AGCATCAATGATGGGGAAACCGGCCTCGATGTCCAGTGCCAGCCACTGTTTGCTGTCGTT
AAATTGCGCCCGACCAGCCAGTTTCTCAACCAACTGCTGCGCCTGCTCTGTATCCGTTAC
TAACAGAAAACGTTCAGCAGGCAGTGAGAAGTGTAACAGCGTGCTATTACCCATCTGCGT
TACCGGGTGTTCTGCACTGGGCAATTCAGTAAAGATTTCCGCCAGCGCGGTTTTGGCCTG
GCTACCTGCAACCCCAATGAGTACCGCATCTGGCTGTGGTTCAATGACCACCTTGGAGAA
TACAGCGTATTTCTTCAACTCACTCAACTGGTTATCTAGCAGGCTGCGCCGCTCTATAAA
GGCCAACCCCTCACCACGATAAAACAGCCGTAAGTTACTCCACATTTTCCCTTTGGCATC
ACAGTGCGCACAGAGTACATGTTGATCAGCAGATAGCGCATCGATATCCGCCGTGACTTG
TCCTTGTAGATATTTGACCCGATCAGCACCCGTTAAGGTAACCAATGCCCAGTCATCGAG
TGAGATCAGTGTTAAGGGTAGCCCGGAAGAGGCGACCGGTGGCTGTGCAGCAAACGGAGT
ATGATAGGCCATATGTCATCCTGGAATGAGAAACGGTGAGCTAATTGCCCAATGGTAAAA
TAGCCGGGTAGCTTTGCAAGCAGTAATTCCATAGATTCACCATTGTTCGCCTGTATCTGA
GGTACAATAGCCGCCGATTATGCGGCAGCCCGTTTCGGGCGATTAAAAAAATGCACTTGC
AGTGTATTTAGTACCTTAACCCCCTATCCCGGGAGTGGTAACATTCCCGTTAGTTATATT
AACGAGTTATTCTAACAGCTAACTGAATCGGGCATTTAATCTCTGCTGGGTTCAGACAAT
ATCCTTACATTGAGGAGTCAATCAGGACATGGAAATTGATAATAAAGCCCGTATTCACTG
GGCATGCCGCCGTGGTATGCGTGAACTTGATATCTCCATCATGCCGTTTTTTGAATATGA
ATATGATAGCTTGAGCGATAACGAGAAACAGGCATTTATCCGCTTGCTTGAGTGTGATGA
CCCAGATTTATTCAACTGGCTGATGAACCACGGGGAGCCGCAGGATAGCGAGCTATATCA
GATGGTCAAACTGATTCAATCACGAAATAAAGCCCGTGGCCCAGTGGCGATGTAACCTGC
GGGTATCCTGGCATACTCAACTCTTTTCTTTATTGGCACACGGCATATTGGTCATTTTAA
CCTTGGTCGCGCCCTGGCCCTTGGGTTATACCGCCCTATGGCTGGTATTGCTGACGTTAG
TGGTGTTTGAGTGTATCCGCAGCCAGAAAAGGATTAAATCCTGTCAGGGGGAAATCAGGC
TAAAACCTGGCAACCTGGTGCGATGGAAAAGGCATGAATGGACCGTGGTCAAGCCGCCGT
GGATCACCCGCTATGGGGTATTATTACATTTACAACAAACAGGCGGCCACGCGACCCGAA
AGCGTCTATGGCTGTCCGCTGACAGCATGTCTGAAGATGAGTGGCGGCAGCTATGCCTGT
TGCTGCGGCATTCATTTGAATCTGACGATGGAACGATGTGATGAAGCCACTGATCTGGTT
GGTAGAAGATGAACCGAGTATCGCTGATACGTTGATTTATACGTTGGAAAGCGAAGGGTT
TACCCTCCGGTGGTTTGATCGGGGGGAGCCTGCCCTTGCCGCACTTAGCAGCGGTTCTCC
CGCTTTGGCGATAGTGGATGTTGGTTTGCCTGATATTAATGGCTTTGATCTGTGTCGCCG
GATGCTGGCGGCAGCCCCCGATCTGCCCGTGATCTTCCTGACAGCCCGTAGCGAAGAGTT
GGACCGAATTGTGGGGCTGGAAATTGGTGCTGACGATTATATTGCCAAACCGTTCTCCCC
CCGTGAGGTAAGTGCCCGAGTCCGTACCATATTGCGAAGATTACAAAAATCACACTTATT
GGCGGTTACCTCCACATCATATCAATTCGGTCATTTTTCGCTGGATGAAGCCGGTGCCAG
AGTGACCTATCATCAACAGATTTTAGGGTTAACCCGCTATGAATATCTGCTGTTGAAAAC
CTTGTTACTGGCACCTGAACGCATATTTTCACGTCAACAATTAATGGATATTGTCTGGGC
GCAGGCGGAAGAAAGCCAAGATCGCACGGTCGATACTCACATCAAAACGCTACGATCAAA
ATTACGCACGGTTTACGCTGAAGACTCACCCATTCGCACACATCGTGGATTGGGCTATAG
CCTGGGTTATCAGCCATGAGTTATCAGCCATGAGCCGCTATAAATGAAGATTGGTGTACG
GTTGCTACTTGGCTATTTCCTGATTGTGGCTATCGCTGGCTACTTTGTTATTCGTATTTT
TTTGCAGGAAGTCAAACCCGGAGTGCGGCGCGCGACTGAAGGCACCTTAGTGGATACGGC
GACCTTACTGGCGCAATTCGCCCGGCAGGATATATTGCAGAACAAAGTGGCCGACGGGCA
ATTGGCGCAAGCATTTTCTTCCCTTAATCTGCGGCCTATTGGTGCCAATATTGAAGGTAT
CCGTAAGGATCGCAATGAATATAGGGTCTATCTGACCGATACTGATGGGCAGGTGATTTT
TGATTCATCAGGCCGAGCATTAGGGCAAGACTATTCACGTTGGAATGATGTCTGGTTGAC
GCTACGTGGTGAGTATGGCGCCCGCAGTAGCCGCACTGACCCCGACGATGCAGAAAGTTC
GGTAATGTATGTGGCGGCACCGGTCATCGTCGAAAATCGTATTGTTGGTGTACTGAGTAT
AGGTAAGCCGAATCTCTCCATGGTGCCGGTGATCAAACGCAGTGAACGCAAGATCCTGTT
TGCAGGTGGGCTGCTGTTAGGCATTGCATTGCTGATTGGGTTGGGGTTTGTGTGGTGGAT
TAACCGGGCGATCGGCAAGTTGGTGGACTACGCGGAACGGGTTGCCGAGGGGCAGGCGGT
GGCTCTGCCAGCTATGGGGAGCAGTGAATTGAATGATTTGGCACTGGCGCTGGAAAGCAT
GCGTCTCAAATTGGATGGCAAAGCCTATATCGAACAATATGTTCACACGCTGACTCATGA
ATTGAAAAGCCCGCTGGCCGCTATCTCCGGGGCGGCTGAGTTACTGCGAGAGTCTCCACC
GCCAGAGACCGCACAACGTTTTCTGATCAATATTGAGCAGCAAAGTGCACGAATCCAGCA
ACTGGTAGATAAAATGCTGGTGCAAGCACGGCTGGAGAGCCGGGTAGATCTACAACTCTC
CCCCTTGGAAATCAGCCATATACTCAAGCAGAGCTTTAGCGCCAAAGAAGCTCAGGCGGT
TAGCCGAGGGGTCACTCTGCGGCTAAAATCTGTAGATAACGCGATGTTGATCGGCGATGG
GCTGTTGCTCAGCCAGGCCTTAAACAATCTGATTGATAATGCTCTGGATTTTACGCCCGC
GGGAGGAGAAATTAGCGTGAGTGGCGAACGGCAAGATGATACCTATCTGATCACGGTTGA
AGACAGTGGCAGTGGTATTCCTGGTTATGCCCAAGAGAAGATTTTTGACCGCTTTTATTC
GTTACCACGGGCTAATAGCGTCAAAAGTACAGGGTTAGGGCTAAATTTTGTACGTGAAGT
TGCTGCTATTCACCAAGGAAGTATTTGTTTGGAGAACCGCCTGCCGCAAGGGGTTAGCGC
GCGTTTGACATTACCGCTGTAGAGGGTTTATCGCCAACTTCACGTTCACTTCACATAGCC
TCATTCACCTTTCACTTCATGGTCGTAAACTGCTCTCCTGATGTTAAAAGGAGTGCAATT
CATGTTAAAAGGAGTGCAAGTCATGTTCAAATCTGTGTTGTTTTGGAAAATAGTTACGCT
GCTGGGATTAATGCTATTGATGATGATCCCCAAAGGGATGCTGCTGCATGTAATCGATGA
ACGCAGTGGCTACCGACAAAGTGTGATCGATAAAGTCAGTGACAGTACCAGCCGTTCACA
AAAAATCCTCGGTCCATTGATTGTCGTGCCGTATAGAGAGTGGGTTGAAACTGAAGTCGA
TGGCAAGAAGCAAGGGAAATGGACCCACTTTTATCACTACATACTGCCAAACGTGATGAC
TGTAAAAGGGACCCCAGATGTTGAAGTTCGCCAGTTAGGTATTTATAAAACACAGGTATA
TCAGGGTGAATTCGATTTCCATGGGGAATTTGAGGTATCTTCGCTGGATGATTTAGATCG
TGAAGGCGTCATCATTGGTAAGCCTTCACTGGTGCTGGCACTGAGTGATGCGCGGGGTAT
CCAGCGCATTTCGCCACTCAGCGTAGGGAAGACTAAAATTAACTTCGAACCCGGCGCTTT
CTCCGGTCACTCGGTACAAGGTGTTCATGCACCATTGACAATAGAGCAGGTTCTACAGGG
TAAATTTGATGTCGATTTCACCATGTCGCTTGCGGGTACGACTAGCTTATCGGTAGTCCC
GGTTGGGCGTAACAGTGAATTAACGTTACAAAGTAACTGGCCACATCCTAATTTTGTCGG
TAATTTTTTACCTTTGCAGCGCAAGGTTGATGAGAAAGGCTTCCGTGCTCACTGGAGCAG
TAATTGGTTGGCCAACAGCATGAACACGAATTTCACCGGTGGCGATGCAGCCTTTCATTT
TGGTAGCTTACCGGCCTTCACCACCAGCCTGATTGAACCGGTTGATCACTACCAATTAAC
CGAAAGAGCCATTAAATATGCTATTTTATTTATCGGTCTGACATTCTTCAGCTTCTTCCT
ATTCGAGAGTCTGACGTCATTGCGCCTGCACCCAATGCAATATCTGTTAGTCGGGGCGGC
ATTGGTTCTATTCTATCTGATGTTGTTAGCGTTCTCTGAACACATTGGTTTCACACTGGC
TTACCTTCTGGCCAGTCTGAGCTGTAGCTTATTGATTGCTATCTATTTGAGTGCCGTATT
GGGCGGATGGTTGCGCGGCACATTGTTTGCCTGCGGCTTATTATTGTTGTACGGCATTTT
GTTCGGATTGTTACAATCAGAGGACAACGCACTGCTGTTAGGGGCTGGGTTACTGTTTGT
TGTCTTGACGGTGGTAATGTTATTGACGCGGCGTTTAGACTGGTACCAAGTTGCTGATAC
ACAACGGTTGACCGAGTGGAGAGCTCCAGAGCCAAGCGCTGAAGAGAGCCCGAGCAAAAC
GGCACCAGAGGGCGAGAGTATGAAAGATGATAATAAAAAAAAAGATGATCACGTAAAAAA
AGACGCTAATGAGAAAGATGAGTTCCGTTTATGGAAGTAACCGGGCGCAGCTAGACTAGA
CTAAACTTAACGGGCATATCGGGTGCCCGTTAAATTGAGCTCTGATGTAACAGGTTCTGA
CCCGGAGGATCAAAGTAACGCCTCCATCTCCAACAAGATTTGCTCACACCACTGCTCAAT
ACGTTCCTCGCTTAAATCGTATTGATTGACCTCGTCTAACGCCAACCCCACAAACTGTTT
ACCATCGGCACTGAGTGGTTTTGGGCTAGTAAACTCAAACCCATCTGTTGGCCAAAAACC
GATAAATTTCACACCCAGCGGCGCAATATGGTCGTGCAACATGCCAAGGGCATCAAGGAA
CCATTCGCTATAACCAAATTGATCGCCCATGCCATACATAGCGACAATTTTTCCCTTGAG
ATTGAGTTGTGTTAACTGCGGCCAAATCGCTTCCCAGTCTTCCTGTAATTCACCGAAATC
CCAGGTGGGTATACCTAGAATCAGAATGGAATACTCTTCCATCAGGCGGGGGCTAACCTC
TTTTAGGTTATGTAAATCAACCAGATCTTCACCGAGGATATCACGGATTTTTTCTGCCAC
CATTTCGGTATAGCAGGTGCTGGAGCCGTAAAAGAGACCAATCTTCATGATGTATAGCCG
TAGCATTGCTAATAAGGAATAGCATCGAGTGTACCAGATTTGCCCTGTCATCAGGCATAA
TGGTGACTGAGTTCAATCAAAGAGAGAGACAGCAATGAAACAGCAAGATAACCCGCTGAT
TGAACAATTTCTTGATGCTCTGTGGCTGGAACGAAATCTGGCAGAGAATACACTGGCGTC
ATACCGTTTGGATTTACATGCGCTGGTTGGATGGTTGACACACCATAACAGTGATTTATT
GCGCGCCAGCCCGCAGGACTTGCAATCCTTCCTTGCTGAACGGATCGAGGGTGGCTATAA
AGCCACCAGCTCGGCTCGTTTACTCAGTGCGATGCGCCGGTTATTTCAATATTTATACCG
GGAGAAACTGCGTGAGGATGATCCGACTGCGCTGCTCTCTTCACCCAAATTACCGCAGCG
CTTGCCGAAGGATTTAAGTGAGGCACAGGTCGATGCGTTACTTAACTCGCCCAATGTGGA
CATTCCCTTGGAACTGCGCGATAAAGCAATGCTGGAAGTGCTCTATGCCACCGGCTTGCG
GGTGTCAGAATTGGTCGGGCTGACCATCAGTGATGTTAGTCTACGCCAAGGTGTGGTGAG
AGTGATTGGTAAAGGGAATAAAGAGCGCTTGGTCCCCTTGGGGGAAGAAGCTGTGTATTG
GATTGAGAACTATATGGAGCATGGCCGGCCTTGGTTGGTTAATGGCGCATCGCTGGATGT
ATTGTTCCCCAGTAACCGTAGCCAGCAAATGACCCGTCAGACTTTCTGGCATCGCATCAA
ACACTATGCGATCCTTGCCGGTATTGATAGTGAAAGGCTTTCACCCCATGTGCTACGCCA
TGCCTTTGCCACGCATCTGCTGAATCACGGTGCCGATTTACGTGTAGTGCAAATGTTACT
GGGCCACAGTGATCTGTCGACAACTCAGATTTATACGCATGTAGCGACTGAACGTTTGAG
ACAGCTACATCAACAGCATCATCCACGCGCTTAATCGCTGTATGGAAAAAGATAGGATTT
ATAAATGAAAAAAAGTTTATTGCTGCTGCCAATGTTAATGGCTGCATTATCGGGGGTTGC
TAATGCAGATGATTCTGCTATTCAGCAAACCTTAAAAAAATTAGATATCCAACAAGCTGA
TATCCAGCCGTCACCTATCCCAGGCATTAGTACGGTGATGACCGAAAGCGGCGTGCTCTA
TATCTCAGCAGATGGTAAACATCTGCTGCAAGGGCCGCTGTATGACGTGAGTGGCGATCA
GCCCATCAATGTGACCAATCAGGCGTTGCTGAAAAAACTGGAAGCATTGAGCAGTGAAAT
GATTGTGTATAAAGCACCCGAGGAAAAACACGTCATTACGGTGTTCACAGACATTACCTG
CGGCTACTGCCGTAAATTGCACGAACAAATGAAAGATTATAATGCGCTTGGCATCACTGT
TCGCTATCTGGCCTTCCCGCGTCAGGGGTTAAGCTCTCAGGCGGAAAAAGACATGCGTTC
TATCTGGTGTATGGCTGATCGTAATAAAGCCTTTGATGATGCCATGAAAAATAATGATAT
CTCCCCAGCAACCTGCAAAACCGATATCAGCAAGCATTATCAGCTAGGTGTGCAATTTGG
TATCCAGGGTACGCCAGCTATTGTGCTGCAAAATGGCACTATTGTCCCAGGCTATCAGGG
ACCGAAAGAAATGCTACAGATGCTTAATGCGCATCAGGCTTCACTAAAAGCGGGTGGTTG
ATTACCTGTGACGTTGAAAACCCAACTTCGCCGCCGTGAGGCGGCAGATGACAGCCATTT
ACCTGCGCAATTGCCCCCGTTACTGCGTCGTCTCTATGCTAGCCGTGGCGTAAAGGATGC
GCAGGAGTTGGAGAGGGGCGTGAAAGGCCTACTGGCATGGCAAAAACTGGATGGTATTGA
CGCTGGCGTCACCTTATTACAACAAGCCCTGGCTGATCGGCGGCGTATTGTCATTGTCGG
CGATTTTGATGCTGACGGCGCGACCAGTACCGCGTTGGCGGTGCTGGCTTTGCGCAGTAT
GGGCGGCAGTAACCTTGATTATCTGGTACCTAACCGATTTGAAGATGGTTATGGGCTTAG
CCCCGAAGTGGTTGAACAAGTTGCGGCCAGAGGGGCAGAGCTGATTGTTACTGTGGATAA
CGGTATTTCCTCTCATGCCGGGGTCGATCTGGCTCATGCCAAAGGTATTCAGGTTCTGGT
GACGGACCACCATTTGCCGGGCGAAACATTACCCGCGGCGGATGCCATCATTAACCCAAA
TCTGGCCGGTTGCGATTTTTTATCCAAGTCATTGGCGGGGGTCGGTGTCACTTTCTATTT
GATGCTGGCGCTGCGCGCCCGTCTCAGGGAATGTGGTTGGTTTGAACAACGTACCTTAGC
GGTCCCTAATCTGGCTGAACTGTTGGATTTGGTGGCATTGGGTACGGTGGCAGATGTGGT
GCCGTTGGATGCCAATAACCGTATTTTGGTCCATCAAGGGTTAAGTCGTATTCGTGCGGG
GAAGTGCCGTCCAGGAATTCGCGCATTATTGGAGGTCGCTAACCGTGATGCGCGTCAACT
GGTTGCGAACGATTTAGGCTTTTCTCTTGGCCCACGGTTGAATGCGGCGGGGCGTTTAGA
TGATATGTCCATCGGGGTGGCGCTACTGCTGAGTGACGATATTGCTCAGGCGCGAGCACT
GGCAATCGATCTTGACACCTTGAATCAAACCCGGCGCGAGATAGAACAGGGTATGCAGGT
TGAAGCTTTGCAACTGTGTGACCAGTTGGAGCGCACCAGCAGTGAATTACCTTACGGTAT
CGCGATGTACCATCCAGAATGGCATCAGGGCGTTGTGGGTATTTTGGCTTCACGCATCAA
AGAACGCTTTCACCGCCCGGTTATCGCTTTTGCCCCGGCGGGAGAAGGGTTATTGAAAGG
GTCGGGTCGTAGCGTTGCGGGTTTGCATATGCGTGATGCCCTTGAGCGTCTGGACACTCT
GAACCCAGGGTTAATACTGAAGTTTGGTGGGCACGCCATGGCGGCAGGGTTATCGCTGGA
GGAAGGTAAATTCGATGAATTCCGCCAGCGTTTTGCAGATTTAGTCGGTGAATGGATGGA
TGCTTCGCAATTGGAAGGCGTTATTTGGTCTGATGGCGAACTGAACGGTGCTGAGTTATC
ACTGGAGACCGCAGAGCTATTGCGCGACGGTGGTCCATGGGGGCAATCTTTCCCTGAGCC
GACCTTTGATGGCAAATTCCGTATCTTACAGCAGCGCTTAGTGGGTGAGCGTCACCTGAA
ACTCATGGTAGAGCCGCTGAATGGCGGGCCTTTGTTAGATGGAATTGCCTTTAATGTCGA
TACCACTTTGTGGCCGGATAGCAGCGTGCGAGAAGTTAAATTGGCCTATAAACTGGATAT
TAATGAATATCGTGGTAATCGCAGTGTTCAGTTGCTGGTTCAACACTTGTGGCCTTATTA
GCGCGTTAGCCGATTACTCAGCCTTCTTCCTTGCGCGGCTAACACCGTTGCAACGCCAAG
GAAGAAGGGGATGGCGCTACAAATATAATCAACCTGCTATAAACTGTCGTACAGATCCGT
TAGAATTATCGGTTCTCATGACATTCCGTCATCTACGACACAACGTAAGACTTTAAATCA
TGTTTGAAATAAACCCGGTAAAAAACCGAATTCAGGACCTGTCTGATCGGACAGCCGTTC
TCAGGGGGTATCTTTGACTATGATGCCAAGAAAGAGCGACTGGAAGAAGTAAACGCCGAG
CTGGAACAGCCCGACGTCTGGAATGAACCCGAACGCGCTCAAGCGTTGGGCAAAGAGCGT
TCTACGCTGGAAGAGATTGTCACCACCATTGATCAATTAGAGCAAGGCTTGGAAGACGTG
TCCGGCCTGCTGGAATTAGCCGTTGAAGCTGATGATGAAGAAACCTTTAACGAAACAATT
GCTGAGTTAGAGGTTCTTGATGGCAAGCTGGGCCAGCTCGAATTCCGTCGTATGTTCTCT
GGCGAATATGATCGCGCCAACTGCTATCTGGACTTACAAGCAGGCTCTGGTGGCACTGAA
GCTCAGGACTGGGCCAGTATGTTACTGCGTATGTACTTGCGCTGGGCTGAGTCTAGAGGC
TTTAAAACTGAGATCATCGAAGAATCTGACGGTGATGTTGCTGGTTTGAAATCTGCCACC
GTCAAAATAATTGGTGAATATGCCTTCGGTTGGTTACGTACTGAAACTGGCGTACACCGT
CTGGTACGTAAAAGCCCATTTGATTCGGGCGGTCGCCGCCATACCTCTTTCAGTTCAGCC
TTTGTCTATCCAGAAGTTGATGACGATATTGATATTGAAATTAACCCGGCAGACCTGCGT
ATTGACGTTTACCGTGCATCCGGTGCGGGTGGTCAGCACGTCAACAAAACAGAATCTGCG
GTGCGAATTACTCATATTCCAACCAATATCGTGACTCAATGCCAGAATGACCGTTCGCAG
CATAAAAACAAAGATCAAGCGATGAAACAGCTGAAAGCTAAGCTGTATGAGTTTGAGATG
CAAAAGAAAAATGCTGATAAACAGGTTTTGGAAGACAATAAGTCCGATATCGGCTGGGGT
AGCCAGATCCGTTCTTATGTATTGGATGACTCCCGTATTAAAGATTTGCGTACCGGTGTG
GAAACACGCAACACGCAAGCTGTACTGGATGGCGATCTGGACAAATTTATTGAAGCAAGC
TTGAAAGCCGGGCTATGAGGAACTGAGATGTCAGAGCAAAAACCACAAGTCGCTGAGCAA
GCGCAAGAACTCAATAGTGAGTTACAAGCCCGTCGAGAAAAACTGGCTGTCTTACGGGGA
AAGGGAATTGCATTCCCTAATGATTTCCGCCGTGAGAACCTTTCCGACCAGTTGCATGCC
GAGTTTGACAGTAAAGAGAATGAAGAGTTAGAAGCACTGAATATCGACGTAACCGTTGCT
GGCCGTATGATGACCCGCCGTATCATGGGTAAAGCATCATTTGTGACTCTGCAAGATGTT
GGTGGCCGTATCCAGTTGTACGTTTCCCGTGATGACCTACCGGAAGGCGTTTATAACGAA
GAATTCAAAAAGTGGGACCTGGGCGATATCCTGGGTGCGCGCGGTAAACTGTTTAAAACC
AAAACCGGTGAGCTGTCGATCCACTGTAGCGAACTGCGTCTGTTGACCAAGGCTCTGCGT
CCATTGCCAGATAAATTCCATGGCTTAGCTGACCAGGAAACCCGTTACCGCCAGCGTTAT
TTGGATCTGATTGCTAACGACGAGTCTCGTCATACTTTCAAAGTCCGTTCGCAAGTGATG
TCCGGTATCCGTAGCTTCATGGTTGAAAAAGGCTTCATGGAAGTCGAAACGCCAATGATG
CAAGTGATCCCTGGCGGCGCTTCCGCACGTCCGTTTGTCACGCATCACAATGCGTTGGAT
ATCGATATGTATTTGCGTATCGCGCCAGAGCTGTATCTGAAACGTCTGGTCGTGGGGGGC
TTCGAACGTGTGTTCGAAATCAACCGTAACTTCCGCAACGAAGGGGTTTCGCCACGTCAT
AACCCAGAGTTCACCATGATGGAACTCTATATGGCTTATGCGGACTATAAAGACCTGATC
GTCTTGACGGAAGAGCTATTCCGCACTCTGACCGAAACCATATTGGGGAGCAGTGTGGTG
CAATATGGCGAACAGACTTTTGATTTCGGTAAGCCTTTTGCCAAATTGACCATGAAAGAA
GCTATTTGTAAATATCGTCCTGAAACCAATGTCGCGGATTTAGACGATATGGATAAAGCC
GTCGCAATTGCCGAATCATTGGGTATCAAGGTTGAGAAGAGCTGGGGCCTGGGTCGTATT
CAATGTGAAATCTTTGAAGAGACCGCAGAAAGTCATCTTATCCAGCCAACGTTCATCACA
GAATATCCAGCCGAGGTTTCTCCGCTAGCACGCCGTAATGACGATAATCCATTTATCACT
GACCGCTTTGAATTCTTCATCGGTGGCCGTGAAATTGGTAATGGCTTCTCTGAGTTGAAC
GATGCCGAAGACCAGGCGCAGCGTTTCGCCGATCAGGTAAGTGCTAAAGAAGCTGGCGAT
GATGAAGCGATGTTCTACGATGAAGACTATATCACTGCATTGGAACATGGCTTACCACCA
ACCGCAGGGCTAGGTATTGGTATTGACCGTATGGTTATGTTGTTTACCAATAGCCATACC
ATCCGTGATGTCATTTTATTCCCAGCGATGCGCCCGGTAAAATAAGCGACACGGTTTAAC
GATAAATTCCTCAGGGCGCTACGGCGCCCTTTTTACTGAGTCAGCTAAACTTGTTTCTTG
AAGTAAAACGGTGTTAGTGATGTATTGTTTAATCTAATCGCTTAAAATACCGGCGCTTAG
AGCATATCTTCGCTTGCCCATAGGGCAGAACCGGTTATAATGCTAGCCGCACACCGACGC
GGGTGTAGTTCAATGGTAGAACGAGAGCTTCCCAAGCTCTATACGAGGGTTCGATTCCCT
TCACCCGCTCCAACTTAACGTCTCTCAGTATCTCCCGAAGTCCATCAAACCCAGTAAATC
TGCACTTCTCAGGCTAATCTAGTTATTCCTATATACATGTTCGTCTATTGAAATCTATTT
ATAGCGGGGGGTATATATGGGGGTATCAAATTATACCCACCTAAAAGGTACCCCCAGATG
AAGCTAAACGCCCGGCAGGTTGAAACAGCCAAACCCAAAGACAAAGCCTATAAGCTCGCG
GATGGGGGCGGTTTGTACTTATTGGTCAATACCAATGGCTCGCGTTATTGGCGTTTAAAG
TACCGCTTTGCGGGGAAAGAGAAGTTGTTGGCCCTGGGGGTGTATCCAGACGTGTCGTTA
GCGGTTGCCAGAGTAAAACGTGACGAGGCTAAGAAGATTGTCGCTGGTGGCGGTGATCCC
AGCCAGAACAAACAACAGGAAAAACTAGCCCGACAAGGTGAAGCGACGAATACCTTTGAG
GCTATCACCCGAGAGTGGTATCAACGGCGTTACGATAGGTGGTCTGAATCTTATCGTTTA
GAAATGATGAGCACGTTTGAAAGTGACGTTTTTCCATATATCGGTTACCGGCCAATCAAA
GAAATTAAACCGCTTGAGCTGATGGCCGTGCTGTCCAAGTTAGAAAAACGGGGTGCCACT
GAGAAAATGCGTAAGGTTCGGCAGCGATGTGGTGAGGTTTGGAAATACGCCATCATCACA
GGCCGAGCCGAATATAATCCCGCCCCTGACCTTGCCAGTGCTTTTGCTCCTCATAAACGC
GAACACTATCCACATCTTACGATTAATGAAATCCCTGAATTTCTTTCCAGCCTTGCCAGT
TATAGCGGCAGCATGTTGGTTAAGTTGGCTATGCGGTTGTTGATCCTCACCGGTACCCGC
CCAGGTGAATTGCGGCAGGCCGAATGGGCAGAGTTTGATTTTGATAATGCCTTATGGGAG
ATCCCCGCGGTGCGAATGAAGATGCGTCGGCCACATATGGTGCCGCTTCCGGATCAAGCC
ATTACGATACTAAAGCAGATTCAACCTATCAGCGGGCGCTATCAGTTTGTGTTCCCTGGC
AGAATACAGCACAGCAAGCCTATCAGTGAGATGACACTCAATGTACTAATCCGACGTATC
GGTTATGGCGGCAGAGCCACTGGACATGGTTTTCGCCACACAATGAGCACTATTTTGCAT
GAGCAAGGTTTCAATACGGCCTGGATAGAAACACAACTGGCTCATGTCGATAAAAACAGT
ATTCGCGGTACTTATAATCACGCTCAATATCTTGATGGACGCCGTGAAATGCTTCAATGG
TATGCCGACTATATGGATAGTCTGGAAAATGGCGAGAATGTGATTCATGGCAGATTTGGG
AAACGGGCATAGGGGAGGGATATTTGCTATCTGGCTGAAATAGTTATCCAAACTTTTTAA
AGGCATCTCACGATGCCTTTTTGTATTTAGAGATTATTCGGCCTCGAGAGGCTCGCTGGT
GGCTTAGCAGATCTATTTGCTGTTGTAGGACAAAGTTGAGTATTTCTTTCACTTCCGGGG
ATTCGAGTGTGATGATGGCGTAGATCAGTGCACGGCAGTGATCAATGACTTCTTCCACTT
CGCGGGGCGTATTATCGTACATGGCGCACCTCCGGCGGGAGAGTGGCGGCCAGTGATGTT
GGCAGGTGAAGAAAAGCTTTACGGCAAGGGGCTTGAGTCGTCGAATCCATGATGACAACC
TCTCAGTTGATGGCTTTATCCCACCACCAAGAGCTGCTAATCCCTTTGGGTGGTGGACTG
AACGGGGTTAGCAGACCGGTCAACAGAGAACCCGGCGCATCTTTCGATGCCCCCGTCCAG
CCCACCATTGTTTTTCACAGGTGTAACTGTACCCGCACATAGTAACCGCCTGCGCGGTTG
TGCGCTCTGTTTTGTCTCAGGCTGCTAAACCCAGCAACGGATTTTGCCGCTGCGGGGGCA
CTATATCTGACCATTCCCTACTGTTCAATTAACCAGTGGTAAATTAGGACAAACATTTTT
GTAGATGCGAGAGGGGCCGCATTTATGGGTGTAATGCGTATGTAACCCATCGATATCAAT
TATTATCTGAACTTAATAATCAGTTTTTGATAAGGTAAAGATTAGTTAATAATAAGGTGT
TTGTGTTGACCTTGCTTACATATAACTCTACTCTCTCACCATAACAGCGGATGTGATCAC
TTACAAAAGTGAGGAAACGATGGTCAAGGTTGACTGGTCGAGGAAAGCAGTTAAGCAGTT
ACTTTCAATAGATGCCAGATATCGTAAACCTATCAGTGAAAAAGTGAATAAACTGACAAA
TTTCCCTGCTGTTGATTTGGATATCAAAAAGTTACAGATGGGTGATAGCCAATTTCGTAT
GCGTGTAGGGAATTACAGGGTTATCTTTCAGATTGTAGAGGGAACACCTGTGATATGTAC
AATCCAGGAAGTTAAACGTAGAACCACGGCAACCTATTAGGTTAGCTCAGTATATTTTCC
CTCAAAGGCATGGTGTTATTTTTCTAAACTAAGGTGAATAAGATGGCAAAACTACAATAC
ATTCATGATGAAGCAGGAAAGCCTCAGTTTGTGGTTTTACCCGTTGCCGAATACCAGCAG
CTTATCTCTAATGCAAAGTATGAGGATATTCCCTATGTTGCTGATAACGATGATGATCAG
ACGATCCCGAATGAAGTTGTTCAAATCATGGTAAACGATGGTGTCAGTTTGCTGGCTGCA
TGGCGTATCTACCGTGGTTTTTCGCAATATGAAATAGCAGAACTGCTTGGCACCACCCAA
TCTGCTGTATCCCAATGGGAAGCCGTAGATTCTCGCCCACAGAAGAAAACCAGAGAGAAA
TTAGCAGCAATTTATAAATGCCGGGCGGCGCAGATGATTTTGTGAGTGCTAAAGATAAAA
ATTAGAGGCTTTGGTGACCTCAATAACCATAACTAATTAATAATAGTTAAATCACGCTCA
CAAACAAACCTAATAGGTTAATGACTTGCTATAAATAACCTACTAGGTTATATTTATTAA
GTGGAAATTGCTCAAGGATGGCAATGAAATGGAGAAACGGACTCCGCATACTCGTTTATT
AAAAGTAAAAGAATTGGTATTGAAGGGGAATATTAAAACGACACGAACTGCCAGAGATGG
GGCTGAGGAACTGGGACTGAGTTTTAGAGATATGTGTGATGCAGTTTCCGAACTGATTAG
CGCCGATTTTTATAAAAGTATGACGACACATCAAGATCATACCATTTGGCAGGATGTTTA
CCGTCCTATGCTTTCTTGCGGTAGAGTTTATTTGAAAATCACGGTTATCGATGATGTTTT
GAATGTCTCGTTTAAGGAGATTTAATGATGAAATGTCCAGTTTGTGGCGGTGTAGAATTA
ATCCACGAAGCGCGTGACGTTCCCTTTACCTATAAAGGGCGTAAGTTCATCGTCGAAGGC
GTGATAGGGCAACATTGCCCGGCATGCGGTGAAACAGTCATGACCGAAGCCGAGTCCGAT
GTCTATGCAGCAAAAACAATGCTTTTGCGAAAAATGGTCAATACAGAATCGATTGCCCCC
GCATATATTGTGCAGATCCGAAAAAAGTTGGGCCTAAACCAGCGGGAAGCCAGTGAGATT
TTTGGTGGTGGGGTTAATGCATTTTCGCGTTACGAAAAAGGTAAGGCTTTGCCACATCCA
TCAACGATAAAACTGTTGCAAGTGCTTGATAAACACCCGGAGTTATTGAATGAAATTAGG
TAGCTGTTAGGGTGCAACAAGATACTTTGTAATGTGATTTTTTGCGGGCGAGGGGATAGG
GATATTATCGCCAATTTTTTAGTCGCGCGGTTTACCATTTCATTGAAAACTATCTCCCGC
AGTGATTTCCCCCAAAAACCCTTCACCCCCTTCACCAACCTACAAAATCCCCCCCACAAC
CCGTCCCCACTCTGGCCTCGCCCCCTCTGAATACTCCCCGCTGAACTCTTCAGCAACTGT
TCAGGTGTTCAGTTTTTAATACCTGCCATCCATGAATTAATGAACACCTCTGAATACTGA
CTGAACAGTTATTAGTAAACTATTCAGTCAGTTTTTATCTTTGTATTTCAATTAATTAAA
TCTATTTCTGAATACTCTGAATAAGCCAGAGGTGAGAAATAATTAGTGGGGTTCTTCCGG
TTGCGGATGGTGGGGCAGTGCCAGAGCGGGGAGCCAGTCATTGGCGGTGTCGGATAAATC
CATGTTGTAGCGGAACCCTTTGTCAGTTCTGGCTTTTTTGTATTCTGCGCCGAACTCTTC
CATCACTTTGGGAAAGTCTTTGCCGAATTTGGTCAACGATAATGAACGCTGATGGCCGTA
AGCCTCCATATAAGCCAGATAAGCGTGATACAGATAAATGCGCGGGGCGTGCGGGGAAAT
TGCCAGCGTTCCCATATACATACCGACCGCCTCGCCCAGCTCGACAATGTGCGCGCAGAA
GCCATAAAGCGGATCGGCATCCCGCTTAACCCCCATCGCCTCCCGTGAATCTCGCTGCTC
AAGTAGCAACTTTCGCGCCTTGTCCTGGTCGGCAAATTCAGCCAGCAGGCAGCGGATCAC
CACTGGCAGTTCTGCCGCGATTTTCTCGCCGATCAGCGGATCTTTATCCGCCTCTTTCAC
GGGATGGTTGAACGCGAAAATCACCCGCCGCCGGGCAATACCGCCTTGCCGCTCGGTGAA
ACTCATCGGCTCGTTATTGGTCGCCAGCACCACAGCCGTTAATAAGGTGCTGAATTGTTT
CTCATATTTGCCGTCGATTTCCACTAAATCCCCGCCGGTGATGGCCTTGATGCCAGCCCC
CTCGCCGACATATTTCACCTGATCGGGCAGCGTAATCAGGCTCTTGCCGACAAACTGCGC
GCGCCCTCTGGCTTGATCCAGCGCCGCCATATTGCCGGAGGCGGTGTTCTGGCGGCCCGC
CAGCAAGGTGGCGATGTAGGTGAATACCGATTTCCCGCTACCGCCCTCGCCGGTGACCTC
AAGGAACAATTGCCAGTCGAATCGGTTGGACAGAATCATAAACAGCGCGGCTTTGATACG
GGCCATTTTGGGCAATTCGTCATTGGCCGCATGGGCCAGCCACTTGGTGAAATGGGGGGC
GTGGTGTGCCAGATTTTCGTCTGGCTGCGGTTCGGTGAATATGATGTCGTTGTGATGCTG
CAACCAATCATTGGCGCGATGCGGCCGGAACTGTTTGGCTTTCAGGTCATAAACGCCATT
CTGAAAGCCGATTAAATGGCGTGGTGGCTCGCCCATGATCGGGATTTGCAGCTTCATCGC
TTCAATGGCATTGCGGATACCGGCCGGTGAATAGGGCGTGTCGTTGGCGTTGAAAATCAT
CACCAGCTCGCGTCGTAACACACCATCGGGCAGCTTGTCCCAGCGCTCGTCATCATAGTG
ATAAACCGTTTCACTCTCGGCATGCACCGCAATCTGGCCATAATGTTCGGCCAATAACTG
CCCGCGCTGACTGGCGGCCATTTGCGATAATGTCGGATGCAACCCTTTGTTTTCAGCCAA
TTGGCTCACCGGCGGCGGCTGATACAAACCATGATAAAAACTGTTACGCGCCTGCCCGGT
ACCGGCTTGCTGACGGTAATCATCCCAATCGGCTTTATGCGGGGTTGGCGGCAATGTCAC
CCAACCATTGACCGCGTTGGCGGCTTTTTCTGCGGACAACTGGCCAACATTGGCTGTGTC
TTGTGGATTGATATCATTATCCGCCGCAATGATGATTTTCGCGGCAGGCCAATAGATACG
GAATGCCTGTGCCACCGGCAACAGATTTCCGGCATCGATGGCGGCGATAATCACGGCGGC
CGGTAGCAATAACTCCAGACTTTGCGCGGTGGCGTAACCCTCTGCCAGCACCACGGTTTC
AGCCTGTTCCGGCAGCGGTTTGAGCGGGATAAACGTGCCTTTTTTGCGGCTACCGGCGAT
CAGCTTTTTCGTGCCATCGGGCCGGATAATCTGTGCGCCGGTGCAGTCCCCCGCCATATT
CTGCAATATCAGCAATAACGAACCATCCGGCAGAATAGGTAATTTATGGCTGCTCAGACC
TTTATTAATTAAATAGCGAGATTCCCCAGGCGTGGTTTTCGCCATGAGAGAGGCCAGATC
CGGCGCTTTAGATTTGGGTGAGACACCGAGAATATCGGCCACCAGCTGCGCGGCTTCAGT
TAGCGAGCATTGTCGGACATTTTTAACCAGATCCAAACCGTCGCCGGATTGTGGTTCGCA
CTGATTACAAAACCACGTTCCCGCGCCCTGACGGTCATCAAAACGAAAGCGGTCTTTGCC
GCCACAGGCCGGACAGGGGGAGTGCTGTTTGCTGTGGCTGATCGCCAGCGCATCCAGAAT
AAAGCCCCATTTTCCGCGCGCCTGTGCCGCAACCTCGGTAATAAATTGATTCATGACTTT
TCCTTTTTACGCCCGGTTTCCGGCGGATAAAATCCATTTTCGGGCCATTTTTAACACCCA
TAGCAATGTTTTAAATTTTATAAATACAATTTATGTATCAATGAGATGCAGATAATCTGA
TTCTATTGTCCAGTAGTTGCACCCAACGGGAATATTCGTAGACTCATTGTATCCACCGCG
CCACCCTTGCTCCGTGGTGGATAAACGCCCCGGCAGTATTGAGTGATGTCGGGGCGTTCC
TTTTGATACATCCGCAGCCGGAGGAAAATAACGTTTCTGTTATTTTTTAGCCTATGAACT
ACACCATTGAATATTACGATGATGATGTCATCACCCAGCTTCTTGCCCAACCCATCAGCT
TGCAGGCCAATTTTATTAGCCTGGCTAAACGTATGAAGCGCTACGGTATTAAGATGGTTG
ATGCTGTCCCGATGCATTACCACGAAGATGTGTTTGAGCTGTGTTTTTATGAGCCGAAAG
GCTGGAACCGCGTCATTTTTATGGCACAAATAGACTGGCAGATTGTTATTTTGCATATTG
TGGTGCAAAAAACGGCTTATATGCCGTGGAAAGAGAAAGGCAAAGCCGCTAAACGAATGA
AGGAGTTGCGATTTGGATAATAAACGCCAACCACCAAGCCTGTCCCATGAACAAGTGGTC
GCCCGAATGCTAAAGAAACCGGCAGTGAGGGCAGAATATGAGCGGCTGGAGCGCCAGGAT
TTCGCCATCATTGATGAAACGTTAAAGGGAATACATTCCGAATAATGCACCAGCGCACTC
ATTGCTTATTTCCCCGTGAATGTGCAATTTGCTGTTCAATCCAGTCATTCACCTCACTTT
CAACAAAAGCGATAGCCCGCCCCCCTATTTTTATCGGTGGCGGGAAGCGCTTTTGTTTTA
ATAATTTATAAACCCAAGGCCGGCTAAAACCGGTACGTTTTAATACTTCTGGCAATCGGA
TTAATGATGAATAGGTCATTCCATGACTCCTGTTATCTCTCGGTGGCTACTGAATTAATT
GAAACAAAATCAGGCAGTAATAGGGGTAAGTGGCAAATAAATAAAAGGAACCTTTATTCC
TGTCGTTTTAGGTCAATCCGTAACGCGAATATGTTAGTTGGAAACCCATAGCGGCGAGTT
GGAAATAAACTTCCGCTCGTCTAAGGATTATCGGCCCCGGGCAGAGAAACAAGCAGCGCC
TCGCTGATCAAGTTACTCATTTGCTTTTCGGTCACCATTTCCCCGCTGAATCCCGCGTTG
AACATAGCCTGAGTCGCCACCCGGGCAATGGCGGTTTTATTCATTTTGACGCCGCGCCGG
TACTGCGGGTTGTTCCTGGCTAACGTGATAGCCATACCGGCAATAAACGCCAGCGCGGTT
TCTTTACCGGCAAAACCACCCCAGCTCTCTTCTGCTTGCCGCTGCTCCGGCACCAGTGCA
GCGCCCAGTGGTAGCGGCCAGTGAAATCCATTCGCCTTAACCCAGCCTTCCACTTCTGCT
AATTAATTATTACCATTCCTATATCATCAATTTGAATAGAATAAGGCATCACCCCAACAA
TCAGTGCAGCCGTTTCTTTTATTGTGATATTAATTCTGGATAGAAATGGCGTTAACCATT
TTGGTAATTTATCTTTAAGAATATTTTGATATTCTTCGTCACTGTCACGCAGGTTAATCT
GCAAAAGCTGTTCTATTTCAGTCCGGTTAAATCCGACGTAATCATAACAATTCATGCTGT
TAATACCTTAGAAGGGAAGTTCGTGATCATCCTCCTCATCGGGCCGGTGATTAAATTCGT
CAGGTTTATAACTTTCAGGTATCCATCCATCACAAGGCGCTCCATCCATTTTAGGGTTGG
CCATCGCTGCCGAGAGCAGATCAAAATAGCAAAATTGGGGGTCATCAAAGCCGGGGGAGC
GGGTCACGCCGAGCGCGTCCTGAATCAGTAACGGCGGTGAAACTGGCCTGGCATCCGTCA
ATTCTATCAGCAGCCAGTTGGCTATCTGCGCCTGACTCATCGTGGGGTGGAGACGCGAAA
TCCGCTGAATCAACTCCCTGATACTGATAAATTCCTGCTGCTTTGCCTTGAGCTTTTCCG
CTGGGTTTATCATGAGATTACTCCTGTTATCTCTGGTTGGCCCTGCTTTGAATGATACCG
AACATAATGGTTCAAAGTGAAAGTAGTAGGGAGATGGTGCTGATCTCAGTTCGGTATACA
GTGATATTCAATCGGATGTATCGCCACGGATTTTTGAGATAATCATAAAGTTACTTTTGA
GATAATCTACAAATGATAATCTGTTAACATAATGGCTATAAAGTGTTTTTTAATCTATTT
TTAAGATAATGATATTTACATGTTTGAGATAATCTAACTTTATGCCTAAATTTAATCACT
ATGATTTAGCACTGTTAAACCCCAGTTTCGACTCGCCATTGGTTGATGCATTGACCGAGC
TTGAGTTACTAAGGCACCTGCGTCTTGAAACTGATGTGCATCCTCTGTTATTTGCCCAGC
TAAAAAGTATTTTTCATATGCTGGAAAGCTTGGGTTCAGCAAGAATCGAAGGTAACCATA
CAACGTTAGCCGATTACGTTGAAAGTAAAGTTGAAGGGGCTGAGGACTCCACGGATCAAT
TGAAAGAGATTGGCAACATCGAACATGCCATGAACTTTATTGATGAGCATCTGCATGCTG
GTGAAGATATCACGGAGTATTTTGTCCGAGAACTGCACGCCATGACGGTAAATGGGCTTG
AACGGGAAGGGGATAAAACGCCGGGAGCCTATCGCAGCCACGGAGTGAGTATTGCTCAAT
CAACTCATTTGCCGCCTGAATTCATCCATGTTCCGGCTTATATGCAGGAATTGGTCGGGT
TTATGAATCGCGCAGACGCGCCAAAATATGATCTGATGAAAGTGGCTCTCGCACATCATC
GTTTTGGTTGGATTCATCCATTTGGTAATGGCAATGGCAGAACAGTGCGCCTGCTGACTT
ATTCTTTGCTGATAAAGTACGGTTTTAATGTGAAAACCAGTGGGCGGGTGCTAAACCCAA
CGGCAGTTTTTTGCAATGACCGTGAGCGCTATTACTCGATGCTGGCCGAAGCGGATACGG
GGGCTGTTGAGGGGCTAGAGCAATGGTGCCTGTATGTTCTTACCGGTATATCGGCGGAGT
TAAAGAAAGTCGATAAGCTCTCGGATCTTCACTTTTTAAACTCAAAAGTTCTTTATCCAG
CGCTCGAGTATTCCAAGGGGCGGGGGGTAATCAATGAGACGGAATCTAAAATTCTTAAGC
GGACCATTAGCCAGGGGACGGTAAAAACCAGTGATTTAAAAGAGGTTTTGCCGGGATTGA
AGCCAGCTCAAATTACCTATCAGATTGGTAAGTTAGTTGATCGTGGCCTTTTACAACCGG
TTGAAGTGGGATCGCGAATTTATACCGCCGGTTTTTCGAAATCAGATCTGATGCGTGGTG
TCATTCATGCTTTGCGAAAAGAGGGGTTTATTCCAGATTTTTGATAGTCAGTGCATCAGA
GGAACAGTATCACGATGATTATTGTGCTTTCTGATGCCTGATAAAACCTTATCTTTCAGT
TAAGCTAATCCGAGTAAAAATATCTGGGGGTATAATTGGGGGTATTAAAAATATAGTGAA
ATTAATAATTGTTTAAATACAATTTGATAGGTTTTCTGTTATGTTCCCTTCACGCTCAAT
TATCTCAAACTCTCCTAACCCCTACCAATCCCTTACTCCATAAGCATTTCATGGTTTTTA
TCCTCTCTCAAGCTCTACATGGTTCTGGCTAAATCTACATATCAATGTGTAGAGGACGTA
CCCGCCTTTTCTAGAGCTATACAGTTCGAAAGTTAACCCGTTAATGTTGAGGCTTTTCTC
GGGCTGGTTGATCCCCTTACTCAACAACAGAACACGGTTTCAGCTTTTAATTGCCGAACT
CATCATTATCCCTTACCTTTTTGGGCATATTGCCAAATTGATATTGGCAAACGGATAAAT
AAGGGATGATATGGCAAAAGGTTATTATCTGGTTGTGGGCGATGAAACAACTTGCGGGGG
AGTTATCACCGAAGGGGAACCGACCCACACAATAATGGGAAGAGCCGTCGCCCGTGAACA
AGACCGTATTACCTGCGGTAAGCATCCGGGAACCTACATCATTGTCGGGCACATTCCCGG
AGACACAATACTGGGACGCAAGTTTGCGGGTTCACTACACAGCACAAGTAACTGTCCGTG
CAAGGCAAGATTTATCCCTTCGATGATGAATGATGCCTATGAGTTAATCGGGTCACCTAC
CTCCGGTCAGTCCAGTATCGCACCCTCATTCACGGAGACCTCCGAATCACCACCAGACGT
AACCCCCGTTTTTGCCAAGTCTTGTCTGCGGGAAAAGGGGTGTACCGATGCGGGTACCGA
GGGTGAACCACACCGCAATTTCGGCAAAATGGGCTTTTATCAGACTATTCCCCCCTCACC
AACCTCCCCAACTGATAATAATGAAGTGGATCAACGCGCTCAAACTGCCAGGCGTAAACC
TGTGGAAACAGAGCCTGATGTTAAGACACCGTGGTACAAGCGGGTGTTGGGGAGAACCAG
TGCGGCTCCGGCCGCGGTAGTTGTACCGGTATCGACTGGGGCGGGTCTGGCGGCCTTAGA
GCAAGCGGGTATTCAGGGAATGCGGTTTGTCGGTGGTAACCTGATGACGGCGGGACGCTG
GATGGTGGGTTCATCACCTGTCGGTGCTGCTATCATGGGAATGATGCCGGGCACCCTGAA
TGAAGGTGAAACCGATTTACTCGACAAACTCAAGCTGGAAAACATTGCTAAGAATGGTGG
CTCAGCACCAACACGCGTGCGTTTTCGCTGGGTTGATAGCGGAAATGGCCGGTTAAAAGC
CGAGGGCTATCATATGAGTGCTGAAGGTGGATTGGACAGAGTGCCAGTACGCAAGATGAC
GCTCAATGTCTTTACCGGCAATTATGAGTTTTGGGAAGATGGCGCGGCAGGGCCAACCAT
TCTGTGGACACCGAATGATCCCGGATTTAAAGCCCCATCGAATACCGGTAATAACGACGG
GCCGATCATTCGCACTACGATTACGGTATTACCGATGCCGGAAGCTGACGAAACCGGCGA
GCATTCAACTACATTACCCATGCCAGAGGAGAAGGATTTCCGCGATTATATTCTGATCCA
TCCGTTGCTTGATTTGCCACCGTTGTATATTTATTTGAGTAAAAATCCAGACACGCCAAT
TTGGACGAAAACCAAAAGGCTCGAACCGGTATCTAATGCTTATGAACACTGGGTTAAGCA
TGGTCATGAATTCTCAGACCAGCCTTTTAATAATGCGAAAGAATATGTTGAGAGCACTCA
TGATTTCGTTAATAATCCTCCGGAAGGTACACTTACAAAAACTCGCCCAAATGGTGATGA
ACTATTTTACCATCCACAGTTAAATACGTTTGCAGTAAAGACAAAAGATGGAGTGCCTAA
AACGATGTTTAAGCCGTCAGACAAAATGGGATATTGGAATAAACAATGAGTGATGAATAT
TCATGTCAGTGCTGCGGATCAAAAACAATAGATAATCTTGGGGATTATGAAATTTGCCCT
ATTTGTAAATGGGAGGATGACCCAATCCAGTCCAAAGAACCTGATTATGTAGGTGGAGCA
AATAAAATGAGCCTCAACGAAGCCAAAGAAGCCTACAAGCAAGGACGAAAGGTTATATAA
CCGGTAGGGGGATCTGAAGCCCCTTTATCTGTATTCGCTACCCAATCAAGGCCACTGTCA
GCTGAACTGACCCCATAAAGTTGGACGGTTTATCAGCAACAGTGGCTTTTTGTGTATTTG
CTTCAATCATCCACCTGCCAGCTTTTTTCATTCTACGCTTGATATTATCAACGGTGCTGG
TGGCCTAAATACCTTCCCGCACTAGCCTGAATGCCAAGCTTCTCCATTTTATTGACCATC
TGGCAAATAATATCTTTGGCGGCCAACAGCGAAACCCCACTGAAAAGCTGAAGGTCCGGG
CTATATATTTATTCTGCAATGGTAGCAAATGGTAACGTTGAGAGCATTTCACTGCCGGAG
GTAAGGCGCTTAATGTCAGGGGAACTTGACCGCTCAAGCGCCTCTGAATGGGCGTTTGCA
ATAATTGATGATGATCACATTCGAGTAAGCGATCAGGTTGTTTGGAAAGTACTTCAATGC
TTGGGGGGAGCAGATTTACCGATAACTGACAGGGAGTATTTATATGAAAAAGAAGACTTT
AATTGCTGGCTCAACGAAATTGACTCACATGAGTAATTGAGGCTTGGTAGAGCAGCCAGC
CTTGTTAAACAGGAGCCCTACGATGAGCATAGTTATTTTAGAATTCGCTAAATCATTTAT
TAATGAAAGAGTGTCAGCGCAGGTTTTTGCGAATGCTTACATTGAGTTTTGGAGGATAGA
GCGTGACCAACGTATCTGTCTTAAAGACAATGAAAAATTAAACGAGTGCTTATCAAGTAT
ATTTTGTTTGGCTGATCTCTATAATCCTGACTCAGACAGAGAGGAATATGAACTTGACGA
TAAGCAACTATATGAACAAGTTCTACAGCTCATCAATAAACTAAATCAGGACGCTCTAAA
TAAATAGCCCACTGACTATTTTGTTCAGAAAGGCCCTCGCTATCATTATTAATGAGAAAA
TTCTATACCGGTCAAGCCTAAGGCATCGAAATGACGCTCACCGAAGAATAAAAGGCGCTT
TTCGATGCTCTGACACCATTAGCGCAGATTCGTTACCGCGCTGCTAGAGGGTGCCAATCA
AACCAGAGATTAATCGGTACACTAAATTTGGCCAGATGAATATACATATCTAACATCATC
GCTTTCAGCTCTTGATTAACGGTATGTTTTTATTCGTGGCAGCAGTATCCGATATTCATC
TTGGATTTCAGTGCTTTCTTGTTCTTTTTGCTGAAAATATAAGCGACAATGTCGGATTTC
CTGAAGGGTGCCAAGCGAGAATGAAAATAAACAGTAAGTTATGGATGGGCCTCCTAATGG
GCATGCTAGGTATGGCGGTACCTCCATCACAGGCTTCTTCTGATAATACTGGCTGTGTGT
GGGGAAAATATTGCCCGCTCAGTGGTGTACCCTTTTTGGATGTTTACAATGATACTCGGG
TTAATATGATGTTATTGGTTGGAGAACCAAAAAATTTCATATTGCCACGTTTAACGATGC
CAGCGGATATTACCCGTAGTAGGAATTACCATTTTGGTGAGTTTTATTATGATGAAATGA
GTTTTCCGAAGCGGGAAAAAAGTCTTACAGATGAGAATAATGATAGCCCTTCGGAAGAAA
CGCCATTTGATAAGATGGCAAAGACGCTAGGCATCAATTCGGCTTCGTTTAAGGGAACCA
ATGCCCGATATAGAGAAGCACGGCATATCTCCAATAATCCCGCATCAGTTGAGCAATTTT
TTACCGCTTTACTGGCAGACTCGTCCTTAACTGCCGACGATCGACATAATTTAGCCCTCT
GGCGATCCAATATTTTTCATAATGTCGATGCACCGGTCGATGGTGGAATTACACCGCCAC
CTTTTAACATTGTGCCAGGCTCACATGTTGATGCTTTTAGCGATTATCTTCATGGCGCCA
ATGCATTTTATCGGGGCGATTACCCAGAGGCCACCGCTTTATTTTCTGCCCTCCAAAAGA
GTTCTCAAGCATGGGTCGCAGAAACAGCGACTTATATGTTGTTCCGAGTTGCGCTCAATG
AGAGCAGTACAAATGCGTCGGATAAATATGGCATGTTTGAAACTAAAAATATCAATCAGG
ATGCCGCCCGTCAGGCATTGGATTATTCTCGGGCCTATTTAGTTGCTTATCCCCAAGGCA
TTTACGCAGAGTCGATTCAGGGGTTGGAGCGCCGTATTTACTGGTACCTCTCTGATTGGC
AACAACTGGCGCGGCTGTATGAAGAGACATTACTGGCAGCACCGAATGCTGAAGCTTTGT
GGGATACCGTATCAGAAGTTGATGCTAAATTTATCAGCAAAGATGCCTTTGGTGGCGAGC
CCTTTATCAGCGATATGCAAGCACCTTTACTGACCTTCACGCAAACATTACGTTGGTTGC
GATTAGGGGGGCGCCAGAGTGGCTCTGAGTTGGAGGTTACGCAGGAGAAACTGGCAAGTT
ATAAACCGATGTTTGTCGATGCGGATAGGCTCCCCCTTTGGCAGTATCTACAGACGGCCT
GGCTCTATTATCATGAGCAAGATTATGCCGGTGTCGTCGCCACTGTCTCGGCTGTCGACT
CTCTGCCAGCCACTGACATTGTGACCTTCAGTCAACAGATTCTATATGGTGATGCATTGG
TGGCTCAACAACAATGGTCACAGGCCGAAGCACATTGGCGCAAGCTGCTGGGCCTGGTGC
AATCGCCGCAACAACAGCAATATCTGCAACTCAAACTCGCCGCGGTTCTGGTGAACAGTG
ATCAAATTGAAGCCATATTTACCGCAGATAGCCCAATCAAAAACCTGCGTTATCGTTCTC
TGATACTCAAAACAAAAGCTCAAAAAGCACTTTTACAACAGCAAGTTATTTCTGGTGCTA
ATGATGAGGAAAAAACCATTGCTCTGCACACGCTATTACTGCGGGATCTTATGCTTGGTG
ATTATCAGGGTTATGAGCAGGATAAACAGTTAAGCCCTCATATTCAGCAATCCGTCGATC
AAAAAAGCTTTGCCGATGTAGACCTGGCGGCGTTCGATTGGCAGGGCGATAATGTGGAGC
AGGGCTATGCCTGTGCTGCGTTAGATGGGACGGTAAAAGCATTGGTTAAAAATAAAACGG
ATGGTCATGCCCTCAACTGCTTGGGAGAATTCTTCCGTGTAACTGACATCAATATCAATA
CTTATCAGGAAGGGGAGGGCAATGAGGTGCTGAATGTCGCAGTCCATGCACATGAAACAG
TGATAACTCAGCCCAATCGTTTCGATTATTATCAACACGTTATCAACGACCCGAAGGCGG
AGCCAGAAGATAAAAGCTATGCGCTTTACCGGGCTGTTATGTGCTATGCCCCATCGGGCT
ATAATCAATGTGGGGGTGAGGATGTCGATATTGCAACACGTAAGCGTTGGTTTAGCTCAT
TGAAAACTCAGTATAAAGGTAGCCGATGGGCAGAACGGCTCAACTATTACTGGTAAGCTG
CCTATTAGCGCTATTTATGCCGCCCGCGATGGCAGAGGTTAGCGACAAACTGCAGTTGAG
CCATAAGGTGTATGCCCATGATTATCAGGCGTTTTGGTTGTGGTCAGGTGTGAACCCACA
GCCCGCTTTACAGCAGGCGAATCAGGTTTATCTGCATCAGGGGGAAGTGGTTATTCGCCA
GCGAGCCGCCTGGTTTCAGAAAATGGGGCTACCCAGCTCTAGGCTGACACTGCCTGCGAT
GTGGGTCACGGTGCGCATCACCACGTTGGATGTACCAGATGATATTTTGGCGATTCTGAT
TGATTTACCCCGGCGGTGGGCCGCCGCTGGAAATCAGGTCATCGGGCTACAGATTGATTT
TGATGCAGGCACCTATCGTCTTGATGATTACGCTGGGTTCCTGCGCCGGGTGCGCACTAA
GCTGGATCCAAATTTTGCACTTGGTGTAACCGGCTTATTGGACTGGGCAAAAACCGGTAG
CATCCAGCAGCTCAATGCGTTGCCGATTGATGAACTGGTGATACAAACCTATCAGGGGCG
ATCAACCGTTAATCAGTACTCACGTTACTTACCCGCCTTGCTGCAATTACGTCTTCCCTT
CAAGATTGGTTTGGTTCAACACGGGGAGTGGGATCCGCAATGGGAACAGTATCTGGCTGC
TTCCCCTTTTTATCGGGGAGAAGTCGTCTTTTTGCTTAATCATCTTCGCTCTGAACCTGC
TAACGGTAAATAATTTTGAACATTTCCGTCGTCACCAATGTGGCCGTGCATTTCTATAAG
TGCCAAGTTGCCAAACCTTGTTGCCCAAAGGGAAATAGTTGAGAGAGTTAAAAATAGGAA
CTAAGAATAGATTTTAAATATAAACCGACAAGATACTCACTCTATTTTATTTTTTTGATG
CGACCATTTAAATCCAATAAAAATAAACTGATTTTTTGTGATTAACTTTTTATAATTTAA
TCATGATTTGGTTGAATATTCCTACATTGTTGTGTGAATATTCTCATTTGAAGTTGCGGC
TTTGATGCTTTATTGATTTTTATCATGCTAACTTGCAACTTTTTATTTCCATTGCTTAGT
TGCTCTATGATAGCTTACGTCATCTTATACAATAGCCATATTGCGATATACCATGAAATT
GTTTTATCACCTGTTGGGCATGTCTCTAAAATAGGCTATTACAGCTTGACTATAGGCGGT
GACGGTTCACGTGATGGGATATTACAATTAATACATATTACAATTAACACATATTAAAAT
AAGATGTGCTGGATAAATGGTGTAAATATGTACAATAAATAAAATAATATTATGTTTATG
AATTATAAGGGTAATTTATGAAAAAGGTAAATTTACTGGTCTGGATAGGTTTATCACTAA
ACTTAGTGCTTGTTTTGGCCAGTTGGTTTTTCACTGTAGACTATCAGGAACTCTATGGTG
AGTTAGGCTATAGAGATCGGATGTTGCTTGATGCTATCGCCGTATTGAGATACTACTTTG
CTGTTAGTCTTGTATTGCAAATCCTTAGCGTGATTTTTCTAGATAAAGCCAATAAACTTT
CATTTGGATTGGCCATTATCTCTTGCCTGGGTATGTTACCCCTCAGTATTGTTTTCCTTA
TTGGTTATCTCTTTACCTATAACGATTACGTTTACCGTGGTTTAAAGACGTTTTCATTAA
ATGAAACGGGTAAGCTTGATACATATCTAAATTTTGCCACTGTTCGTTATTTTATGCTAG
GTGCGTTTGCAACTGTAGCGGGTGTTTTTATGTTTTTCACTGATATGCCAATGAGTATGT
TAATTATTGTCGTCGGTGTGTTGAATATGATAAATGGTATTCGGTTGGGGCCTCGCCCTG
TGATTGCCTTAATGGGGGATAATCTGGTATTTACACCCGCGTTGATGTCGAATACTTATA
TTATCTCAATTGAGCACGTTGACCTGGTAGAAAGCAAAAAAGGTAAATTCAAGATTAAAT
TAAATTTAGAGGGATTAGAGAAAAAAATAACTTTCCAGAAAAATATAATGGAAAATGATA
AAGATTCTAGTGCTCTTGAAAAAATACTTGCCAAAATTGAAAAAAATAACGGTGAAAAAC
AGCATATTTTCTTGTAAGAGATTGAAACGTTATTATTCGGTCAAGAGCGATGTCAATTTT
GCATCAAATTATGGCGATACGGCATTGCTCTTACCCGTCTTAGATACGAAGGTTTTTAAA
GAAACCCCACTTGATGACACAATAAATAAAATACTAACTGCAGCAGTGCTAAGTTCGCTA
TAGAAAGGGAATAGTACATTGCTTATCTGTCAGTTAATTGAACATAAAGCGCAATGCCAA
TAAGTGAAATTAATAGAAAAATTGAGGTGTATATGAAAGGCGTCATCTGTATTGGTGATA
AAACCACGCATGGCGGGCAAGTGCTCAGTGGGTCTGGCAAAATGAAATTTGCAGGTATTG
GTGTGGCGCGCCTGAATGATCCGGTCTCTTGCCCACAGCATGGTAATACCTTCATTATAG
AAGCACATCCTTCATTTAAGGATAACGGCATTCCAGTGGCTTTCCATGGTCATCGCTGTG
GTTGTGGCTGCACCTTGATCAGCTCTCAGAAGGGAGCAACGGTGATCGCTATGCGGTGAT
GATGGCGGCTAACCAGTGGTTTTCTTGACGGCTCAGCGACGAGCTTAACCCCAAACTTAG
CCGATCTCTTATCAAGAGCGGCTATTCTGCATGATCACTACGGTCACGCGGTGAACCTTT
CTTCAGTAGGATCATAAAGTCTTTAAATGCACCGCGCAGCGGCTCAAATAGCGGATGCTT
ACGATTCTCCATCATGGTTTCCGAGAACAGCTTCAAACCTAAGGCAAAGGCGGCAGTTTT
CTCCTGGCCAAAGCCCAGATCTTCACGGGCCTGTAACCGTTCGATGATGCTGAGGATCTC
GTCATGATTCTCGGCTTCAAAGGTGACAGGGGCTTTATCAATGGCTTCGCCCTTACGGTC
AGTCAAGGGTTCAATAGTGATTCGATAACGATAGCCGGGCATCAGTTTTTCTCCTGTACA
GTGGTATCAACTGCCGCAGGTTGCACCCCAACCGGTTGCAACTCTTCTTCAATGGTGTCT
ACCGCAGCCAGTAGCGCCGTATTAATACGCGCTACTTGTTCTGGCGTGAGATCCGCACGC
ATCATATTGCTACGTAGAATGTGGCGTAAGCGGTGCATTGCATCGGCAATACCTTCAGCC
AGATTCCCCTCTTTGTGACGGTTTACCTGCGCCAGACGAGCAAAGATTACATCGACCATA
GCTTGGTTTTTCTGTAGTTCAAACTTCCCAGCGTCAGTAATTTGGTAACTTTTGCGGCCA
TTACCCGTGGCTACGGGGGTGACAAAATCCTGCTCTTCCAACAGTGTCAGTGTTGGATAG
ATAACCCCAGGGCTTGGCACATATAGACCTGATGACGCTTCTTCAATAGCCTTAATCAGC
TCATAGCCGTGGCTGGGGGTTTTATTCAGTAGCGCCAGCAGTACCACGCGTAAATCCCCA
TGTTCGAACAGGCGATGCATTTTACCGCCACGCCCGCGCCCATGTTTGCCGCCTCTTGCC
GATTCTGCATCTTCTGCCATCACATTATGGCGACCACCGCGACGCATTTTTTCACCGCAG
TGGCCCTGTCCTTCATGGCGATGACCACCATGACGATGATCGTGTTTTGAATGACCAAAC
ATTGTAAATCTCCTTTAGATATATCTAAACTATACCGATATATCTAAATTGGCAAGAAAG
AAATAAAAAAAAGATATATCTAAAACGCGTTACTGCGCAACGCATCCCGCGTGCTTTTAG
TGGCAGCCAGTGAGATGTGCTATCAAGTGGTTTCAGTACCGGAATCAAGCTGCGCAGTTT
TAATGCCAGATTTTCCCCTTGGGGATATCAAAAAATGATTTTTAAATCAAAATGTTGAAC
TGGGAATTGGCTATTTTGGTCAAGGGGGGCCGAGTGACAATATCAGTCAGCCTATTTTTG
CTCGCTATTTGAATACCCGTGTTTCTACTATTCAGAAGTGGGAGACGGGAGCCAAACACC
CCAGCCGGACATATATCGCTTTGGGCTTGCTCCCTTCTGATAAAAAGGTGAGCAGCACCA
AACGGTTATTGGCTCAGCATACGGGGGCTTTTGTCCTCAAGTAATGTGTCTGCATTGTTC
ATCGCCAATCCTTTGTTGCCTGTAAATAAGCTACTGCGCTGTTTTAAATGGCCAATATAC
GATAGGGGTTGATTTGAGCGGAATGAAGAGCTGTCGCCTTCGCGCATATGCAGTAAATCA
GCCGGTGTTATCCATACCGGATTGGAGTCGCTGATTGGGTGCCCTGCATAATTGTAGGCT
TCCAAGACAAACTGAGAACAGAAGAAGCGCTGATCTTCCGTCAGTGACCCACCGTCACCT
AATTGCACTGTGGCTAGCAGGCTAAGGCAGTGGTTACGAACGGTCGCATTAAATAACGGC
AATTCGCATATTCGTTTGGTGATCATATACGGGGCGATCAATACGATCCCTCCGAAGTTG
TAATCCGAGCCCTCTTTATCTAATGCAAACTCACGCAATTTAGCGGCATGTTCCGGGGTT
AATCCGGGGTAACGGAAGGCAATAACCGCCGTGTTATGATCTATCGCCTCGTTAAGGCTA
ACAATATTCACCCCCGTACTGGTTGCCTCGGCCACTTGCTCTTCTCCCAGATAAATAGCC
GCATGGCTGACTGGGGCAAGGCTGAATATACGGATACCCAACGAGTTAATGCCAGTTGAT
GATGACAACAAAATATCGCCGGGCTGGAGATCCAGGCTGGTGACGTCTGCCGCACCGGAC
TCTGGCGCAGAGCCCATCCGTTGAAACTGAATTCGGTTAGCTTCTGTGCTCTTATTTTTT
CCTGATAACGAAACATCAGTCGCACAACCGGCTAATAAAATCAGCCACCCTAGAGTGAAA
AAACGCCACCCGATACTTCGCATTACAATTCCTTATTTCTTAGTGTATTCCATTGCTCTT
AAGATTATCCCGTATAAATAATAGGGGGAAGCCAGGCAATCAAATTTGTGGTTTGCTTAA
CATTTAGCGATCAGTTAACAATGACCGCTTGCTTAACGACAAAGAGCCACTATTCAGTAA
CGGGTTCAGCCGAAGATTCATTGACTGTTGTTGTACGGGAAAATTTTTAATCAGAGCATG
TTAGGAAGGTGGTCTAATGTTGGTATATATACCCGTCATACTTCACGTTGCATGGAGCGT
TTAAATCTGCGCCTAACCGATTTGTCTCTCGCTTGCTGCCTTTCTGTAACTTGAGTTATT
TGGGGTATAGAAGCAATCGAGAATATTTCAAATACTGTTCATAATGCCAATTCATTAACA
TTGTTTGAATTTGTGTAAAATACAATATGACCATTATAAACAGTAAATATCACATTATCA
GTTATGGCGATTTGAGAGTAAGGGGAGTCGCAATCATTACTCGGATCTTCAGCTGAAATA
AAAGCTAAATTTTCGCTTAACTTAAAACCGTTTTTTAGAAACTCTTCTTTATATAAATTA
ACGGTTTTATCACTATGCCAATAATTTAAAGGACTGCTTTTTTTAATAACATACTTAAAG
GTACAGACTCCCTCTATCGTTATTTTATTATCCATTATGTATATGTGCTTTCCTGCTGCC
ATCCTCTTGATATCGTCTTTATTTATCGTATTGCTCGGGCTGTCTATAGACTCTGATATG
GCCGTTCGCACCCATGTTGAGGATAGTGTTAGGTTATTAATGATGATTTTTTTATCGTTT
TTTTTATTGGCAATGGCTTGAATTGAAAGGCTAAAGGAAAATAATAGCACTATTGCTGTG
AATATTTTATTTTTCATTCGTCATTACTTTCCCGACCATTATGGCCCAATTTTTCTGTGC
AGACTTTATCTAACGGATGCATCAAGTCCAAAATGCCCGGTACGTAGGTAAACGAACGAT
GTTAATGTTTCCTAAAGACGAGGCTGATAATAAGAATGTTTACTCAATTATGCCAAACCT
TAATTTGTAACCAAATATTAAATTAAGGGGTTCAGTGTTAATTGAAAAATATTTACATCA
TGATGAACTGTAGGATTTTTCATGCATATCATGGGTTATTTCCTACGATAAAAAGGTAAA
TGCCTCTCTGTTTTTAGGATTAATCTTTTTTGAATGCTTCCATGAAAGGTGATTAATTGA
TAAATAAATATTAACTATTTCTTCTGGTCCTACTAAGATGATTCTTGTGCGTTGATCAAT
AAAGTATAAATTATGATTTTAGAAAATATGAAGCTACTCCGTGAGTGTCGAAAATATTGC
GAATGGAATGGGAGTGAAATGACAATAAAATGTTTGTATTTTGTAGGAAGATAGACCTTA
AATAATTCGAGCTACAGGAAGACGGCAAACGAATTATTTAGAGGATATTTTTGATGGAAC
CAAAAATAAACGTTACTGAGGTTGATGATATCTCTTAACGACTCGAACTTGAACAATGAG
AATAGGCAGGGGAGTCAGGTGCCCATAGAGGCAGTTCGAGCGCAGATTCAATGAATACTC
CGGTTTTTAGGGGGATTTACCCTCAAACCCGACAGCAGATTTTGCCGCTGCCGGGGGCGA
TAGCGATCATCTCTCTTACTGACGCATCTTTAGCAGCTCGTCCGCATTTTGTGGCGTTAC
TTCAGTCCAAGGTACTTCATACATTTTTGCCGTCCCTTGTTGCCAATCCATTTTTCCCTG
ATATTGCTGCCAGATCGTTGACATAGGCTGGTAACGCTCTCCTTGTACCGAACGCATAGC
GATATCAATAGCCCCTTGTATTTGAGCCTGGCCATCTTGCAGGATAGACATCATTTCACC
TTGTTTAACCGCCCGGATCGCATCAGAGACACCATCGATACCGGCAATGGCAAAATCTTG
GACATTCAGGCCGGCGCTCTTGATCGCTTCAATGGCACCCAACGCCATTTCGTCATTTTG
CCCGATCACACCATTAATCTTGCCACGATGTTTTTGTAGCCAGTTCTCCATCAACGGCAT
CGCTTCGGCACGTGACCAGTTGGCGGTTTTACGTTCCAGTACGTTGATTTTCCCCGGCCC
ACATTCAGCAATCGCTTTATCGTTGCCCTGGCCACGCTGGATCTGTGCGGATTGCCCGAT
TGGCCCTTCAATAACGACCACATTGCCCTGGCACTGCATTTTATCCAGCACCGCTTTGGC
TTCCAGATAACCCCCTTGAACATCATCAGAGAAGATTCCACTGGTCGCTTTATCTGTATT
CAAGCGGGCATTGGCGACAATCACCGGAATATTGGCTTTATTCGCCATCGTGACCACATC
TACGTTGGCTTCAAAATCTATCGGAACAATAATAATGGCATCATAACGGGTACGTATTGC
AGTTTCGGCTTGGTTATTCTGGACTAACGGATCATAGCGGCCATCGAAAAGAGTCAACGT
AGTTAACCCCTGTGTTACCGCAGGATGTTCTTTGGCTGACTTTTCCATTAGCTGAACAAA
TTCAGCTTTCATGCCATACATCAAAATAGCAATTTTTACTGGGGCTGCTTGCACTGATGC
CGCAAAGGAAAGTATCAGCGTTGCAGCAAGCAGAGTTTGTAGCATTGTTTTTTTCATAAA
AGCTCCTGGTGCGTTCAACTTACTTTAAAATTATAGAGTTACGGTATATACCCGTCATAC
ATCAAACGGCATGTGTGTTGGCTACGCTCAATGACCCGAATGACTTACTGGTATTGACTT
TAAAAAAGTAAGTAAGCTCATCGGGATTAATGCGCCTCATCCCTGAGGCTCACCCTACGG
GCAGCATAAATACTGTACAAATCGGTTCCCGACCCATTTGTATCTCTCTTGCCGCCCTCC
TACAACTCGAATTAATTTGGGTATAGATTAATAATATTGTTGTTTATGGGTATTGTTGTT
TATGGGTATTGTTTTTATGGACATTTTTTTATGGATATTGTTATTTGTAGACATTGTTAT
TGGTAGATATTTTTTTATAAAACTTGTTGTTTATAAACGTTATTGTTTATAAAAATTATT
GTTTATGAAGGTTATTGCTTACGGGATGGGTCAAGCATGACAGCAAAGACAATCAGAACA
CCTTTGATAATTTGCTGGTAATAGGATTGTACGCCGAGTAAATCAAGCCCATTGTTCATC
ACACCTATTATCAGCACACCAAATAAGGTTCCGCGCAGAGTTCCAATACCGCCAGCCATA
CTGGTGCCGCCAATAACGACCGCCGCGATAGCATCCAATTCATAGGATACGCCAGCGCCA
GTTTGTGCCGAGCCAGTACGTGCGGTTAAAATTAAACCCGCGATCGCCGCCAAAATACCG
CAAAGGGTATATACCGCCACTTTAATACGTAATACGTTGATCCCGGATGTGCGGGCACTT
TTTTCATTCCCGCCCACCGCGTAGACGTAACGGCCAAACGTCATCTTATTCAAGACAAAC
CAGGCAATGGCGAACAGAATAATAAAGATCAACACCGGTACGGGAATACCCAAAATATAA
CCGTTACCTAACCAACGGAATTCATCGGTTAATTGTGATACCGGGTTTCCGCCAGTAGTC
AGTAATGTCAGGCCACGGGCGACAGATAACATCCCCATTGTGACAATAAAGGGTTGCAGA
CGATATTTGCCTAAGATAAAGCCATTGATAGCGCCGCAGACTAAACCGATGCCAATGGCA
ATCACGATGGGTACTAACAGTGGCCAATCGGTCCCCCCTAAGGCGATGGCACTGTTATTC
GTCGCAAAACGCGCGGCGACAATACCGGCCAAGCCTAAAACCGCGCCAACGGAGAGATCA
ACACCCGCGGTGATAATAACGAACGTCATCCCAATGGCCAGGATGCCGTTGATCGAGACC
TGGCGCAGAATAATGAGTGTATTATCCCGTGATAAAAAATAATTCTCGCTCCATGTCCCG
CTGTTTACTGCAAATTCACCAGCCAGAGCAATGACCGCACACAAGCCAACAAAGGCAAGT
ATGATCCCGTATTGATGAATGGCCTTCCTGAATTTACTGGTCCGTGTCAGAGACATTACC
AAGGGGGGGGGAATCGCTCATATTCGACGCTCTCAGTGCAATGTAATAATATGAGTTTCG
GCGTGGTTTATACCGCCATCGACATTAATTTGGCCTGTGTTGCCTCAGTGCCCGTAATTT
CACCGACTATTTTCCCTTTTTTAAAAACCAAGATTCTGTCGCTCATGCCAATAATTTCAG
AAAGCTCGGAGGAGACCATAACAATGCCTTTTCCTTTGAGGGCAAAATCCGACATAAAGC
GATAAATTTCTTTTTTTGCCCCAATGTCAATTCCCCTGGTTGGCTCATCTAATAATAAAA
CTTTAGGGTCTAACAGTGCCCAGCGGCCTAACACCACCTTTTGTTGATTACCACCGCTTA
AATTAGCCACTCGTTGTTGGCGACTCGGTGTCTTAATATTAAAGATACGGATCGTGTGGT
CAGCACGGCGCTGAATATCATTTTCATTAATGATACTCATACGACTAATGACGTTTAATG
AGGAGATATTAATATTTTCCGATACCGAATGGTTCAATACTAATCCTGTCTCTTGACGAT
CTTCGGTCACATAGGCGATACCGGCGTTGATTGCTTTTTCTGGTGTGTGTTTCAGTAATA
TCTCATCACCGATATGGATGCTCCCGTGATCAGCACGCTCAAGACCAAACAGCAGATTAA
GAAACTCACTGCGCCCCGATCCTACTAAGCCATAAATCCCTAAAATTTCACCGCAATGTA
ATGTCAGGCTGACATCATTCACTTTCGATTTCCAACATATGCCAGAGGCTTTAAAGAGTG
GCACATTGGTTGGAGTATTGTATTTGGAGAACTCACCATCAATCTCGCCACCAATAATAT
GCTCAATCAGTTGTTCGCGAGTGATGTGACTCGTCTCTCCTTCACAAATATAACAACCAT
CTCGAAATACCGTGTAGCTGTCTGCAATTTGAAATATTTCTGACAAGCGGTGGGAGACAT
AAATAACCCCTTTTCCCAGAGAGGCCAGTTTTTTTATGGTCTGAAACAGTTTTTGCGCAT
CCTCTTCACCTAATGCGGAGGTGGGTTCATCCATAATGATGATATCGGCATGGGTATGTG
ACAGCGCTTTGGCAATTTCCACCCGTTGTTGCTCTGCTACGCTCAGGCTGCGCATTTTGG
CTTTGGGTGAAATGGCGAAACCCAGCTCGTGTAATAACACATCGGCCTGGCGGTTAAGCG
CACGAAAATCGACAATACCAAAGCGCCTTGGCTCAGAACCCAGATAAATATTTTCGGCCA
CAGACAGATCCTGTACCCCACTGAGCTCTTGTTGAACAATGGTAATCCCTGCGGCTAGGG
CTTGTCCCGGTGAGTCGAATTCGCAGTATTGCCCGTTGATGAAAAACGCCCCATCATCAG
GCTGAATAAATCCCATTAATAGGCCAAGAAATGTTGATTTACCGGCACCGTTCCCACCGC
AAAGCGCATGGATAGAACCCCGTTTTAAACAGAATTCAGCATTGTTTAGCGCGATCACAT
CGCCAAAGGATTTTTTTAGTCCCGTCGCTTCTAATAGATAGTCCGGTTTTTTTGCCAGTA
TCTCGTTACGGATCATGAATGCCTCATATGAACGAACCAAAAACAAATGAACACTACTGT
GTGGAATAAAAAACGTCCACACTCCGGCAACAATTACGTTACATCGCTCAAACAAATGCA
GTAAAAAGCCAAGATAAGCGAGATTTACGCAACGTTTTTTGTAAGGGGGCGATTATCTGA
TCTGATGATGTTGTCTTTAAAAATATGTCTTTAGATTTTTACTGGTTCATATGTTCATTT
TGCCGCGTAGATCGAGCGGCAGTGATAAGTAGAATGTCACAACGGCAAAGTGACATTGAG
TGACATTGAGTGACATTGAGTGTCACGGATGTGGCTGAGGAACTGACATCATGGTCAGAA
GAGGATTGAAGGGGGCGAGACGGACCGGAAAAGTGAATGCAGATGCTTAGATTAGCGTCG
AAATACTGATGTTAGCCAAGGTGAAATAGACATCAAGGTGAAATAGACATGTTGCTATCT
TAATATTCAGCGGGCTTCAACAGGAAACCCGCTTGGTATTCTTAACCGTTTTTCAATATA
TTGACGCCGTTATATTAGCCCAATTTATTCATGAGGCACCGGAATCTCTGCATTTATGCG
TAACCCATCAGCGTTAAACACCATGCAATATCCAGCATCAAAACTCAGATTTAGCTTCTG
ATAAGGGCGGAAATGGACATCTCCTGCTAACAGCATTTTGAAGCCATCGTGACCGTGGCA
CTGACCAAACAGATAGGTGTTATTCCCCAGTCGTTCTACCACTTCGCAATGAAAATCTAA
TGTTTGCACTGTGCTATCAGCCACGCTGAGATGTTCTGGACGTATCCCAATAGTGACGGG
ATCACCGGCCTGTAGTGGTGAGGTGTGCAATGCCAATGTCAGGCTATGGCCTTCGGCGAC
GGTCACGGTCACGGAATCAGGCTGCCAGCTTTCCACGGTCGCGGGCAGAAAATTCATCTT
TGGCGAACCGATAAAACCAGCAACAAATTTATTCACCGGGTTGTAATAGAGCGACATTGG
TGAGCCCATTTGCTCAATCTTGCCGTAGTTCATCACCACAATCTTATCGGCTAATGTCAT
CGCTTCCACTTGGTCATGGGTGACATACACCATGGTGGTCTTCATTTCCTGATGAAGTTT
TGCGATGTGCAGACGCATTTCGACACGGAGTTCGGCGTCAAGGTTGGAAAGCGGTTCATC
AAACATGAACACTTTCGGGTTGCGCACAATGGCACGGCCAATGGCGACGCGCTGACGCTG
CCCACCGGAGAGTTGTTTTGGTTTTCTGTCGAGTAAATGGGACAGTTGTAAGGTTTTAGC
CACCATCTCTATTTGATGACGGATCTGCTCTTTAGGCACCTTATTGACTTTCAAACCATA
GCCCATGTTTTCGGCTACCGTCATGTGTGGGTAGAGCGCGTAGGACTGGAAGACCATCGC
TACGCCACGATGTGAGGGAGCGACATCATTGATCACCTCATCGTCAATCAAAACCTCACC
ATCACTTATCTCTTCAAGCCCGGCAATCATCCTTAGTAGTGTTGATTTCCCGCAGCCGGA
AGGGCCAACGAAGACAGCAAATTCCCCATCTTCAATATCAAGGTTGATGTTATGGAGTGT
TTCGGTTTTGCCAAAACGTTTGGTCACGTTTCTCAGTCTAATGCTGGACATCCGGTAATC
CTCGAAAGTTATCAGTCAGGGGGCCATCACACATCACCCTGAGGTGCGTTTTTTGATTTT
ATGTATAACGTATAACAATTGGCTTTAATGGTATGTGATGATGGAAAAGCATGGAAGAAC
TATAACTTCGCTCTATTTCCGTCCCTATCATACACTTTCATTTCTGCAACCATGATCACA
CAATGATGAGATTCCTATAGAGTTAATGGGCGTCAAAGCGTAGCGTATAACATAGTAAGA
CATCGGCATGATATGTTCTGCAGATGGCGTAGATGTGGTGTTTGTCATTTTGTATTTGTA
TTTAATTTCGAGCGTTAAACACAATAATGTTATACCTTCACCCGAGGCTAATAATGAAAA
TCAATAAAATCACTGCGCTTGTTTTAACCGCACTGGCAGTCACCCAGTTTGCTGGTTTCG
CTGCCCACGCTGCTACACAGCAATTAACAGTTTGGGAAGACATCAAAAAATCTGCCGGTA
TTAAAGAGGCTATCGCTGATTTTGAAAAACAGCATCAGGTTAAGGTCAATGTGCTGGAAA
TGCCTTACGCACAACAAATTGAAAAACTCCGCCTTGATGGCCCTGCAGGTATCGGCCCTG
ATGTGTTGGTGATTCCCAATGATCAGTTAGGTGGTGCGGTAGTGCAAGGTTTGCTGACAC
CGCTCAGCGTTGATCCAACCATAGTCACTACTTTTACTAAACCTTCTATCGCTGCCTTCA
CCATGGATAATGCCCTCTACGGTTTACCGAAAGCCGTGGAAACGCTGGTGATGATCTACA
ACAAAGACATGCTGCCAACGCCGTTAGCTACCTTGGATGAGTACGCCGCATTCTCTAAGA
AACAACGCGCAGAAAATAAATATGGTCTGTTGGCGAAGTTCGATCAGATCTATTACAGCT
GGGGAGCGATCGAGCCAATGGGCGGTTACATCTTTGGTAAAGATGCTAACGGTAGCTTGA
AGGCTAACGATATCGGGCTAAATACACCAGGGGCTGTTGAGGCCGTAACCTATTTGAAAA
CATTCTATGCTAACGGTCTGTTTCCAATTGGCACCATCGGTGATAACGGCTTGAATGCTA
TTGACTCATTATTCACTGAGAAAAAAGCGGCTGCGGTAATTAACGGGCCATGGGCATTCC
AACCGTATGAAGCCGCTGGTATTAACTTTGGTGTGTCACCACTGCCAGCATTGCCGAACG
GCAAAGATATGAGCTCCTTCCTCGGTGTGAAAGGGTATGTCGTTTCTACCTGGAGCAAAG
ATAAGGCACTCGCCCAGCAGTTCATCGAATTTATTAACCAACCGCAATACGTGAAAACCC
GCTATCAGGTCACCAAAGAGATCCCCGCGTTGACGGCCATGATTGACGATCCATTGATTA
AAAATGATGAAAAAGCCAGTGCGGTAGCCATTCAGGCAAGCCGTGCCTCTGCGATGCCTG
GTATTCCAGAAATGGGCGAAGTGTGGGGACCTGCTAACTCAGCATTAGAGCTAAGCGTAA
CGGGCAAACAGGAGCCTAAAGTCGCTCTCGATAACGCCGTTAAGCAGATCAATATGCAAA
TCGAGGCCATGCAGGCCAGTAATCAGTAATCAGACTATTTAACAGGTCAGTATGAATTTA
GGTGGTGTTCAATTCCCCCACGTGCCGTTGGTATGCGATGGTTTTTGTGCACCACCTGTG
TTTCAAACTGACTGCGGCAATCAACACCTGGTGAATAACCTAAAGGGTGATGAAAGAAGG
AGCAGTGTGTGATTATCAGTTCTGGCGATAACGGAGCGGCAGCAAAACAGTCTAGTCGCC
ATGCCATTGCCGCGGTGCTGTGTGCGGTAGTACCTGGGTTTGGTCAGTTTTATCATCGCC
AATGGGCAAAGGGACTCGTATTTTTAGTTCTGATAAGCAGTTTTGTCGGCGTATTTTTTG
ATTTTCTGCAAGAGGGGCTCTGGGGCTTGTATACCCTCGGAGAAGAAGTTCCGCGTGACA
ACTCAATTTTCCTGCTGGCTGAGGGGATAATCAGTGTGCTGATTATTGGCTTTGGCGTGG
CGCTTTATTATTTTTCATTACGCGATGCTTGGGTTAATGGGAAAAAACGTGATGCAGGTA
TTCCGCTTAATAGTGTGCGCAAACAATACCAACTCCTGTTAAGCGAAGGCTTCCCGTATT
TAATGATCACCCCCGGATTTATTCTGTTGGTGTTCGCGGTTATTTTCCCAATCCTATTTG
GCTTCTCGATTGCCTTTACCAACTACAACCTTTATCACACACCTCCCGCTAAATTGGTTG
ACTGGGTAGGGTTTAAAAACTTTGTTAATATTTTCACCCTGAGTATCTGGCGTTCAACTT
TCTTCGACGTGCTGCAATGGACCGTGGTATGGACGCTGCTGGCAACGACGTTGCAATGTA
CCGTAGGTGTATTGTTGGCTATTTTGGTCAACCAAAAAGATCTGCGCTTTAAACCTTTGA
TCCGCACTATCTTTATTTTGCCATGGGCAGTACCGGGTTTTGTCACCATCTTGGTATTTG
CAGGGATGTTTAACGACTCGTTTGGGGTGATTAATAACTCTATTCTCGCTTTCTTTGGCA
TTGCGCCTAAAGCGTGGATGACGGATCCGTTCTGGACTAAAACGGCGCTCATTATGATGC
AGACGTGGCTGGGTTTCCCGTTTGTTTTTGCCATGACCACCGGGGTATTGCAGGCTATTC
CCGACGATTTATACGAGGCTGCCACCATGGATGGCGCGAGTACCAGCACCAAATTGCGCA
CCATCACGCTGCCGTTGGTCCTTTATTCTATTGCGCCGATTATCATCACTCAGTACACCT
TTAACTTTAATAATTTCAATATTATTTATTTGTTTAATAACGGTGGGCCGGCAGTGGCGG
GGTCAAACGCAGGAGGCACCGATATTCTGGTGTCGTGGATCTATAAATTGACCATGTCTT
CTTCGCAATACGCAATAGCAGCAACCATTACTATTTTGCTTTCCATCTTTGTGGTTGGCC
TGGCGTTGTGGCAATTCCGCGCAACAAAATCATTTAAAAATGATGATATGGCATAAGGGA
CGGGAACATGGCTAAGTCACAAAGTATTAAACAAGAGAAATGGATCCGTTTATCGCTCTC
TTGGCTGGTTATTATTCTGGTATCGGTCATTATTATTTACCCACTGATTTGGACGGTGGG
TGCATCACTGAACGCCGGTAATAGCCTGCTCAGTACGTCGATAATTCCTGAGAATCTGTC
CTTCCAGCACTACGCCGATCTGTTTAACGGCGAGGTGAATTATATGACCTGGTACTGGAA
CTCGATGAAAATTAGTTTTTTGACCATGGTCTTAACGCTGATCAGTGTCAGTTTCACCGC
CTATGCATTCTCCCGTTTTCGTTTTAAAGGGCGTCAGAATGGGTTAATGCTTTTTCTGTT
GCTGCAAATGATTCCGCAATTTTCTGCACTGATTGCCATTTTTGTGCTTTCGCAATTGTT
GGGCTTAATTAACAGCCATATGGCTCTGGTACTGATTTATGTCGCGGGCATGATCCCAAT
GAATACCTATTTAATGAAAGGGTATCTCGACGCGATCCCAAAAGATCTTGATGAGTCGGC
ACGTATGGATGGGGCCAGTAATTTCCGTATCTTTATTGAAATTATCATGCCGCTTTCTAA
ACCTATTGTGGCCGTGGTGGCGTTATTTTCCTTTACCGGCCCATTGGGTGATTTTATTTT
GTCGAGCACGATTTTACGTACTCCCGATAAATATACGTTACCGATTGGTTTATATAACCT
CGTGGCGCAAAAAATGGGCGCTAGCTATACCACTTACGCTGCGGGAGCCGTATTAATTGC
AGTCCCCGTTGCTATTCTCTACCTGGCCCTACAGAAATATTTTGTTTCCGGCCTAACGTC
AGGAAGTACTAAGGGATAATATAATGAAATTCTTTAAACCGGCATTACTGACTGTTTGTT
TATCGCTAAGCCTCATGGTTGGGGCTAATGCGGCAGAACCCTTTACCATTGCGCCATTAA
AAAATGTCCCAGCAGATTTTATTAAAGGGGCTGATATTTCCACGTTAGCGGAAGTGGAAC
GACAAGGTGGCAAATTTTTTAATGAACAAAATGTTCAACAAGATGCAATGGCTATCCTGA
AGGCTAACGGCGTGAATTATGTGCGTCTGCGTTTGTGGGTCGATCCCAAAGACAGCGATG
GGCAGAGTTACGGCGGTGGCAGTAACGATTTGGCGACCACTTTGGCGCTGGCTAAACGTG
CGAAAGCCCAGGGTTTAAAGGTATTGCTTGATTTCCATTACAGCGATTTCTGGACCGATC
CAGGTAAGCAATTTAAGCCGAAGGCTTGGCAGAAAATGAATTACGACCAGCTTAAAGTCG
CCATTCATGACTATACCCGCGATACCATTGCCACCTTCAAAAAAGAGGGTGTCTTGCCTG
ATATGGTGCAAATCGGCAATGAATCCAATGGCGGTCTTCTCTGGCCAGAAGGAAAAAGCT
GGGGGGAAGGCGGTGGTGAGTTTGATCGGCTGGCGGGTTTGCTGAATGCGGCCATCGGCG
GTTTACGTGAGAACCTCAGTTCCCCTTCAGATGTGAAAATCATGCTGCACCTCGCTGAAG
GCACCAAGAATGACACCTTCCATTGGTGGTTTGATGAAATAACCAAACGTAATGTGCCGT
TCGATATTATTGGTCTGTCGATGTACACCTACTGGGACGGCCCGATTAGCGCCTTGCAAA
CCAACATGGATGATATCAGCCAGCGTTACCAAAAAGATGTCATCGTCGTGGAAGCCGCTT
ATGGCTATACCTTGGAAAATTGTGATAACGCCGAAAATAGCTTTACCGCTAAAGAAGAGA
AAGATGGGGGTTATCCCGGAACGGTTCAAGGACAAGCGAATTTCATTCATGATCTGATGC
AGAGTGTTATTAATGTCCCCGATGGCAGAGGGAAGGGGATATTTTACTGGGAGCCTACCT
GGATTTCTGTTCCGGGAAATACTTGGGCAACACCGGCTGGAATGAAATATATCAATGATA
ATTGGAAAGAAGGTAATGCACGTGAAAATCAGGCGTTATTTGATTGCCAAGGAAAAGTAT
TGCCTTCGATGAAAGTTTTTAATTAATCGTTGCCCATTATGGGCAACACCAAGTATTTAT
TATTTAAGGATGTATTATGTCTAAGTTTCCGCCCTTAAGCGCGAAAGTTTCTGCGTTATT
GCATGGCGCTGACTATAACCCAGAGCAATGGGAAAATTATCCTGACATTATTGATAAAGA
TATTGCCATGATGAAACAGGCAAAATGCAATGTCATGTCAGTGGGAATATTCAGTTGGGT
AAAACTTGAGCCAAGTGAAGGAGAATATAATTTCTCTTGGTTAGATGAATTAATTGAAAA
ACTTTATGCTGCCGGTATCCATATATTCCTGGCGACGCCAAGTGGCGCACGTCCGGCTTG
GATGTCGCAGAAATATCCTGAAGTTTTACGTGTCGGGCGTGATCGGGTGCCTGCGCTGCA
TGGTGGGCGTCATAACCACTGTATGACCTCGCCGGTATATCGCCAGAAAGTGCGGCAGAT
AAACCAGAAGTTAGCAGAGCGTTACGCCCATCATCCTGCGGTTATTGGCTGGCACATCTC
TAATGAATACGGCGGCGAATGTCACTGTCATTCCTGTCAGCAAAAATTCCGCCTCTGGCT
TCAGGATCGTTATCAAACGCTGGATAACCTTAACGAAGCCTGGTGGAGTGCTTTCTGGAG
CCACACCTACAGCGATTGGTCGCAAATTGAGTCTCCAGCACCGCAAGGTGAAGTTTCAAT
TCATGGTCTGAACCTTGACTGGCGGCGTTTTAATACCGCTCAGGTTACGGAGTTTTGTTC
TGAAGAGGCTAAGCCACTAAAGGCGGCAAACCCAGAGTTGCCTGTTACGACTAACTTTAT
GGAGTACTTCTACGATTACGACTACTGGAAGTTGGCGCAGGTGATTGATTTTATCTCCTG
GGACAGCTACCCGATGTGGCATCGTGAGAAAGATGAAACGCAGCTTGCCTGTTATACCGC
GATGTATCATGACCTCATGCGTACCCTGAAACAGGGCCGTCCATTTGTCTTAATGGAATC
AACGCCAAGCGCGACCAACTGGCAACCTACCAGTAAGTTGAAGAAGCCGGGGATGCATAT
CCTCTCTTCTTTACAGGCTGTCGCGCACGGTGCGGATGCGGTGCAGTATTTCCAATGGCG
TAAGAGCCGTGGCTCCGTTGAGAAGTTCCACGGTGCGGTTGTCGACCATGTTGGCCACAT
TGATACCCGTGTTGGGCGGGAGGTGAGCGAACTGGGTCGTATACTCGAGGCCATGTCGCC
GGTGATGGGAAGTAAAGTAGACGCTGATGTTGCCATCATTTTTGATTGGGAAAGTCGTTG
GGCTATGGACGACGCCGAAGGCCCACGTAATTGTGGCTTGGAATATGAGAAAACCGTTGC
CGAGCATTACCGTCCATTCTGGGAACGGGGCATTGCGGTCGATATCATTAACGCTGACTG
CGATCTGTCGGGTTACAAGCTGGTCATTGCACCGATGCTCTATATGGTTCGCGAAGGGTT
TGCTGAAAGGGCGACGCGTTTTGTAGAGCAAGGTGGGCAGTTTGTCGCGACCTACTGGAG
CGGTATTGTCAACGAATCTGACCTGTGTCATCTCGGTGGCTTCCCTGGCCCTCTGCGGCC
GCTGTTGGGTATCTGGTCCGAAGAAATTGACTGTCTGGCCGATGGCGAGAGCAATCAAGT
CCAAGGACTTGCAGGCAATAAAGCCGGTCTACAGGGGCCTTATCAGGCCATCCATCTCTG
CGATTTGATTCATCTTGAAGGGGCGACAGCCGTCGCGCGCTATAGAGATGACTTCTATGC
TGACCGTGCGGCGGTGACCGTAAACTTTGTTGGCGAAGGTAAAGCCTGGTATGTCGCTTC
ACGTAACGATGCGGCTTTCCAGCGTGATTTCTTCATGAACATTGCCGAGGAGCTAAACTT
GGCACGTGCGCTAGACACCCAGTTCCCTTATGGGGTTACCGCTCACCGTCGTACCGATGG
TGAGAGTGAATTTATCGTGGTAGAAAACTACAGTAATGACAGCAAATCGCTGGTGTTACC
TGCGGTATACCGCGATATGGTCGACCAGCAGCCGGTACAAGGTAGCCTGACGCTTGCCCC
ATGGGGAAGCCGAGTGCTAACTCGCTATCTCGAATAAGCATTAACTGAATGCCATACACG
CCCATTCAGCCGAGTGGGCGTTTTTTTACATCGACTTACAACGAATTAACTCAATTTCAC
TCAACCCACCAACAGAAAGGTAGATGTCATGATCAGCCTGAAATCTTTTATGCACTATTT
TTCCCATCCAAAACCAACGCCATCATTCACTGATGAAGAAAAACAACAAGCTGAAATGCT
ACTTCACTATTTAGGGGGAAAAGAGAACATCAAGAATATTGATGCCTGTATCACGCGTTT
ACGGGTGACGGTAAACGATCTCTCCAAGGTTAATTCTGAAGCGCTACAACAAGCGGGGGC
ATTAGGCGTTATTATTCTTGGGCAGGAGGTACATGCTATATTTGGCAAGCAGTCAGATAA
CCTGCGTAAAATACTTGATGAGCATTTCTCTCAATCCTAAAGAATTTATTTTTAACTCAC
AATTTGGCTTTAAAGTAATTTGGTTTTAAAAAATGTGGTTTGTAAATAATATGGTTTGTA
AATAATAATGTATACTCCAAAATAATTCGAGTTGTTGAGCGTCGCCAACGTACATGCAGC
TTGAGGTATAACGGGTATAAAACTAAAATGCTCACTACCTAAGGGTAGTGAGCATAGAAG
AATAACCGAATCATATTAAAGTCGTGATATTTCATTCATGCTATACCCTAAATAAACCAC
GTTGTAGGAAGGCGGCAACGGGAGTGAACGAAAGCCGCCAACGCATATACAGCTTGAAAT
ATTACGGGTATATATTGATAGAGATAAATTTATGTCTACGTAATCTTAACGATTACCACC
AGGCTTCCACTTGGACACCAAAGTTCCACGTGTCATTAGATGTCCCATCTTCGAAAGGCT
TGCCATTCTCTGAATCATTTAAGTAAGAAGCGAAAACACGCAATTCTGGGCGAGACAGAA
AATCAGGACCCTCGGCCAAACCTAATGCGATAGTGTATTTCTCACCACCCTGTTTGTAGT
TAGACCCATTGTGATAAGTATCTTTTTGATAGAAACCCCCCACTTCACCAATAGCACGTA
CATATTGTGTAAATTGGTATTGCGCACGTCCTACCAGAGAAATCAAATTGGTTTTATCAG
TGTACTCAGTAATATCGTTAGCCGAGCCCCACGTCAGTACATGGTTGAAAGAGAATTTAT
CGGTAATAGGAATAAGACCGGTGTTGATCACCCGATATCCCTTAGCCTCGTCAGTCTTAT
GCCACATGTCATACCAACCGCCGCCTTGGGAGATCATGTTCTGTGCTAAGCCTTTATTTG
CGTATTGCAGCACCAGCTTATTATAGCCACCAAACATGTCCTGACTGATTTCACCGGTTA
ACATCACCGCGTTATCAGCATCGTACAACCCACCGTATTCTTTCTGTTGTTTGGTTGGGT
TTGGCATTGCATAGTCGATACCCACTTCGGTCCACGAGCCAGCCCATGGCTTAAAGCCTG
CATAGCGCACGTCGATATAGTTGATATTGACATCGCTATCGCCAGTAATGCGGGTATCCA
CATCGTTTGCGTCACCACGGACCCAGGCCACAGACACTGCGCCTGGACCTACGGTATAGT
TTTCAATCCCTGCGCCGGAGCCCGAAATATTCCAGTATTTAGTATCTATAATGTGCAAAT
CGTGGCGTTGGTAATAGCGTTTCCCACCCCAGATCACCGCCTCTTTATCGCCGGGGATCA
GCCCTTTGATTTGTAAGTTTAATTGGCGCAGGCCGAATTGAGCATCGTCACCAATGGTCG
TTTCGCTATCATTAGAGCCGTCTGACAGCATGCTGACCATGCTGTCAAGGTAGAAACTGA
CATCTTCTTTTTTATAGACCTCAGCCCCCAGACCTATCTCGCCATAGGTATCGGATTCGT
TACCCAAACGGCCCACCATCGTTTTTTGCCATTCGGCAAGCCCACCATCGCTGGAAACGC
CTACACCAGCGCGCATATAGCCGTGGAAATCAATTTTTTCTATCGCTAATACAGATGGTG
AAACTAACGCCGCAGCCAAAGCAACGGACAGTGTGCGTAAACTGGTTTTCATGTCATCCT
CATTTATAATTTTTGTATTACGTTCACATAACGCATTCAATAAAATGCCTAAACGTAAAA
TCAAGCAATTATTTTGTATGCTTATTGTGATTTACTGCAAATAAATCAGTGTTTTTTGTA
AAGATGAGTGATGGCGCTCACTGGATTTTTTGTTGTGATCGTAATACATTTGATGATGTG
ATTTATAGGTGGATTCGGGTGATTGGGTTTTTCACCTATGCCCCTGTTACAATCAAGGAA
TAACACTTAGAGGGAGCCAGACTATGAAGTCGAAAAGCACCACATTAGAAGATGTTGCCC
GCCATGCAGGTGTTTCTTATCAAACGGTTTCTCGGGTACTGAATAAATCGGCCAAAGTAT
CCGAAGCTACTCGTCGCAAGGTTGAGCAGTCAATTGAGCTGCTGCGTTATGTACCCAACC
GCCTTGCCCAACAATTGGTTGGTAAGCAAAGTATGACGATGGGTCTGGTGACCACGTCAC
TCGCGTTACATGCTCCATCACAGGTCGCCGCAGCAATAAAACGCTACGCGCATATTGAAG
GTTATCAAGTACTGATTTCTATGATTGATGAGAGCGTCAATCAAAGCATTCAACATTCGA
TTAATGACCTAAAATCTCAGTGGGTAGGCAAGGTCATTATCAACGTCCCTCTAGAGACGG
CTGTAGCAGAGAAAATCGCTGCAGATAATGATGATGTCACTTGTTTGTTTCTCGATGTTG
ACCCCTATAGTTCTGTGTTTAACGTTTCGTTTAACCCGGCAGATGGCACCCGTGCCAGCG
TCAAATATCTTTATGAATTGGGGCACCGTGAGATTGCGTTGCTGGCAGGGCCTAAGCAGT
CGGTATCGGCAAATTTGCGGCTTAAAAGCTGGCTAGAGACGCTGGCCGATTATGGTTTAT
CGCCTGTCAGTGTGATCCATGGAAACTGGGATGCCCAAAGTGGGTATTCAGGCGCATTAC
AGATGTTGCGTGAAACACCGCAGTTCAGTGCCGTGCTGGTGGCCAATGATCAAATGGCGC
TTGGGGTATTGAGTGCGTTTCATCAAAACCAACTGGCGGTACCGGGAGAGAAGTCGGTCA
TTGGTTACGATGATACTTATGAAAGTTCGTTTTTCTACCCGGCCCTCACTACCGTATCAC
TTGATTTAGATTTACAGGGAAAAGAGGCGGTTCGGCGTATGCTTAGCGCCAGTGATAACG
AGTCCATGCGCTCCTCATCGATACTGCCTGCCAAACTGGTCGTGCGTAATTCCACGGGGC
CTCAGGCTAAAGAGCACCGTGATTTACAAAAAATTGCCGAAGAGTTGCGCCTTATTGCTC
AGCGTTTGGCCAGTTGAACTAGAAATAAGTTGAACCATAAACAAGTTGAACCATAAACAA
GTTGAACCATAAACAAGTTGAACCATAAAGTTACTGCGCTCGCCGTTTTTACCCGTACAA
AAATAAACGGGCTTCCATCAGGAAGCCCGTCAGACTGCTGACAAACCCCGATGACGCGAT
CTTGAACGGTGAGGATAGGCAGAGGAAGTAAAGCGTCCGCGCCAAAGATGGCGCGGCTCG
AGCCTACATGGATGTATTTACGGCGTCTTTACGATCTGCCTGTTCTCTCCGTCGCGGGCA
CTTTGTCAATAACCTCACGGGCTTCCATCAGGAAGTCCGTCTTGTATTTAACATTAGCCG
GTTAGGCCAGTTTGGTTAAATCCAGTGTATTACCTGCGACACCGTTGATTGATAACGTGC
GACTTTCATTTGTTGGCAAATTAATCGTCAGTTCACGCCATGCCGGTTGATAGTTCCCGG
TGCGGCTAAAGGTGATATCAATACGGTGATTATCGGTGGTGACCTGCCAATTTAGCCATA
GCGCATGGCCTTGTTGCCAGCGGTGGCTTTCACCATCGTCCTCAAATAGCATCCCGCTTG
ATTGCCCGCCACCTTGAGTGGGATAAAGCGCCAATTCGCGCTGACAATCAGCCTCAGGAT
TAACAAAGGCGATACGTCGGGATAGCGGCAGGGCTGCCCCCGCGCGTACCAGCAGAGGTA
ATCGCTCTAGTGGTGCATCCAATGTGATTGTCTGCCCACCGCTATACCATTGCCCGCTGT
GGAAGCAATACCAGCCGACCTGATTATCAGGTAAATAAATCTGCCGTTGCCGTTGCCCAG
CGTCCACCACACTGGCAACCAACAGATCACGGCCTAGCATAAAGTCATCGTTCTCTTTAA
ATGTGAGGCTATCGTGTTCGTGGTCGAGGAACGTAGGGCGCAACATCGGCTCATCATCAT
GGCTGGCCTGCCATTGCAATGTGTAAAAATAGGGCAATAATCGATATCGTAACGCCATCG
CATCCCGGATCATCGGCGTGGCGGCTGGATACATCCATGGCTCGTTGACTGTATTGTCAT
CATTCCATGAATGAATGGTAAACCGTGGATGCATCACACCGTTTTGTACCCAGCGGACAA
ACAGCTCAGGTTCCGGTTTATCTCCAGAAAAACCGCCGACATCATGCCCCAGGTTATACA
GCCCTGACAGGCTCATCCCCAGCCCCATTCGGATGTTATAGCGCAGTGTTTGCCAACAGG
TACGGTTATCACCACTCCAGGTCTGAGCGTAGCGCTGCATCCCTGCACAGCCTGAACGGG
ATATCAAGTATGGGCGCATTTCTGGTGCGAATGCTTTCTGTGCTTCCATCGAGGCTCGCA
TCATCAGTAAAGGCATTACCGGTCTGATATGTTTGATGGCGATAGATTTACCGAAGCCAT
TACAGCGGGCTTCACCATCCCACACTTCATATTCGTTATTATCATTCCAGGTAGAACCGA
TCCCCATCTCCAATAACTGTTTAGTGACGTTCTCTTGCCACCAGTTCACGGTGTCTGGAT
TGGTGAAATCAAGGTGGGAGCCTTCATCATCCCAAAATGTAGAGCGTTCAGGTAAATCAG
TTTCGCTGTCACGAATGAAAAGCCCCCGCTCCGCAGCCTGTTGATACTGTGGGTGATCTT
GCAATAAACACGGTTTTATATTGGCGGCTAATTTGATACCTGCTTGTAGGAACGTCTGGC
TCATGACTTTCGGTTGCGGCACTTTGTCGTAATTCCAGTTAAAGACATAACGCTTGTTTT
TGATGGAGGTGTAGCCGGAAGAGAGCTGGAACGAATCGCAAGGGATGTCATGCTGCTGAC
ACAATGCAATGAACTTTTGCAGTTGTACCTGAGCATCAGGGGCATCGGTGTAATGCATGG
TTGAACCGCTGTAACCCAGGCTCCATTTAGGGCCAAATTGGGTTTTACCGGTCAGGCGAA
CAAACGCCTTGGTGACATCCAAAACTTTCGGGCCGAGGAACAGATAGTAATCAAGGTCAC
CCGCTTCGGCCTGATAACGGCGATAGGCCAGATGGTAGTTATCGATCTCATTGCCTAAAT
CCAGCCAACAGCTACTCAGATTGTCATAAAAAAGGCCAAAACTGACATCATCACGGCGGG
TGATAGTAAACGGAATATGTTTGTAGAGCGGGTCCGTGCTGGCGGCGTTATAGCCCATCG
CATCCAGATTACGCATTTCAAAGCGACGACCTGCGCGGTTCAGATCACCGGCTTTTTCGC
CCAATCCGTAATATTGTTCATTGGGATAACGGCGCTGATAGTGAGCAATCGCTTCTCCCT
GAGGGCTGAGTAGATAGGCGCTGGTTGGCCGGTCTGCGGCCAGCGGTAGCCACTCACCAT
GCGGGTTTTTATATTCCCATGTCAGATGCAGTGGTTGATGGATGGTGACCCGAAGGCACT
CCGTCGTGACGACCAGTTGCTGTTCATGTTTCTCCAATTGATAACCGGGGAGAGAGAAGC
CTTCCAGACTCAGGCGATCGCGGCCTGACCATGGCACATCACCTTGCGGGGCAATACTCC
AGGTGCGGCTCAGTGCCAGTTCACCCTCGCGTTTAATCAGCACCCTGCATAAGTTTGGTT
CTAATACATACAGACAAAAGATATGACGGTCATCGACCCGCAGTTCAAGGTGATCGGGAT
ACTCATTGATTAACAGCCAGTTTTTTAATGTTTTCATCACAGCTCATCTTTTTTCTGGCA
ACAGCACAGGCAGTGCCGCTGCTGGGTTAATCGCATCTGATGGATGGCTTAATCAGATCA
GTTTGGTAACAACATTAGTTTGGTTAATCACATCCGTTGGTTAACAACATCAGTTGGTCT
AACAACATCAGACCGTCGGTTGGGGTTTATTACGGCGCTCAGCGAACAGAGCAATCAGGA
ATACGGCCCCAATCAGATCGAAGAACCCCATAGCGATAAACAGCGGGTTAAAGCCGATAG
TGTCTGAAACGGCCCCGATTAATAATGTAAACAGGAAGCTGGCGATCCAGGCGGAAGAAC
CACGCAGGCCATTGACGGTGGCAACCTGATTTTTATCAAAAGAGTCAACCACTAATGCAC
TGAGCATGCAGGAGATGACTTGGTGCCCAAAGCCGCCAATGGAGATTAAAGCGATTGCCA
GATAAGGGTCTTTGGTGACGGCAACAAAGGCCAATGACACCATCATAAAAGCACCGGTTA
CCGAACTGGCAACCACCGAGTTGACCCGGCTGCAACCAAACCATTTCTGATAGAGTTTGG
TTAAATAGCCACTGGCGACACTGCCAATATCTGCCGCCAGGAATGGCAGCCAGGCGAACA
TGGCGATCTGTTTCAGGTCCATGCCGCGTTCGGTGGCTAAATACAGCGGTACCCAGAAAC
TAAATACAGCCCAGGCCGGTTCCGCCAGAAACGCGGGAATAGCAATACCGTAAAATTTCT
TATTTTTACTTAGAATGGCTAAGGATTTAAGGAATGGCAGTCGTGGTAGTACGGGTTCAT
TATCTTGGTGAATCAGTTCAAACTCTTCTTGACTCAGATTTGGATGAGTATCCGGTGAAT
GGTAAAAACGCCACCACAGCAGAACCCAAATCATGGCTAATGCGCCGGAGAACAAGAATG
CCCCTTGCCAACCGAGTGCCACATGCGCCAGTACGATAATCGGGGGGGCCAACATCGCAC
CGATAGAGAACCCCACCCCTGCCCATCCAGCGGCAATGGGCCGTTCTTTTTTCGGGAACC
AATCCGAAATGGCTTTGGCGTTTGCGGGGGTGGCTGCGGCTTCGGCACTGCCCATAAAGA
AGCGTAATACTGCCAGTTGGAACCAGGTACCCGCTCCGGCATGCATCATGCACACCACCG
CCCAGACACTGGCGCAAACCAGGAACCCCATTTTTAAACCGATGACATCGATCAACCAGC
CACAAAGTGGTTGGAACACGGTATAAGCCAGTTGGAAAGAGGCTACAATCCATGAGTATT
GCTCGGTAGTCATATTCAGACTGGTTTTTAACTCAGGGGCTAAAATCCCTAGAGAATTAC
GGGTTATATAGTTAACGGTGACCCCAAGTAAAAATAAGGCCAGCATCCACCAACGTAATG
ACTTTATTTTCCGCCGTCCTACAATTTTAGCTGATTGATTAATATCAATACTCATCCCAG
TCCCCTTGTGTTAGTCCATATAAAATGAATTGGACCAACTTGTTATTTTGGTATGTTCCA
TCTTCAGTTATTAAGATTACGCTGCGTTATAATGTGACTTTGTTCACATTAAAATAGCGA
TATAAAATATACTCAATTGATAATATTGAGTTTTTTATATTTCAATCAAAATTAACTGGA
CTGATAAATTAAAAATATTGGTTCACCAAAATCCAATATTTTTATAAAAACTAAGGTAAC
CAGCTTGAATTGGCTTTAATATGCCTTTCTTTGAAAGAATTCTCATAAGGCGGCTAATAT
TTCATCATTTATATTTCTTAGCGCCCTGAACTAGCCATTTTATGGTAATGAAAATTTTTT
CATTTGCTAATTTGAGGGAGATCACAAAATGAATGGAAAGCTAAAAATACAAGAAATAGC
TAATCAAACGGGTCTTTCGATTAGCACGGTATCAAGAGTGTTAGCGGGTAAAGGGAATAC
CAGCGCCAAAGCGAAACAGCAGGTCATGGCGTATGCGAAATCGCAGGGGATCTTGCAGAA
TTTATCCAGCGGGCGGTTGATGTTGAATAATATTATGGTGTTTGCTCCCCATCGCGCTTT
TGATGTACGAACAGATATTTTTTACTACAAAGTCATACAGGGGATCACTCAGGCGGTTAG
CCAACATGAAGTGATGATCCGGTACTGCGGGTTATCCGAAACCCACAGTGATATTTCGCT
ATTCTTAGATAAAATGACCCACCCACAGAGTGAGGCGGCGATTATTATTGGCATTGATGA
TCCACGGATCCATGCCTTGGCCGCCAGTCTCCATAAGCCAGCGGTATTAATTAATTGTCG
CGATAAAGAAATGTCACTGGATAGCGTTTCTCCTGACCACCAATCAATTGGCGAGTTTTC
TGCCCATTACCTGATACAGCAAGGGCATCGCCGTATTCTAACGCTACAGTGTTTGCGTCG
TAATACCATGGAGTTGCGGTTGCTGGGCATTAAAGACGCGTTTGCCAGTAATAATATGCG
CTTCGATGATCATCAGCACCTGATCACCACTCATGGGTTTGGCGCTGAAGAGGCGGAGCA
GGCGATAACCACATTTTTCACAGCCTGTGAGGATGAAAGCCGGCTGCCGACGGCAATTTT
GGTCGGTGGCGACTATATGGCTGTTGGCGCGGTTAACGCGCTGAATAAACTCAACGTGAA
TGTGCCCAACAGGGTGTCAGTCATGAGTATGGACGGCTTTAACTTGGCGGAAATCCATGA
TGTTCCACTGACCGCGGTGCATGTTCCTCGTGATGAACTGGGGGCAGAGGCTATCCAATT
GTTACAGCGGCGGGTATTACGCCCGGATGCACCGTTTAGCAACTTATTATTGCAGGGTAA
GCTGGTGGTTCGCTCCTCGGTAAAGCAGGTCAATCAGAATAGGGCGATGCCTGCAGCAAA
TAAGCCGACGGATCAGATCTATGATTTATAAGGTTGATTCGATAAACCGGACGGTTTACG
CAGGGGAGGACAAGGGCCTGACGGCGGTGATTTCAACACCGGTGTTGGGGAGTCGAAGAG
ACGAACCGCAGACCATGCGGTTCATCAACGGTACTGGCTATATAAGCGGTGCTGGCTATA
TAAACGGCAATGCTACTGACGATATAAACGAAAATGGTACTGATAATGCCGTCGTGGGGA
GAGCATCGTGTACAGGGGCTAATGGTGATAATTACGTCTGTGCTGACCCATGTTTAAAAT
AGATATGGCTGGCTTGGTGCTCAACTTTTGGCAGGTTATCACTGAGCAAATGGCGGGCCA
CGGTGAAGGCAAACTCAAAGCTGACACCCAGCCCTTTGGCTGTAATAAACTTGCCATCAA
CCACCACATCCTGATCCAGATAGGCCCCATCAGCAAATTTATCAGCCAGCTTATCACCAG
TACTGTAAGTTCGCCCGGCCAGCAAATGATGAGCTGCCAAGACCTTGGCCCCAGATGAAC
ACAAGGCGCAGATATATTTATCCTGAGCAATATGACGTCTTAAAAATGCAATCACTTGTG
GGTTTGCCGTCAGGCTGTCTGTGCCTTTTGGGCCTCCGGGCATCATGACCGCATCATAGT
GGTGATCCAGACGATCGCTTAACAGCGCATCTGCGCTGATCGGCGTTTCAAAATAGGTGC
TCAAGGCCGTGGTTGCTTCGCAGGAGAGAATATCAACCCGGATATCCAGACGACGCATGA
TGTCGATAAAAATAACGGCTTCTGCCTCTTCAAAACCGTGCGCCAGCAATACGGCAACGT
GTTTCGTCATAATCTGCTTCCTCTCCTGGCGCTTTACCGTTTGCCAGCGCTGCCGCAGAC
GTTAATTTTATCCTGAATCACTTTTTTCATGGCGGCTTTAGCCGGAACCATATAGTGACG
GGGATCATTCGCGCCTTTATTTTCAAGGAAATAGGCTTTCAGTGCACCAGAGAATGCGAT
CTTTAGCTCTGTACCCACATTCACTTTACTGATCCCCAATTCAATGCAACGACGCACATC
TTCATCTGGGATCCCTGATCCGCCATGCAGTACCAGAGGGATATCCGTATTGCGGCGAAT
GAGCGCCAGACGATCAAAGTCCAGGCTAGGGGCCTCTTTGTACATCCCATGGGCAGTGCC
GATGGCAATGGCCAGAGAGTCTATCCCTGTCGCCTGAATAAAATGTGCTGCCGAACCAGG
ATCAGTATACAGCGCATCTTTCTCATCAACCGTGAGATCATCCTCCTGACCGCCCAGACG
CCCCAGTTCGGCTTCGACAGTACCATCCCAGCGATGGCAATACTCCACCACCTGACGTGT
CAGCGCGATATTTTGCTCAAAGTTAAAATGCGAGCCATCAATCATTATGGATTTGATGCC
CGCCGCGACTTTCTGGGTAATATCATCATACGACTCATGGTGATCCAGATGCAGTGCAAA
AGGCATACGGTAATGACGTGCCGCTTGTTGGCAGATCTGCACCAGATATTCCGTGCCCGC
ATAAGAAAAGGTGCTCGGTGTTCCGGCCAAAATGACCGGAGAAGCCATTTCAGCCGCTGT
TTCAACTACGGCTTGAATGGTCTCCAGATTATGGATGTTGAAGGCTGGGATTGCGTAGCC
TCCGATCTGTGCCTGACGTAACATTTCTCGGGAAGAAACCAAAAACATAACTCAACCTCC
GTGATTTCATTTCCTTTCATTTAACCATAAAAAAGCTTACACAAACAAAAAGAAATCAAA
TAAAAGAGATTTGCATCACATCGAAAGTAAACGCAGTTAAAAGAGTGACGTCATTTTTGA
GCTGTAGCTGGTTACGCCTTTGCGGAGTAAATTGTTTTTCGGCCGTTCAGCACGGCCAGT
AACGTTCTCTTTCACACGCTCTAACCACGGTTGTGACACTAAACGACGGGTCAGTGGTGT
CTGCTCTTTGGTGTAATCATAACGAAAAGTAACAACCACCTCTTTCGTTTCGAAAGTTCC
CATAACAAAGAGATCGATAGCATTAATAGTGAAACTAAAATCTTCGGTCTCGATAGGTAA
TTGGCTACTTTCACACTGCCATAACCCACAGTCATTGGCGCAATACAGCGCAATATTCAA
CGCCCGCAGTGACCAAAAACTGCTAGCTGGCCCACTGTAGTTGTCCACCAGCCTTTCATC
ATCTGCGAATAATCCCTGTGTGGGAGCACCGAAGCGCATGGCTCCGTGACCAATGAAATA
ACGCAGTGTGGCTTCTAATGCTCTTTTGGCTTCACCGGTATGAACGGGGTCTGTTGAGTG
ACTGGCCACCGCCAGTAACGGCGCTGATACCGCCAGGCGATAACAGGCACTACGGCCAAA
GAAGGGGATCCCTTGTGGGGTGATCAGATAGCGATAAGCGGCGACGAATTCTGCCATGCA
GGAACGAATAAACTGTCGGTCATAATCCGGATTTATTTGATCGAGCCAATAGAGAGAGTA
GTGGAATCCCCAAGCGTTATAGTAATCATAATTGCCCTGTGCTCCGTCGCGAAACCAGCC
CTCACCGACATGGAACTCTTTGATGCGCTGGTATTTATCATCACTGATATCGCCAGTGCC
GTTCAGTGATCGCATCACAAACTGAACCGTTAACGGGAAGAGATGCCAGTTATTATCCAC
CGTTTGCAGCGTATTAACCTGGCTGAACCAGCGTGTCACTTGTTGCTGTTCTGGTGGCGT
AAACGCCTGCCAGACCGACTCATGGCTCAACCATAAAGCCAATGCCAAGTCTGCACTTTC
ACAAATACGCTGATCATAATCATGCAGCGTGCCCCAATATCCACGATGGGTCGGGTCAGT
CCCGGCTAAGAACGCGCGACGTAAGATAGCCACAATGTCGAGCTCCCCGCCTTTCAGATC
AGCAAGTCGCGTATTATCCAGCCTCGTAGGTTGGCTGTGTAACCAGGCCGCTAGCGTTGG
CAGGACACGGCTTACGCCTTCCAGTGCATCCGTGCGCGCATTTTGCTGGCTGGGGCGCCC
CGGATAATAAGCATGTGTATAATCCCAGACGGCATAATGATCAAATGCTTCAGCCACATA
ACGCACCAGGTAATCACACTGGCTTTGCAGCGACACCTTTTGATTCTGAAACAGGGCTTG
TAAGCGCGCATCATGTCTCGCATAAGGCCGTTTTTTATGCCACTGGCGGATCATATGTTG
TTTAAACAACTGGTAATACATCGCCGCATCAGGATGTTCATAAGGAATGATCGGACGGGG
TTTGGCGCTAATATCAACACTCATGAGCAGTGTTCCTGCAAGTCACTAGGATAAGGAGAA
CGGTAATAAAAAGAGGGGTAAGAGGGGATAAAAGAGGGGGCTAAGAACACTCGCTCCACC
TTATCTCCCCGTTACACCGCACGAGCTTAACTTTTCGCGGAGCTTGCTAAGATCTGATAG
CGATCTTGCCCCCAAGCCACGGGTTTGGGTTTATCTTTGATCCAATCATAGAATGCCGCT
TTCATTGCACTGACACGCTCAGGGTACTGATCAGCTAAATCCTTTGATTCCATGGGATCA
TGCTTATCATTAAATAATTTTGGCGTATTGGTGCCGTCATCATAGAAGTAGAGTGCCCAC
TCCTGATCGCGGATTGCCCAAGAGGCTTTCGATAATGTCTCTACATGATCATTTTTAGGC
GCCTGTTGATGTTCGTAAGTGATCCATTTCCAGTAGTCATGCCAGAATGACTGATTCTCA
TCGCTGTAATGCTTTGCCCCCGGCCCAGCCCAGTACATATATTGATGCGGCGAGGTTTGT
TCCTTACCTGCCAGTACCGGCAGAATATCTTTACCATCCACTCTCATCTCCGCTGGGATG
GCAATACCCGCGGCTTTCAATGCCGTCGGTAAAATATCTAATGCACTCACCAATGCATCA
CTTTGCGTACCTGCGGGGATCTGTTTTGGCCAGTAAGCGACGAAGGGAATATGCACCCCC
CCGTTATACATTTGTCCTTTATGTCCACGGTCCATGCCATTCATTGGCATTGGGGATTCA
TGAACCGCCCCGTTATCCGAAATGAAGAAAATCAGTGTGTTATCCAGCTCACCTTTTTCT
TGTAAGTGCTGAACAATTCTACCAATCCCCTCGTCTGCGGCATTAATGGCAGCAAAATAT
TTATCTGCTTCAACGTTGCCGGTATTAAACCGATCCATATATTTCGCGGGTGATGCTTGC
TCTAATGGAATATGTGGCACGCTGTAAGCCAGGCTGATGAAAAACGGTTTTTTCCCTGAG
TCATCAATAAATTTCAGCGTTTCATCCGTCAGGTTATGGGTCAGATAGCCTGGGGCGGCA
ATATTTTTGCTGTTTTGCCAGATGGCTGGAGAGTGCCACAATGCCGCGCCTGAGGCGTAA
TAACTGTAGGAATAGTCAAAACCCCGTTTTTCAGGTGCATATCCGGGGGCGCTGACGGAG
ATCATGTTGTCGTGATAATCGCGGCTTTTGACCTCATCGGCGACGAACGCTTTTTTCTCT
ATGCGTGCGTTGTGCCATTTCCCGATATTTGCGGTTGCATAGCCATGCTCCTGAAACAAG
GCGGGCAGCAGTTTAATATCCAGTGGGATCCCCTGCATGGCATCATCATTACTGTAAGTA
CCAAAACTGGTTGGGTGGCGACCTGTATAAATACCCGCGCGCGAAGGCCCGCATACCGGA
TGCGCCACAAACGCATTGGTCATTTTGACCCCGTTTTTGGCCAACAAAGACACATTCGGC
ATCGCCCGCTGTGCCGCATCGATCATCTTGTCCAGATCGCCTTGATAGCGTACGGGAACT
GGGCGCTGGCTTAGTGCTTTTTTATCCAGATTATTGAGGGTGAAATCTAACTGCCCGGTA
CCCAGATCATCCATGATTACCAGCAATACATTGGGTTTTTCTGCCGGTGCCGCCAGAGTC
ACAGGTGTCATACTCATACCAGCGGCAGCGATCATCCCTGCCAACAGGCTTCTTTTTCCT
GCGGGTAACTTCATTATTATGTGTTCCTCAAGCGTTATTTAGGCTGTGTCAGTTGCGGCA
TAATGTCCGCAGCAATGCCCCCGCGTTGAATAATCTGGCACATGGCCTGCATCAACGGGG
CGGTGTGATTAAAAAAGTGTTTATAGGAGGCGCAGAGGTAATTGTGCTTATGTTTTTCAT
CTGGCAACGCCATGATGCGGTGCTTCGGGCAACCCCCCTGACAAAGCGCTTTCACTTCAC
AGCGAATACACGCCTGTGTCAGTTTTTCCTGCTTGGCATCACCAAAGCGTTGCTGTTGGC
GAGATGTCGCTAATTTCACTAGCGAGGTGTCAGCAATGTTGCCCAAACGATGCGCTGGGT
ACACATAGTGATCACAGCTGTAGATATCCCCATTCGCTTCGATGATCAGCGCCTGACCAC
AGGTCACCGACTGTATGCAGCTAGCGGCGGGGTAGCCCATCCAGGTCCCGAGCAAACTGT
CAAATTCACGGACATAGACGGTTCCCACATCCTCCGTCACCCAGGCATCAAACACGTCAT
TCATAAAACGCCCATATCCCGCCGCAGGCACAGTAAAGGGAGCCATGGGAGGGTTGGCTG
GCGGTGAGTAATGGCCTGTTGTCCGCGATAGGCAACGGGTATCCACTTCCACAATCGGAA
TAAATTGCATAAAGGTTGACCCCAGCGCTTTCAGCGCCTGATAGGTTTCACGTCCTTTAT
CCCAGTTTTGATCATTCACCACGGTTAACGTATTGAAATCCACCTGATATTCACGCAGCA
GATCAAGCGCTTTCTTCACGCGGGCAAAGGTGGGTTGACCATTTACGGCAATACGGTATT
TATCATGTACCGCTTCAAGGCCATCCACCGACAGACCAATCAGAAAACGGTGTTCGGCAA
AAAATGCGGCCCACTGGCGATTAATGGCAATGCCGTTGGTTTGAAAGCTGTTTGTAACAG
TTTTACCGTTTGCATAGTGCTGTTGGTATTCCACCGCCTTACGATAAAAATCCAGCCCGG
CCAGCGTTGGTTCGCCACCTTGCCAGGCAAAATCAACCGTATCCCCGGCATGAGAACGCA
AGTAATCACGCACATAGCGCCGTAACATGCTGTCGCTCATGGTCGGTGAGGGATTTTTCT
GGGGAGGGAGTACCGTCTCTTTTTCAAGATAAAAACAGTATTCACAATCCAAATTACAAC
GATAGCTGGTGGGCTTGGCCATCATGTGAAAATAGGCTTGTTGAGTATGTGGCTGTGCCA
TCAGATAGGTGTTCCGAGAAAGTGAAACAATACTGACTAATTTACGCAAATAAAAAGAGA
ACTAAAAGGCGCTGAATCACATATATGAAAGTTAACGCAATATATTCGCAAGAATTCGGA
AGATAGTTAACCAAAGTATCGCCTATAAAAAACGCACATCAGGTGATGTGCGCCAGTGCA
ACAAAATGAATAACACATCACGGCTACTGAGTTCCCCCGCGAACGGGCAAACAGAACAAC
CTTGTTAGGCCAGACGTAACATTTCCGACGCGGCCAATAAATAAGCCCCCGCGCCATAAT
CCATGTTGTGCTCAAATTTCACATCACGCGGATTAAAGGCCGGTAGCTGAACCCAACCCA
TCATGCCGTTATCGTGGATACAGCCTTGCAGGGCATCCCAGGCTTTTTCCACCACAGGCA
GATAGGTTTCTGGTGCCAGAATACCTTGGTTAATTCCCCAGCTCAGCCCGTAACAAAACA
GCGCTGTTGCACTGCTCTCTGGGGCAGGAAACCGCTGAGGATCGAGCAGACTGGTACGCC
ATAAACCATCCGCTTGCTGGTAACGGATCACGTTATCTGCCAGATCAGTAAACAGATCGA
GATAACGCTGACGACCGGTATAATCTTCTGGCATCCGCGCGAGCAGGCGTGGGATGGCAG
CCAGTACCCAGCCAATACCCCGGCTCCAGAACACTTTCTCGCCATTTTCTTCACGCAGTT
CAGTGCCGGTACCGTCAGGAATATAGCGATGATCGCGGTAGAACAAACCGCTGTCAGGGT
CGCGCAGATAATCAACTGCATCCCAGAATGCGGTGTCCATATAAGCCAGATAACGGGCGT
CACCGGTACGTTGGCTCAATGCTGCAAAGGTGGCGGGGGCCATAAACAATGAGTCACACC
ACCACCAATCTTCACGCCCCGGCTTTGGTTCGTCCACCATGGCAGAGACGGCTTTGATGG
TTGGCTCTAATGCTTCCGGTACGGCTATCTGCGGCCAGACATCCAGATAGGCCTGACAGC
AAATCAGGTCATCGGCAAAGCGCAGATTGGGTCCAGGGCGGAACCCGGTATGCAGCGTGT
AATTCATGACGCCCTCCAGATACTCGGCGTCATCGGTTGCCAGCCAAGCGGCGGCAACGC
ATGACCAGAACACACCACGCTCCCAGTCTGTGTCTTTAATAAAACGCGTCTTGCCACTCC
GACGGATCACACTACGTGTTTGGTTTGCTGCCTGATAGCGATATACCCGCTTCATTGTTT
CACGCGCCTGTTGAGTACGCGTCTGCTGTGTCATATTGCTCATGTGATGCTCCCTTACTT
AACGCGCCAGCCAGCCGCCATCCACTGCTAATGTATACCCGGTCACATAGTCGCTGGCAG
AGGACGAAAGGAAAATCGCCGGGCCCGCTAAATCATCCGGTGTTCCCCAACGGGACGCGG
GGATCCGCTCTAAAATAGCCTCGTTGCGGGCGGTGTCTGCGCGCAGTGCGGCGGTGTTAT
CGGTTGCCATATAACCCGGCGCAATCGCGTTTACGTTAATATTGTACTGCGACAGCTCTG
TCGCCAATGCACGGGTTAAGCCCATGACGGCGGATTTACTGGCGGTGTAAGAGGGCACGC
GGATCCCCCCCTGGAATGACAACATGGAGGCGATATTGATGATCTTGCCGCCGTTGCCCT
GCTTCACAAACTGTTTCGCCACGGCTTGCGACAGGAAGAACACGGTTTTCTGGTTAATAT
TGATCACATCGTCCCAATCTTTGTTGCCAAACTCCAGCAGGTCCTGACGACGAATGATCC
CGGCGTTGTTGATCAGAATATCAATATGCCCCATCACTTCCACCGCCTGACTGACGATGC
TATCAATGTCTTTTTGTTGTATCAGGTCAGCAGTGATGAAGTGGAATTTACGCCCCAGTG
CTTCAACCTGTGCCTGGGTTTCCGGGGCTTCAGCGACTCCCACACCAACAATATCTGCAC
CGGCTTTTGCCAGGCCGATTGCCATGCCTTGGCCCAACCCCGTATTACATCCGGTGATAA
TTGCTACTTTTCCATTCAAATCAAATGGTTGCATGTTATGTCTTCCTATAATTAGGGCGC
ACGATGCCTACCGCCCATCACAACGGCGGCACCATGCTGATATTGAGTTACTTTTCAGAA
GGCAGATGTGTTGACTACATTCTGAAATCTATGAGGTGTAAATAAGCATAAAAGGCGTTA
TGTCAGTGAAGCGATCGGCAGAGGATCCCGGCCGTGAGCAGCACGGCACTTAGGCTGAGT
GGCGATAAGCCCATTCACCTTTAATCAGGGTTGCGGCAACGGTAAAGTCACTCTCCATCA
CCACCATGCTGGCTTGTGCACCCATCTGGATCGAACCCAGTGTTGACGCTAATCCCAGAT
AAGCGGCGGGTACTGCGCTGGCCATTTGTACAGCTTCCCACTCGGGGACTTGCGCATGTT
GGATCATGTTACGCAGCGCCTGATCCAAGCTACAAGTACTGCCTGCCAGTGAACCATCAT
CGGTGCGCGCTTCCCCCTGACGTACCGTGATATGCTGTGCGCCGAGTAAATAACGCCCCT
CACCCAGCCCCCCTGCGCGCATGCAGTCGGTGATCAGTGCAATGCGGCGATAACCTTTCA
TGCGATACGCCAGATTCATCATCACCGGATGCACATGAATGCCATCGGCAATCAGCTCTG
CCAGCATGTCGTGATACAACACGGCACCACAGCAGCCCGGTTCACGGTGATGCAACCCTG
ACATGCCGTTATACAAATGTACGCCGCAATCCGCACCTTGCTGATAGGCCGCCGTCACTT
GCTCAAAATTAGCCGCAGTGTGCGCCACAGAGGTTTTGATCCCGTGATTCACCAGCCAGC
GGATCGCGGCCAAAGCCTCGGGTGACTCAGGTGCGATAGCTGCACGCAACAAGGTGTTAC
CCGCCGAATGCCGTAATTGCTCCAGCTCTTGTGGTGTTGGTGTCGTCAGATACTTTTCTG
GGTGTGAACCCCGGAAAGGCGCGGTGAAATATGGCCCCTCCAGAAAACTGCCGAGCAGGG
TTGCGGTGCGGGTATCACGTGCGTTATCCGGGTCTGCAATAAAATCACGCACCTGCGCCA
GAGCCGCAAAGATATCCTGTATCGGCGCACTGACGGTGGTGCCGACCCAGGCAACAACCC
CGGTTTGGGGTAGGGCACGGGCAATGGTGCGTAATGCCTCCGCAGAGGCATCCATGACAT
CCGCCCCCTGGCGACCATGAATATGAATGTCGATCAGACCTGGGATCAGGGTTTTCCCTG
TCAGATGCACAATTTCTGCATCCGCTGGCAGCTCGCGTGTTACTGCCACAATCTCGCCTT
GCTCGACGATAACCGCGACGCCGGTTTCAATGCCTTGCGGAGTAAAAGTGCGATCAGCGA
GATAGGCAGTACGCATAATTAGAGCCCATCCTCGTTTTCGCCGCTATCAGTAACCAGAGC
GGTGTCCAGCTCAGCCCGTAGGTTCTGTACACTGGACGCGCCAATATCCATCAGTATTTC
GACCAGCTCTGACAGTGAAGCCCCTTCACGTTCAAAGGCGGCATTCGCAATCATTGGCAG
GTTAACCCCGGCAAGCAGCTCAACGTTGCTGCCGCTCATCAAAATATTCAGTGCGCGATT
ACAAGGTGAGCCACCGGGAATATCGGTTAAAAACAGTACACCTTCGCCGCTGTCTACCTC
ATGTGCCGCACGGCGCAGTTCGCTTTCCAGCATGTCTGTTGACATACTTTCAACGAAATC
AATGAACAGCATTTGAGATTGCTCACCGGTAATCGCCCGTACTGCGGAAGCCATACCAGA
AGCAAAATTAATGTGGCCAGAAACAACAATCCCAATCATTTACAACATCCTTACTGCCTG
GATATTCAGGCTGCTCTGTTACGCCGCATCATGCAAAGCCACGATGCGGCGATGGCGATA
ACGGTTAGACAATGCCCAGCAGATGACCGACGACCCCGGCCGCCAGCGTGGAGAAAATCA
ACACCGGTGGTTTCGCCCAGAAACCCGTGCCTTTCACCATCTTGAACATAAAGAACACCA
ATGCCAGCGGGAGTAAATTCGGCATGATCTTGTCAAACAGGGCGGTTTGTAGCTCCACTG
TTTTCCCGCCAAGATCTATCGCCGCGGTAGTTTGTAGCCTGATAAAGGTGGCGCACAACG
CGCCGATAACAAAGATACCCATGATATTGGCGGCTTTTGCCAGTTTCTCCGTGGCATCCC
CCATGTTCACCATTGCCGCCGTGCCCGCGCGGTAGCCCATAAACATCAGGCCGAAATAGA
CCAAGAAGTGCACAGTCTGGTACAGAATGAAGAACACAAATGGGCCAGCGATGGAGCCTT
CAATCGCAATAGAAGCCCCCAGCGCCAGCGTCAGTGGCATCAGCGTCATGTGGTCAATGG
CATCGCCGATACCGCCTGTTGGCCCCATGCCCGCAACTTTCATTACGTTGATCATTGAGG
GCTTTTCTTTGTTCTCTTCCATCGCCACCGCAGTGCCTAACAGGAAGGTGAACAGCTTTG
GACTGGCATTAAAGAACTGCAAATGGTTCTTTAGCGATTTCGCCAAATCTGCACGGTTGT
TACCGTGGATTTTCTTCAACGCGGGGATCATCGAATAAGCAAAACCACCGGCTTGCATAC
GTTCGAAGTTAAAGTTACCTTCCATGAACAGGCCACGGATGGCGCACTTCCACAGATCTT
TACGGGTAACCACTTTACGAACTTCAAGATCCTGATAGGAATCAATTTTGTCCACCAGGC
TGTCCGTTTTCGCTTTTGCCGTGTGGTCTTTATCTACGGTGATATCAGATGCCATCTTCG
AAATCCTCTGGTTGTTTGTTGGTGTTGTTACCGTTGTTATTGCTGCCGTTATTGTTGCCA
CTGAAGAAGTAGTACAGGACAGCAACAGCAGCACCCAGAATGGCGATAGCCATGATTGGC
AGTTTCAGGTAAGTCGTCATCACAAAGCCGATAAAGAACACACCAGCCACTTCTTTCGAC
CACATAATTTTCAGCAACATAGCAAAGCCGATTGCCGGAACCATCTTCGCACCGATACCT
AAGCCTTCTAACAGGGCGGTTGGTGTATTTTCATCAATCCAGGTTGCCGCATGTTCACCG
AAGTAGACGGTGACAAAGGCGATCACAAAGTAGAGCATCGACCGGGTGAGTAGCGTGCCT
ATCAACAAGCGCGATATGCCCGCCGTATCTGCCTGCTCTGCATACTTATCTGCTCTGCCC
ATGGTGAACGCTGTCATGGCAAAGAAACCGATAATAATCATCTGCATCAGGACCGCAATT
GGCATACCAACGCCCATTGCCACTTCTGGCGACTGGCCGGTCATCACCGCAAAGGCAACT
GCGGCGATAGTCCCCATGGTCACATCGGGTGGCTGAGCCCCCGCATTCGGTACCAGGCCG
AGCCAAGCCAGCTCCAGTGTTGCACCTGCGATTAAACCCACTTCCATATTGCCCATGATC
AAACCGACAACAGGGCCGGTGATCAACGGGCGGTGAATATTCAGGGCAACGTCATACTTG
TCGATACCGCACAAGAAGGCCCAGATTCCGACTAACGTAGCTTCAAAAAGCATAATTTAT
CCTTTAATTCCCTATGTCTTGGCGTAATAAGTCGTCGATTTATGCCCTGGCGGCCAGCTC
AATCACATTGATTGGCGTTTGGTCTGGTGTGTTCTGCACCGTACAGGCCACGCCAAGCGC
GGCCATACGTTGGAAAGCATCCAGATCTTTTTCATCCACAGAGACTGTTTTGGCAATCTG
ACGTTTACCGTCGTGGTAGTGCATATTGCCCACGTTGCACTGAGTAATTGGCACACCGCC
TTCGACCAAACGCGCAACATCCGTCGGGGAGTTACACAGAATGAAAACCTTCTGCTGAGG
AGAGGCTTTATGGATGACATCAATTGTTTTCTGGATACTGAAAAAGCGCACTGCATATTC
ACCGCCAGCGGAGGCTTTCATTCCCGCCTGCATGAAAGCCGAGTTTGGGCCATCGGCAGC
GTCATCATTGGCCACCAGAATTAAATTGGCTTCGGTGTGCTTTCCCCAGGTAATGCGGAT
CTGTCCATGAAGTAAACGCTCATCAATACGAGTCCAGACGATATTTGGCCGAGTCATAGG
GATATTCCTGTGTGTTATTTTTTAAATGGATAAATAGTCACACCTTGCACCACGCGATTG
ATTTCACCCGTTGGAGATGGGCTATCCGGCGTGTTGTTTAAGGCAACTGAGCTATGAAAA
GCGAAGGATTGTGCAAACATCAGATAGGCAAACAGCAGGCCTAAGTCAGAACTTTCTGCC
ATACCAGGTACCAGAACATGGTCACCAGCTGTGACATAAGCATCTGATTGTGCTGCGATA
GCGATAACCTTACCGGCAACGTTGTTGGCGCGGACCTCAGCTAACAGGTCGAGATCATAT
TGACGCGTGTAGGGATCATTAGAGATGTAAACAACAACCAAAGTGTCCGGATTAACGATT
GATTTCGGACCATGGCGGAATCCCAACGGAGTATCAAAAGTAGCCACAACTTTACCTGCG
GTTAATTCGAGTAATTTCAGTGCTGACTCTTGGGCCAGCCCCTGTAGTCCGCCACTACCT
AAGTAGATAACCCTTTGGTATTGCGAACTTTTAGTATTATCGATGATTTTATGATTAATT
TCTTTGAACCAATCCGCAGATCCCTTACAAAATCTTTCAATTTCTTTCGAATACTTATCA
ATTCCAGCAAAAATAGCCATCGCAGCCATCATCATGGAGGAGAAACTGGAGGTCATCGCC
AGTGATTGGTCATTGGTTTCTGCTGGCATCAGCACGGCCAATGCACCTGGTGCCGTCTGG
CAATATTGATATAACTGGCCGCCCTGGTTACAGGTCAATACCAAGTGAAAACAGCGAGAT
AAACAGGCCGATGCCACTTGTAACGCAGCCACACTTTCCGGGCTGTTGCCGGAACGGGCA
AATGAAACCAGCAGCGTCGGAATATCTTCGGAGAAATATTGTTCTGGTGTTGCCACCAAA
TCCGTTGTCGCAATCGCTTCAATCCGATGGGACAGATAAGGTGCTAACAGCGGAGCCAGC
GCTCGCCCGGCAAAGGCTGAGGTTCCAGCACCGGTAAAAATAATCCGCGTGTTACTCGCG
GCTAATGCCTGATGCAGAAAATCATTAATCGCTGCCTGACTCTCTTCCACAATACGCTGT
GTTTTTCCCCAACATGCAGGCTGTTGTTCAATTTCCTGTGCGGTCCAACTGGCATGTAAG
CGAGTCAGTTCTTCCCGGCTGTACCCTAAATATTGCGTCATTTCGATGTGTTCCCGTTAA
AAAGGTGGCATGCATTGACATAGCCAATAAGCGTATTTTTGATTTGTTGTTTGACCAATG
CCGTGGCTTCAAAAGACAGAGTGCCTTCGCGAACTGCAGTAAATTGGCGTGGCATGTACT
GGCTCAAGAGTGGTAGCGGAATCGGTGCACTATTCAGATTGGCAAACAGTTTTTCTTGTG
CAGCCTGCACGGCTTCCATTGGCCAGTAATAGCGCATGCGGTCACTGAAACTGTAAACGC
GGGCTAAGCGCACTTGCTCAGTATCACCGAGGTAATATCTCTTCCAGTATTCCGGCGATT
TCAGCATTACGTCTTCCATCACCTGACGGAGGCGGGAGCACTGCTCTGCCGGGAATAACT
CTTCTTCGATATGACATAAACTGAACAGGGCTTCACGCAGAGCAAATGTCAGCGCCGGGC
CTACTTTCAGAATGGCAAAATGGCCTTTAACCAGTGCGCGATAGGCATCATCGGTCTGAT
AATCGGTGGAGTGGGCTTCGAATACCTGATAATCGTATTCATCCATGACTTTACTGAGTT
CATGGGCTTTCTCTGGACAGAAATCAATCACACCGGTGTGATCAAACTCAACACCAGGCT
GCACGACCAGACCAATCACCCGTGGCCAGCACTCAGCAACACCTGATTTCTCAAATGCTT
TTTGGTGGCATTCAATCGTTTTACGCGCGGCTTCTGGTGAGGTGACTTCGATTTCATCCA
ACTCTTCGGTCGCGCCACCAGGGATAGGCACTTCTGTCCCGATGACATAAACGGCGGTGT
GTGTATTGAAGTGTTGATATTCTGTGGCTTCTGCAATGGCGGCCAGACGTGCAGCACGCT
CGGCTACAATTTCATCGGAGAGGGGAACGGGATCATCTGCGCAGGACATGCTGCAATCGA
GGTGAATTTTTTTGAAGCCCGCCGCGACATACGCCGCGATCAGATCATCGGCATGCGCCA
TGGCTTCGTTGGCAGGCAAGTGCTGCCAACGGTTTGGTCCTAAATGGTCGCCGCCTAAAA
TGAGTTTTTCGAGAGGGAAATGCAGAGCATCAGCTTTAGCAAAAACGTAATCACGAAAAT
CAACCGGCGTCATACCGGTGTAGCCACCAAATTGGTCAACCTGATTAGAGGTGGCTTCGA
TTAACAGTTCTGAGTCATTTTCTAACGCTTGCTCCAGCGCAGCTTCAATGACAAGAGGAT
GGGCAGAACAAACTGAGTAAATCCCAATTTGTTCCCCGGCTTTATGGCGCTGAACCAGTT
TTTCTAAAGGATGCATACATTAACTCCACAATTAACATTAATAATGTCACTATGGAGTCA
AGGTGTTATTTCTCTTTTTCAGCTATGATCACTTCAATTCGCATATCCCGTAGTCGCTGC
ACATACTCTTCAGGAATATCCGAATCCGTCACCAAAATATCGATATCACCAAACTCTCGA
ATCATGTGGCAGCTGCGTTTCCCAAACTTGGTCGAATCAGCAACGGCAATAATTTGTTCC
GAGATGTCACACATTAGGCGGTTAAGACTCGCTTCCTGCTCATTATATGTGGTGATACCA
ACTCGCAAGTCAAAACCATCAACACCCAGAAAAACTTTGTCAAAACGAAAGTTTTTCAGG
CTGGCTTCGGCTTGAGAACCAGAAAAAGACATCGCACTCTTACGCAACACACCACCGGAG
ATGAGGACTTCCACGCCGGGAGCGGATGCTAACTCCATAGCCACATCAAGACCATTCGTC
ATAACCACTACGTTCTCTACCGACCTCAAGTTGGCCGCAATTTCCCGTGTGGTTGTCCCT
GAATCCAGAATGACGGTGTCACCACTGTTAATCAGCTTCGCCGCCGCCTGACCAATCAGC
GATTTCACGCCGGAATTACGGCGCCGCTTTTCATGGACAGTCAGCTCGGCGATAACGCCG
GTGTTCGGAATAGCCGAACCGTGCGATCTGACGATGTACCCGTTTTTCTCTAAAAAACTC
AGGTCACTACGAATGGTGACACTTGAGACATTGAATCTTTCGGCTAGATCTTCGACACGA
GCTTTCCCTTGCTGGGTTACTATATTGAAGATTTCCATGCGCCTTTCGATTGCCGCTTTC
ACTTCTGTCCCCTTACGAAACCAGTCGAATTTTATTCGTTTGGCTTCGAATTAAGATTAC
TACGCTTACGTTTATCTTCAATGAGAAAGATCAAAACTTATGATCTCTTTCACAAAGCTT
CGTTTTATTGGTTTTTTGTTTGCGAAAACTTACGCATACATATTTATCATATCTGTAGCT
GTCCGGCTTTCCAATAACGTGACAATGGGGATATTAGATCAAAAACATCCTCTAAAGATA
AAAAGAATAAAATAATGTAAAAACAATAGATTGAAATGTGATTCTTAACACATAAAGCAG
TTGATTTTCACGAAATACCAGCCTGAAGACTGGCTTCTCATGACAAAAAGTATGATTGCT
TTTAACAAATAATCAATAACGATAATGATATTCGTTAATAAATCGAAAATCATTACGCAT
TATATCTCGCTATATTCTTTTTTAGCCTCCTTTTGATTTATCGCATGAATGTATTGGTTG
ATGTTTAAACGAAAACAAATGACATAGGAGTGCGTAGAAACAAGAGAAAAAACGTAATAT
TTTGATTAAATTGGTTTTTTATTTAATTAGGCCGCTGGGTCTGGGTATTTCATCACCACA
ATCACATGATGTATTGCCTATTCATATTTTTTTCCCCACTTAAGTAAAGCACCTTAATCT
TTCATTGTGATCCTAAACACAGCATTTTTTGTTTTGTTTGTTTACGATTGATGATTATCG
AACGGTATCGAAATGTTAATTTTCAAAAAGAAAGCGAACCGCCAGTAATGAAACCGTTTC
ACTTGTCATACCGCTAGATTCTTTAAAACAGAAATTTTCTATTTCTCTCTGGAGTAACAG
CATGTCGCTAACAAGACGCAATTTATTAAAAGGAATCGCAGTTTCTGGCGCATTGGGGGC
AACCGCGGCCGCGACGGGGGTGCTCAGTACGGCTCAGGCCGTAGTACCTGCGAAAAAAAC
CGGTAAACAACCAAATCTACTGATTATCTTCCCGGATGAAATGCGTACCCAATCTTTGGG
ATTTATGGGACAAGATCCCTCAATTACCCCTTTCATTAACCAATTCGCCAGTCAAAGTGT
GGTATTGAAACAAGCGGTGTCTAATTATCCACTGTGTACCCCTTTCCGTGGCATGCTCAT
GACCGGACAATACCCTTATCGCAATGGCTTACAAGGCAACTGCCACACGGGGGCTGATGG
CAATTTTGGGGGTAAAGATTTTGGTATTGAACTTAAAAAAGAGTCGGTTACGTGGTCTGA
TATCCTGAAAAAACAGGGATACAGCATGGGCTACATTGGCAAATGGCATCTTGATGCCCC
AGAAGCCCCCTTTGTGCCAAGCTATAACAACCCAATGGAAGGGCGTTACTGGAATGACTG
GACACCACCTGAAAAACGCCACGGCTTCGATTTTTGGTACAGTTACGGGACTTATGATTT
ACATCTCAATCCTATGTATTGGACCAACGACACGCCGCGTGATAAGCCACTGAAAATTAA
CCAGTGGAGCCCGGAGCATGAGGCCGATATCGCCATTAAGTATCTGCGCAATGAGGGGGG
GAAATACCGAGATAACGATCAACCCTTCGCGTTAGTGGTCTCCATGAACCCACCGCATTC
ACCGTATGATCAAGTGCCACAAAAATACCTGGATCGTTTTAAAGACCACACCTCAGAATC
TCTGAATACCCGCCCGAATGTAGTATGGGATAAAGCCTATCAGGACGGTTACGGGCCAAA
ATACTTTAAAGAGTATATGGCGATGGTGAACGGTGTCGATGAGCAATTTGGCCGTATTGT
GGCGGAGCTGGATCGCCTAAATCTGGATAAAGATACCCTAGTGGTCTTCTTCTCTGATCA
TGGTTGCTGTATGGGATCTAACGGTCAGCCAACCAAGAACGTGCATTACGAAGAATCGAT
GCGTATTCCTATGATGTTCCGCTGGCCTGGAAAACTGCCGGTGCGGGAAGATGAGTTGCT
GTTCTCCGCCCCCGATATTTATCCGACGCTACTGGGTCTGATGGGCATGAGCGAGCACAT
CCCGGATCAGATCGAAGGCACGGATTTCTCTAATACGGTTGCCGGGCGTCCGGGAGATAA
ACGTCCTACCTCGCAGTTGTATACTTTTATGCCTTATGGCGGACAATCTTATGGTCAGCG
CGGGGTGCGCACAGACCGTTATACGTTAGTCATTGATCGTAAAGTTGGCAAGCCACTCAC
TTATACTCTGCATGACAACAAAAATGATCCTTACCAGATGAAAAATATTGCTGCAGAAAA
TATGGCGCTGGTGAATCAATTGATTGCTGACGAGTTAATCCCTTGGCTGGAGCACTCTGG
TGATGTCTGGCGGCCAACAGAAGTGGCGGCCAATGCGGCCAAGGCTTATCTTTAATCGCT
GATCGACGGCTGACTTCCTCTTCCTGACAATCTGCTCAGGAAGAGGTTATCGTGGATCTT
GTGTTATTCCTGCTGGTCTCTTCATCATCACACGCAATGTTATCACTCAGATCCAAATGC
CTATTACTCAGGCGCAGGTGCTATGGCTTAGACCTAATAATAAAAGGGCGCCTAAGCGCC
CGCAGACTGCTGACAAACCCCGATGACGCGATCTTGAACGGTGAGGATAGGCAGAGGAGT
AAAGCGTCCGCGCCAAGGATGGCGCGGCTCGAGCCTACATGGATGTATTTACGGCGTCTT
TACGATCTGCCTGTTCTCTCCGTCGCGGGCACTTTGTCAATAAATATCCTCCGGCATAGC
CGGAGGTTTTTCATATGCGCCTATAAGGCTCTGTTACCAGCCGCGCCCTAACAGGCGCAT
CGCGATCTGACATTTGCATCTATGGATTACTTACGGCCCGTAAACGGGCTACCGGGATAC
GGGATCGAGAGTTGCTCACCCATTTTATCCTCTTCCAATTGGTGCTTTATGTATTCTTGT
ATCCTGGCCGTGTTTTTCCCTACCGTATCAACGTAATACCCTCGACACCAAAACTCCCTG
TTACGGTATTTGAACTTCAAATCGCCAAACTGCTCATAAAGCATCAGACTGCTCTTTCCC
TTCAGGTACCCCATAAATCCCGAGACACTCATCTTGGGCGGGATCTCCAGAAGCATATGG
ATGTGATCCACACAGCATTCTGCTTCCAGGATATTCACGTTTTTCCATTCGCACAGTTTT
CTTAAAATACTGCCAATCGCTCTGCGTTTTTCCCTGTAGAACACCTGCCTTCGGTACTTC
GGCGCAAAAACTGTAACGAACGGTGCAATAGTGATCCACACCCAACGCCTGAAATCAGAT
CCAGGGGGTAATCTGCTCTCCTGATTCAGGAGAGTTTATGGTCACTTTTGAGACAGTTAT
GGAAATTAAAATCCTGCACAAGCAGGGAATGAGTAGCCGGGCGATTGCCAGAGAACTGGG
GATCTCCCGCAATACCGTTAAACGTTATTTGCAGGCAAAATCTGAGCCGCCAAAATATAC
GCCGCGACCTGCTGTTGCTTCACTCCTGGATGAATACCGGGATTATATTCGTCAACGCAT
CGCCGATGCTCATCCTTACAAAATCCCGGCAACGGTAATCGCTCGCGAGATCAGAGACCA
GGGATATCGTGGCGGAATGACCATTCTCAGGGCATTCATTCGTTCTCTCTCGGTTCCTCA
GGAGCAGGAGCCTGCCGTTCGGTTCGAAACTGAACCCGGACGACAGATGCAGGTTGACTG
GGGCACTATGCGTAATGGTCGCTCACCGCTTCACGTGTTCGTTGCTGTTCTCGGATACAG
CCGAATGCTGTACATCGAATTCACTGACAATATGCGTTATGACACGCTGGAGACCTGCCA
TCGTAATGCGTTCCGCTTCTTTGGTGGTGTGCCGCGCGAAGTGTTGTATGACAATATGAA
AACTGTGGTTCTGCAACGTGACGCATATCAGACCGGTCAGCACCGGTTCCATCCTTCGCT
GTGGCAGTTCGGCAAGGAGATGGGCTTCTCTCCCCGACTGTGTCGCCCCTTCAGGGCACA
GACTAAAGGTAAGGTGGAACGGATGGTGCAGTACACCCGTAACAGTTTTTACATCCCACT
AATGACTCGCCTGCGCCCGATGGGGATCACTGTCGATGTTGAAACAGCCAACCGCCACGG
TCTGCGCTGGCTGCACGATGTCGCTAACCAACGAAAGCATGAAACAATCCAGGCCCGTCC
CTGCGATCGCTGGCTCGAAGAGCAGCAGTCCATGCTGGCACTGCCTCCGGAGAAAAAAGA
GTATGACGTGCATCTTGATGAAAATCTGGTGAACTTCGACAAACACCCCCTGCATCATCC
ACTCTCCATCTACGACTCATTCTGCAGAGGAGTGGCGTGATGATGGAACTGCAACATCAA
CGACTGATGGCGCTCGCCGGGCAGTTGCAACTGGAAAGCCTTATAAGCGCAGCGCCTGCG
CTGTCACAACAGGCAGTAGACCAGGAATGGAGTTATATGGACTTCCTGGAGCATCTGCTT
CATGAAGAAAAACTGGCACGTCATCAACGTAAACAGGCGATGTATACCCGAATGGCAGCC
TTCCCGGCGGTGAAAACGTTCGAAGAGTATGACTTCACATTCGCCACCGGAGCACCGCAG
AAGCAACTCCAGTCGTTACGCTCACTCAGCTTCATAGAACGTAATGAAAATATCGTATTA
CTGGGGCCATCAGGTGTGGGGAAAACCCATCTGGCAATAGCGATGGGCTATGAAGCAGTC
CGTGCAGGTATCAAAGTTCGCTTCACAACAGCAGCAGATCTGTTACTTCAGTTATCTACG
GCACAACGTCAGGGCCGTTATAAAACGACGCTTCAGCGTGGAGTAATGGCCCCCCGCCTG
CTCATCATTGATGAAATAGGCTATCTGCCGTTCAGTCAGGAAGAAGCAAAGCTGTTCTTC
CAGGTCATCGCTAAACGTTACGAAAAGAGCGCAATGATCCTGACATCCAATCTGCCGTTC
GGGCAGTGGGATCAAACGTTCGCCGGTGATGCAGCACTGACCTCAGCGATGCTGGACCGT
ATCTTACACCACTCACATGTCGTTCAAATCAAAGGAGAAAGCTATCGACTCAGACAGAAA
CGAAAGGCCGGGGTTATAGCAGAAGCTAATCCTGAGTAAAACGGTGGATCAATATTGGGC
CGTTGGTGGAGATATAAGTGGATCACTTTTCATCCGTCGTTGACAAAAACTATATGATAT
TTACAGTTCCATCGGGTGTGCGCTAAGCTCTTTTCATCCCTCATTGGGACCCCCTTTTGA
TTTCTTGTTGAACATTTGCAGTTGCCAGACCGCAAACTGTTTTAACAAATCAAAAGGGGT
TTTTATAACTGACCCAAAGCTGAAAGCTTTACTGAACCCCCAGCCTAGCTGGGGGTTTTC
TGGGCACAATAACCTCAGGGCGCCTAAGCGCCCTGAGTCATGTTTTAATCATGTAACACT
GAGAAATAATGTAACGCCGAGAGCTAGTTCATCGGCTTGAGCGTGACCTCTTGTGGCATA
CCAAAGTAGCTGGTAAACACCAGTTGCGTGGTCTCTCCCGCAAGTTTTACGCTCACCTGC
GGATTATTCTCCGTGGCCTGCCACTGGCCGTTGAGTGTCACGGCAATCGCTAATGGCGTC
GCTTTCGTTGTGCGGGTCATATTCAGATCTGGCGTAACGCCGCTGATCTTAAGCTGACCA
TGACTCTGCATTTGCGTCATAACAATGGCTGGCTGAGCAATATTTTTCACCACACCCTCA
TCTGGTGTTACAGAACTAAAGGCAGCGTAACCGGTTGTCTGCGTCACGTTATCACGCACA
ATATGTGCGGAGGCATCTTGACGTAACACTTCATACACTTTCTTACCGGCCCGATAATCT
GTGGCCAGTTGTTGCATGCCTTCCGGTGTTGCCTCTAGCACCATCAGATATTCGTATTGT
GCATTCTGTGGTTTCGCCCCGTGATCAAGCCAGGCCAGACTGAAATTGCCTTCAGTAGGG
TCACGGGATTTATCATTGGCAGAAACCTGATGCTGGCGGCGCACTTCACCTTTCGCCCCT
TTGGTCAGGAGATAGCCGTTACCATGGCCATCAATTAACCAATCACCTTCCTCCAGTGCG
CGCTGGTAAGGCAATGCCGTAATACGTTCGCCGTTCACCCAGAGATCACTGGCTTTATCT
GTAATGCCATGTTGGAACAGAGTGGTTTCAGTCGCATATTTTTCCGTATTGTTACTGATG
TTACTGCCCAAGAGAACTAACCGATTTTCAGTTTCGAGAGCACTCTTACGCGCGGTAAAA
CTGCTGTCAAACTTCGGCATAGATGGCGCATCAAATTTAAAGGCAAACATGCCATATTTG
CCACTTAGTGATGAGTGACCACTGAATGGATGATTACCACGTAACATCAGGGTATGCGTA
TTCGGGCTATCCAGTTCAGCTAATGGAAGGTGGATCGTAGTTGTGCCCGGATTGCGATTC
CAGTCCCAGCCATCTTGTACAAAACCTATCTCTTTCTGGTTACCATACGGGAGTACTTGT
ATTGCACCATGACTCTGATAACGGCCATAACGGTTATCACGATAATAGATCTCTGATGAC
CAGACATTGCTGTTGTACGCCTTCAGCGTCACCATCTTGTCGCTGAAGCGGTGGATCCCG
AATGCACCGCCGTTAAATGTCCAGTTTCCTTGGGGGAGCTCTGCTGGAGCAATGCGCACA
CCAAAGATTGCTTCACTCTCACTTTCTGGTGTTTCGGTAATTTGCAGATAAGCGGCCGCC
AGCGCTTTATCCACTTTATCACCGGTTTTCGGATCCCCCGTGAGTGCCAACCAGCGGAAG
GCGTCTTGGAACAGAGTCACACTTGAAGAGTTAAACGGATGACGGCCCGCCAGCCCCAAC
GAGGTTGCTGGGTTACTGTAGACCCATGCCGATAACATGGCTTTTTTCAGGGCCGCTCGC
CCTTCATCACTCACCGCAAACGGTGTGCCATGTAGCATGTATACTAATTGGCCGGCATTT
TTAAAGGCAGGGAATGAGTAACCTGGATAGTTGCCTTCATGACGCCATGCCGTACCATCT
GGCCGCAAGCCGTCGTAGCCCCCCGGTGGGGTCTGTGAAAGTGCCACATTGATGTACTCA
CCAAAACGCTTAAGCAATGCCACGCGTTTGGCCGGATCAGATTCCAGCATCAGCAACGCC
AGATGTTGACGGGATAGGGTGTTGAAATAGTCCAAATCCGAGCTTTCCGGCCCCGGAACC
ATATCAAAGTTGGCTTTAAATTCACGGGAATACCACAGCAGCGCATCGGAAACTGGCTGA
CGTAGTTGATGCTTATCCAGTTCGTTTGCCATTAACATGGCTGAGATATACCACCAGCGT
GAGCTGTATCCCCAGTGGTGGGTTGTCACCAGCCCACTACCATCCATATAACCTTGATCC
AACAGGTGTTGAGTCATCAGGATATACATGTCAGCCAGTTCCTGACGCACCTCTTCGGAT
GTGCTGCGCTGATAGGCTCGGCTGATATTGAACATTAATGTGGTGTAATCACCCAAGAGC
ACATAATCGCTGAAACGCTGCTGATCAATATCATCCATAAACTCTGGTTGATATAACACC
TTCTGTTTATCTGTAATAATATGCCGACCTGATAATTGCCCATCGGCATCACGTTGAATT
TTTAATGCTGCAAAATGCGCGCGTAATTTCTCGCGATTATCGACCACAACCAAGCCATTC
TCACCACCTTGACCTTCGGTAAAGACGCGGATCAATGCACCACGAATGTCATCAGCTGCC
GCTATTTCCCCGGCCGTTGGTGCGGGTAATTTGGCGGGTAAGCGAAAATTAATTTCCGGG
ATCTGATAACGGGTTTTGACGTGATCATCTGACCATTGATAGCGAGCATCATCAATAGAC
AACATAACGCGATCAATATAGAAGATACCCGCTGGTGCTTTTAGCGGTGCCCGAAAACGG
ATGCTGTCCATATCGCTTTTCGCACCACCGGCGATCGTGCTACGTCCACCGCTTTCACCT
TCTGCATTATCATCGAAACCAATGCCTTCGATTTCTCGCCCTTCCAGATCATTTTGCAGT
GACACGCCCACGGTGCGCCAGCCACTGAAATTCATTTTGACTTTAATACCGGCATCCGGT
GCGCCTGACGGGCCGAGCCCTCGCCCCAGATCGACGATCATATAATCATCCACCGGAGTT
TCGTTATAGATCCAAAAAGAGAGCACCTGTGTGGCTTTACGTCCCCAGGTTTTAGAGGCG
ACCTTATCGGTGACCAGTGTAATAGGATGCTCAATGGTCATGGTACTGCCTGCCTGCCAT
TCCCATTTAAGCGACTGTTGACCCATAATATAGCGGGTGGAGCTCAGCGATAAGGTTGAA
CCTGAACTGGCGGTGACAAAATCAGGGAGCTGATTGCCATCGAAATCAATAATCGAAGAT
TGCATCAGCGCTTTTTGACTTACCTCTGTTTTCGCACTTTTTGTATTATTGGCCGAAAGG
TGAGGTGTGTAAGCCGCAGTACCTAATAATGTGGTCATGGTAAGAGCAATAAGTTTTAAC
CTGGATGGTGCATACATAATCGTCGCTACCCAATAAAAAGGTGGTCATCAGAGGAGGAAG
ACACTATTTCTGCTGACCACAAAATTTTAGAAGTGTTTAGAAACACTCAGACCGATATAG
CCTTCGTTATAATCACCACGTTTGTAGTAATTAATATTTCCATCCAGACTAAGATTATTT
TTTAACTGCAAATTAGAGTTCATTTTTGCTTCAAAAATATTATTGCCGACGCTATCACCT
TCAACGATAAAACGGCCTTTTCCTTTCCCCTGATCTGTGGTTAATCCGGCCTTTTTGACA
ATAATCTCGGTGTCATTCAGGTCACGGTAACCCATTAATGTCAGTGACGGCGTCAATAAA
CCCATTCCTAACTCATAGGTATTAAATGCGGTTAAACCAGCACCTAAATGTTTTACTGAA
TAAGATTGGCGATCCACTTCCAAACTGGCCGGTGAGCCGAACTCTGCATAGTCATCCACA
CGAAGCCATTGATAGTTATAGGCAACACTTGGCTGTAGTTTCACCACATCCAAATCAAAG
GTCATGCCAGCCTTGACCTGATAACCCATTTGTAAGCTGTTATAGTCTGCCGTTGCTTTT
GTATTCCCTTGATAACCGGTATTTTCACCAATATTGCGGGTGCTGCTATTGCTGTTATAT
CCCATATTCACGTTACCATTGAAGAAGTAACGATCATCAAACCAGCCGGTATAAGCCATA
AGTTCATAGCTATCGACATCTTTTTCATTGCCATAGCTGTGAATGTTAATATTGGCATTC
TGATAGCCAAGAGAAACACCAAATAGTGATTCATCATTAAAACGGCGGTCTACACCGACA
TTAATGCCATAGCCATTGGTTTGATATCCCGGTGTATAAGTCCCGCTGCTTTGACGGCTG
TGGGCGTATAAGGTTTGTGCCCAGAAATTCCACGGAGTTGCTGCTGACTGATTACGTAAA
TAGAGGCTGCGGTTATCTATTTGATCGCGCATTTTATCTACCATCCGTAATGCAGCCCGG
ACTTCACCGCCTTCCGCATTAGGGGTTATCTGATCGGCTATACTGGCAATACCTGCACTA
CTATTACCGGCTGACGTCAGTAATGCCAGTAATTCACCACTCGCTTCGGATTGGGTTTTG
TTGTATTGGCTGAGTGCATAACTCACAATATAATTCGCTGCATTGAGCTGATATTGATTA
GCTCCACCTTGAAGTGCCAGGTCTAGGAAATTATCGGTACCTTCGTAGTTCACACCATAA
CGTACGACTAACTGGTTACCGCTTATTCCCCCGTTCACTATGGGGTCTGTCGTCGTCACC
CAAGAATCTGTCTGTGCTAATAACGGCGAGAGGTTGCTGACCACGGTGATTTCATTTTGG
GCAACATCAATTGGCCCGCTCATCCCACCATTGGACTGGATCAGGATAATATCTTTATTC
ACGATGTCATTAATATTACTGCCCACATAGGAGAACAGGGCTTTACTTCCTGTATTAAAT
ACTGTTTTACCTTCAACGAGTAAAATGGGCGATGCTAAATCCACCTCATCACCAATTTTA
AAGTCAAGGGATGCATTGTTTTTATTCGTAAAATCACCACTCCAAGTGATGGTTCTGTCT
TTTGCAATAATACTCAGGTTGCCCCAGTTTTCTAATTTTTCAACACCTGAAATTGTATAA
CCATCGAATAAGGCATTCGCTGCAGCGCCTTGATAGGCAAAGTTAATTTTATTTCCTGTG
ACCCCATTACCCAGGATATCGCCATAGATACTGCCATTAATATCCATACGAATGGCTGTT
TGAGCATCACGGAAATCGATAGCGGCACCATTCCCTCTCACAATAGAGCCATCTTTAACG
GCTATACCAAAGTTAGGTGCTGCGGCTGTGTGAGAGAATGAACCGTCAATTTTAATTGCT
GTACCATTCTCGCTGATAATACTAATACCTCTTTCGAGGTTAATGTTATTGTTGAATACG
GTGTTTGCATCAGCATAAATAGCGTGTGCATCCGTGCCGGTGGCAATAATATTTTTACGC
AAATATTGTGCTACAAAGGGAGTGTTACCTGAATAAGTTAATGCATTTCCATTGGTGATA
TATAAATCATTAGCTAATGACACAGCCTTGCCATCATTAGCGATGAACGCATCACAACTA
CTGCCAGCCGGCGCTTCTGGTGGGCATACTACGGCAAGTGTATTAAAAGAGACCGACAAT
AAAATAGCAGCGATACTTATGGCGAGAGTATTCGCCTTAAATTTATTATGCATGACATTA
CCTTCCAATAAACAGGAATAAAAATGAATGTAAAGAGGTGTGGCCAGATTATTTTAAGCT
GCAAATGACATCAGTGCCGCTTTAAGTAAAAAGGTGTATTCATTAATTTAGAATGTTGCC
CTTACACCTACTCTCATGTATTTCACCCGTGAGTCATCTTTACCCATTGTATAGCCTTCT
TGATATTTCACATTTTCAATATAATATTCGGCTTGAAGGCGGAAAGTATCTGATAATGGG
TAAGCTAACTGTAATGCCAAACGATCAACTTTACTCATGGTTTTCGTTTCACTGAATGCC
GCACTTTCGTACCAGCCAGAGGTTTCACCATAATCCAGGGAGTAACGTGCATAAGGTGTT
AACACCAGACCAATTGGCGTATTCCAGTTGAAGTAGAAACGGACCTGTTGGTTTTTCGAG
TCATCAGATAACCCCCAAGTTTCACCCTTATCGCTACGTTTACCTGCATTAAAATAGTTC
AGTGTCATCTGTGTATTGGCGCTGGATTTAAAACGGATACCTGGCTCAATCTCCCAGGAC
AGACGATCAGAATTCCGCTCAACTAAGTTAGACGCGGTGTTCGCTTCTTCGCGCTCCATC
CCTACTATCATGTTACCGACAAAGGCGAAACGTTCTGATAACTGATATTGTCCCGCAACT
TTGGCATCATAAAAATTAATGGTGGTGCGGTTGCCACTCGCATAGGTGCTTAAATCTTCA
CGGAGACGAAAACTGGGCTGGACCCAACCTTCAGCAAAACGGAAACGATAGCCGGCACTT
ACTTCCATACGCTGATAACGTTGGTCCGTATCATGCAACTGCTTACGAAAACCGAGATCG
TAGTACCAGTTAGAGCCATCTGGGTTGATCGTCATATCCAGACGTGGACCGCTGTAATCG
TAAGTTGTACCATAATCCCCCGTTACCCAACTGAGGGTTGCATTCACTTGTGCTGCCTGA
ACATCAGCGGGCATCAAGGCAGCCATAATTCCCAGGCAGGCCGCAGTTCCAGAGGTGACT
AACAACTTTCCAGAGGTGATTAACAACTTCGCTTTCATAATGACATGTAATCCTTGTAAT
TATAGAAATACGCTACATTGCGGGATATGAAGAGAGGTTCCAGCATCGATAGCTCCGTTA
CCGGAAATTTTTTGACCGGCCTGTAGGTAAATCGCTTTTTTATGATTAATAACCTGGTGA
AGGCTTGTACTGTGAGTGTGATTATATCCTTTATATGCTTTCGAGTGCTTACGATGGATC
ACAAAATAACACATCGAAAGGTGTTAATTTATTAACCGAAATCACATATTTTCGAAAATA
GACAAAAAAAACACAAAAAAAAGAGTTCGAAAGGTGTGGGTGGTGTTTGTCACACAAAAA
TGAAAGAACGTGTAAAAAGTTGCATCCAAAAGAAGCCGCTAGGGAGCGATTCGGTAAATC
TCATCAAATATCCGTCAGTCAATAACGATCAATCAGTATTCAACTAGGGTAAAGCGGTAA
GGTTGCCCGTGTAATCCTGCCGTTGAGATAGTCAACTGATCCCCTGCAGCAACACTAAAC
GCTGCCGTGATCTCTTTGTATATCCTCCATATCCAATGGTACATCAGCCCAGAACACGCG
ATCTGTGGCTGTCAGCAAAGTGTATTGGAATTGCTGAGCGCTATTCTGGATAACGCGCAA
TTTCTTTCAGTTGATTGTCATCGAAAGTCTGGTCTGGCACCCCGGTATGTGACGTTTTCC
AACGTTGCGCCAACAATTCGAACTGCATTACGTACTGCTGTACCGCCGCGGGAGGTAGCC
AGGCCACCATTAACCCCACGAAACAGCCCACAGTAATCGTCTTATACATGTCCTGTTTAC
TCTCCCTATCGGTAACCGATAAAACTCTTTGGAATATCATTTCGAAATAATAAGAATCAT
GATGACAATAAGTCGAAAAAAACCGAAGGTTTTGCAGGAAGATGAGCATAACAAGTCATC
GTTTTGCAATTTACCGTAAGGAAAAGGAAGGTATCCGCCATGTAATAGTGCTTTAGTGGC
TGACGAGAATTGACCCGTTGATTAAATTAATTTTTTTGGCTCATCACCAAATAGGCTTGG
ATCTTGCTTTACCGGGAATGGCATTGGGCTAGACATTACAGGCAACGGACTGAGTCGATG
AGAGAGCACAGTCGCGTATTGAACAACGTGTTGTAATCACGGTACTTATTTTTTGTTACT
TGGCTCACTATTTGAGTTATTTAGTGAAAATAAACTGTAGATATAAATAATTTGTACTAC
CTTTAAAACGCCGTGCATTAAATGCCCGGCATACAATAGGGTTATAATCACTTCAGGAGA
TCTCATGAGTAAGATAACGGATTGTTGTTCAGAAGAAAATCATCCCAATAGTAGACGAAG
CGTATTGAAAGCTGCCTTGGGCATGACTGCTGCAGGCGTTATCGGAGGAATAGGTCTGGG
GTTGCCCCAAATATCTTATGCTGCGGCATTGACCCAAGAAGAACGGGATAAGTTAACGCC
AGATCAGATAGTTGAAAGCTTAAAGCAGGGTAACAAGCGATTTACATCTGGCAAAGCACT
GCAGCATGATTATCTCGCACAAAAACGTGCCAGTGCAGAAGGGCAATTTCCAGCAGCAGT
CATATTGAGTTGTATCGATTCCAGAGCACCGGCAGAGATTATTTTAGATACGGGGATCGG
TGAGACATTTAATGCTAGAGTTGCCGGTAATATTGCTAATGATGATTTAATTGGCAGTTT
GGAATTTGCCAGTGCGGCGGCTGGCGCTAAAGTTATACTAGTGATGGGGCATACCGCTTG
TGGCGCAATAAAAGGCGCGATAGACAACGTTGAACTGGGTAATCTGACGGGGCTTCTCAA
TAGAATCAAACCGGCAATTGAAGTGACCCAATTTGATGGTGAAAAAAGCAGTAAGAATGA
AAAATATGTGGATGCCGTAGCCAAAACCAACGTCAAAAACACTATGGATGAAATTCGTAA
GAATAGCGAAATAATCAGGAAGTTAGAACAAGAAGGGAAAGTTAAAATCGTTGGAAGTAT
GTATAATTTAAATAATGGAGAAGTTGAATTTTTCATGTAGTGTAACTTCGATATTTTCCC
TTCTTTCCTTTCCCCTTGATATAACTCAAGGGGAAAATCAGTGCAAATATCTATTAGTGA
TATTAATTTATTCATCCTTCCTCTTTTTTTATTGGTTTGTTAGGCTTGGCCGAAATTTAA
AAATATGCTTATATGATCAACATGAAAAAATATATATTCCTTATATGTTTCATTTTATGA
ATAAATATAAATTCTTCACAAGAATGATAGTTAAAAGATTGTATATGAATTAGATTAAAA
TAATAAGTTAAGCATATGGGTTGTGTAAATTAAATGCCAATGCGATGTTATTATTCTGTG
TTTTTAGTTATAAACTTAAACAGTTATTTGAAAATTAACTTTATTTCTTGAAATTTATTT
TCATTATTGTATTTTACTCATGTGATTATCTATTGTTACATAAGTGAATAAAACTGATTT
TAAGTATTATAAATAATAATAACATGTCGGTAAGTATATTTCTGTATATTATTTATTTAA
TCAGTCTTTAGAAGGCTTTATTTCTTACTATTTGATTTTTATATATTATTAATCATGTTG
TAGAGAAACGAAATCCTTCGTGAGCTGATTAAAAAACATTCATATTCATTAAATATAGTT
AAAATACATAATTTAATTGGTTTTATTCATTGAGTGACAACGATAATAAACACGTATTTC
CTTATCACATCTTTAACGTGATCGGTTGTTATAAATTTAATGAATAATTTTAAGGGTTAT
CTATGTATGTTGATACGGTTTCTGTTGTCTCTGGTAGTAAATTCATTGATATCAATGGTA
AAGGAGTCATTGATTATGAAAAAGAGATGTCTTTGGATTGCTGTATGAATAAAATCCATT
TTCACACGAGAAAAGTTAGCATTGATATTAATGAGAAACAAAAAAGACTGGTTATGTGTT
TGTTTAACGATGTAAATAGAAAGCAAGATATTATAAAAGTAGTCTGGTACGAAAACCATA
AAAGTATTTCAGATAATAACTACCACCAATTAATTCATAAGTTTAGAGTGCATTTGAAAA
GTTTTGGGATACCTGAAGGCATTATTAAAACAATAAATAGATATGGAATTAGACTTGATC
CGAGTTTATTAATAACAGTTATGTCCACTAAGATGAATGAGAGATTTAGTGGTTATTAAT
AAATAATACTCACCAGATTTTTTCATTATTATATGTTTGCTATCATTATTTATAATGAGG
TTTTTTTTGTTAAAGATAAGACTAAAAAATCCTTTTAGGACACTCAACTGTAATCAATTT
ATATTTATTGAATTGAGTATTGTATTTCTAGTTGCATTTCATACAGTGATGGTTTTTTGG
TCAATTATTTATAATGATAGCAATGATATGTTTATCTTGTACGATGGGCAGTCCTACGAT
AGTCAAAATTCTACCGAAAAGGCTAAGGTAATAGACAGTAGTAACTTATCGAAAATGTTT
GATCGTAAAATAAACAAACCAGATAAAAAAATAGAAATGAATGATGTTCTTTTTTATTCT
CCAGAATATATAGGGGAAATAAAACTGGTTGGCGTAATTGAACACTCAGCACCATCAGAG
TCCATTGCAATATTGGAAGTAAAGGGAAAGCAAACAACACATTTAACAAGGGAGAATATA
AATTATGAAGATATAGTAATAGTGAAGATATTTACTGATAGAGTGATTATCAAGCGTAAT
GGTAAATATTATTCATTAATAATTAACTAATGGGTTATTTAAAATGTTTTTTACTTTATC
TGGTCAGAGCGTAGCCTTATCAATCCATCTAAAATAAATGGTGTAACATCATGTATATTA
GTGGCAAAGGAATTAAATCTATCCATGGGATGATTTTTTTATTCACTCTAATTATGCCAT
TAGACATAATAAGTGCTAATTTTTCAGTCTCTTTCAAAGATGTGGATATAAAAGAGTTTA
TTAATTCAGTAAGTAAGAATATTAATAAAACTATTATCATAGATCCTACGGTCCAAGGGC
TTATCAGCATTCGCAGTTATGAGAATTTGGATAAAGATACGTATTATCAACTATTCTTGA
ATGTGCTTGATGTCTATGGTTATGCGGCCATTGAGATGCCACATAATGTCCTCAAAGTGA
TTTCATCAAAAAGAGCCAAAGGAGTAGTCGCACCGCTCCCAAAAGAGGGGGTAACATTCG
ATGGTGATGAATTGATAAATAGAGTTATTCCTCTTAGGTACATATCAGCAAAGAAAATAA
CGCCATTATTGAGGCAACTCAATGATAATACGGAGTCTGGCAGTATTATTAATTATGACC
CATCTAATATTTTGTTAATTACAGGGCGTGCTGCGGTAGTAAACCGTCTGCATTCAATAG
TTACTGATCTTGACCAAGCCGGAGATAATGAAATTGAGCTTTATAAACTCAATTATGCGA
TTGCTGCTGATGTTGTTAAAATAGTAAATGAAGCTATAAATCCAATAAATAATTTAAAAC
AAGAAGTATCAATAGTAGGAAAGGTTATTGCTGATGAAAGAACAAACTCTATATTAATCA
GCGGTGATACATATATCAGAAAAAAATCCATTCTAATGATAAAAAAACTCGACAAGAGAC
AAAGTAGCGATGGGAATACAAAAGTGGTTTATATGAAATATGCTCAAGCCTCAAAGCTAT
TAGATGTCTTAAATGGAATAAGCGAAGGTTTTCATAATGAGAAAAAAACAAAACAATCTA
ATCAATGGAATCAGAGACCTGTAGCAATAAAGGCATATGATCAGACGAATGCATTAGTTA
TTACGGCAGATCCTGACATGATGCTAGCCTTAGGAGAAGTAATAGAAAAATTAGATATCA
GACGTGCACAGGTTTTGGTTGAGGCTATTATTGTCGAAACTCAAAACGGAGAAGGTATTA
ACCTTGGTGTTAAATGGGAAAATAAGCGTTCTGATGATATTAATTTTATTAAAAATTCCG
ATGGTTTATTAAATAATAATGGATGGGGCATAGCTACGACAATTACTGGATTAACTGCTG
GTTTTTATAAAGGAAACTGGGATGTATTGCTTAGCGCTTTATCAACAAATACAAATAATA
ATATACTCGCAACTCCCAGTATTGTTACTCTCGATAATATGGAGGCTGAATTCAATGTGG
GTCAGGAGGTTCCAGTGCTCATATCAACGCAAACGACAACCACAGATAAGGTATATAATT
CAATTTCAAGGCAATCTATAGGTGTCATGCTAAAAGTAAAGCCACAAATAAATAAAGGTG
ATTCGGTTCTACTTGAAATCAGGCAAGAGGTGTCGAGTATCGCTGATAGTTCTACTGTTA
ATACACATAATTTAGGGTCTGTTTTTAATAAACGAGTAGTGAATAATGCAGTATTAGTTA
AAAGTGGAGAAACAGTTGTTGTTGGTGGATTACTTGATAAGAAGTCTAGTACGATTGTTA
ATAAAGTCCCCTTCTTGGGTGATCTCCCATTAATAGGATGGCTATTTAGACAAACCAAAG
AGAAAGTGGAAAAAAGTAATCTTATTCTATTTATAAAACCGACAATACTTAGGGAATCCG
ATGACTATAGCGTTGTGACGTCAAAAGAATATAATAAATATAAAAAAGATAATATGAATG
GATATACTTTAGCCGATGATATAGTCCTATCAGATAAAAAATATTTAAGTGTTATTCCTA
GTATTAGGAAAGATATAAATAATTTTTATACACTGTTGGACTCAGAGCTATGACAGATAT
TGAGTCTGAGTTCCATACTTTGCCATTAACGTTTAGTTGGTCAAAGAGTCATGGTGTGCT
TATTCTGCCTATGGCACAGGGCAGTCAGTTGATTTGTCGTAAATCAGCGACATTGGAGGC
TATACTTGAAGGGAATCGGGTGGCTCATAGTCCAATACTTTTTAATTTAGTTACTGATGA
AGAGTTTGAAAATAATTTAACTGAACGCTACCAAAATAATTCGGCTGACCCATATCAGAC
AATGAGCGTTATCAGCAATGAGATCGACATTTACTCTTTTGCTAACGAATTATCTGACGA
TGATGATTTATTGGATATAAATGATGAAGCACCTGTAATAAAATTAATCAATAGCATTCT
GGTCGAAGCAATTAAAGAGTTAGCATCTGATATACACATAGAGTCTTTCGATAAAAAACT
TACTGTAAGATTTCGTATTGATGGTGTGTTAAGGAAAATATTGGAATTACAGCGCCATGT
TGCACTATTATTAGTGTCGCGTATAAAAGTCATGGCCAAATTAGATATTGCAGAAAAACG
TATTCCACAAGATGGGCGCATAGCTCTAAATTTAGCGGGTAGAGCATTGGATGTTCGTGT
TTCGGTATTACCATCTAGCCATGGTGAACGGGTCGTTATGCGTTTGCTTGACAAAAATAG
CATTAAATTGGATTTACCCTCATTAGGTATGTCGAAAGATAACTGTATTTCTATGAATAC
GCAGGTACATAAACCCCATGGCATTATCTTGGTTGTTGGCCCAACGGGTTCGGGTAAAAG
CACTACGTTATATGCTGCTTTAATGGGGATTGACGCGAATGAGAAAAATATTATGACTGT
AGAAGACCCTATTGAGTTCGACATACCTGGTATATCCCAAACGCAAGTAAACCCAAAAAT
TGAAATGACATTTGCTCGTAGCTTAAGGGCAATATTACGCCAAGATCCTGACGTTATTCT
TATCGGTGAAATTCGTGATATTGAAACGGCACAGATAGCGGTCCAAGCTTCTCTAACCGG
CCATTTAGTTCTATCTACATTACATGCCAACAGTGCGATAGGTGCAGTGACCAGACTGAA
GGATATGAATGTAGAGGCATTTATGCTTTCAAGTTCATTATTGGCCATCATATCTCAGCG
GTTGGTTAGAAGATTATGTATAGCGTGTCGCCAAGAGTCGTCAGTGACGGAGAAGGTATT
ACAACGTCTGAATATTGATGATAAATGCTCTTTGGTTGGTTCGGTGTACCGGGCTAAAGG
TTGTAACAAATGTAATCTTACTGGTTATCGTGGACGTATTGCTCTCCATGAATTTCTCGT
AGTGGATAACTTATTGCGGGGGGCTATTTATAAAGGGCTAGGAGAGTTTGAACTGGCTAA
ATTGGCCAGTGGGGCTATAAACAGCCTTCTATCTGATGGGATAAGCAAAGTTATTGCAGG
GTTAACCACTATAGAGGAACTGGTAAGAATATGCCAAGAGGATGATAATGGCTGTATTTA
AATATGTTGCCATCAGCAGAAGTGGAACCAAGATAACAGGTGATATTGATGCGGAAAACA
TACGTATAGCCCGTTATCTCCTTTACAAAAAAAACATGCATGTCTTAAGTATAAAAAAAG
AATTTTACTTTTTAATAAGTATGTGGTCAAAAAAAATAGTAATAAGACGGATTTGGTATT
AATTACACGGCAGATAGCGACATTAGTAAATGCTTCAATGCCACTAGATGAGGTTTTAGA
TATTGTTGGGAAACAAAATAGTAAAAGTAAAATGATTGAAATAATTCAAAGGATTAGAGT
TAATATACAGGAAGGGCATTCATTCGCTGATGCGCTATCTCCGTTTCCAGCAGTATTTAG
CCCATTATACAAAACGATGGTTACCGCTGGAGAGGTATCAGGGCATCTGGGATTAGTGCT
GGTTCGTCTTGCTGATCATATTGAGCAGACACAAAAAATACAAAGAAAAATCATTCAGGC
ACTTATCTACCCTTGTGTGTTGGTTTTAATATCACTAAGTGTCATTATCATATTATTGAC
AGCGGTTGTACCGAACATAGTAGAGCAGTTTTCTTTTTCAGAGACGGCGTTACCATTATC
AACAAAAGTATTGATGATACTCAGTTATAGTATAAAAGAAAATGTTATTTTTATCATGGC
TATAGGTGTCTCGGCAGTGATTTTTTTAAATAGATTACTAAAAATAAATAAGATAAATGT
CTTTTTTCATAGGCACTATTTAAGTTTGCCAATGCTGGGTAATATGTTTGTTCGTATAAA
TACATCTCGTTATCTTAGAACATTAACAACACTACATTCTAATGGTGTGACAATCGTACA
GGCAATGAGTATTAGTAATGCGGTATTAACGAATGTATATATAAAAAATAAGTTAAACAT
TTCAGTTAAATTGGTCAGTGAGGGGTGTAGTTTATCGTCATCTTTAGTTGATAGTGGAGT
ATTCCCCCCGATCATATTACATATGATCATATCGGGGGAGCGTAGTGGTAAGTTGGACCA
TATGCTAGAAACTGTGGCGGGTGTCCAGGAAGAAGAACTGATGAATCAAATAAGTATAGT
AATGTCATTGTTAGAGCCAACCATAATTATAGTTATGGCCGCGTTTATTTCATTTGTTAT
TCTGTCAATTCTTCAGCCAATACTTGAAATTAATAGCCTTGTCATGTAATTAATTTTATG
AGGGAATAATGGCAAACAAAAAAACAAAAGGATTTACATTGTTGGAAATTATGGTGGTTA
TTGTTATTCTGGGCCTACTTGCTAGCTTAACAATACCCAGTCTGATGTCTAATAAAAATA
GGGCGGACCAACAGAAAGCAGTAAGTGATATTAGTGCGCTGGAAAATGCATTAGATATGT
ATAGATTAGATAACGGGGATTATCCGACCGAGCAGCAAGGCATTGCTGCTTTAGTAACTA
AACCCAACGTTCCCCCATTACCGCAGAGATATCCATCCGATGGTTATATCCGGCGTTTAC
CAACAGATCCATGGGGGAATTCTTACCAAATGAATAACCCAGGAAAACATGGCCAGATAG
ATATATTTTCAATAGGACCTGATAGGTTACCGGAAACTGAGGATGATATTGGTAATTGGA
TTACTTTATCTATCAGTGAGACATAGATCCATGTTCCATAGTCAGAGAGCGTTTACTTTG
CTCGAATTATTATTGGCCATGATAATTATCTCAGGACTCTACTACTCTGTACTTATAACA
TTGCCTAAAGGCAGCGGGGTCGTGAAGAGTGAAGCCGAGAACCTCGTGCAAGGATTACGA
TATATTAACCAAAAAATTCGACATGAAGGCGGGGTGTTTGGGTTGAAATTATCAGAGACA
CACTGGCGATTCTATAAATTTTGTTGCGATGATTGTCATGGCATAAAAGATAATTTTAAA
ATTAACACTAAAATAAATTGTATTTGGCAAGATTCCGGAAATGATAAGATTCTAAGCAGA
GAGTATCCAGATAAATTAACATCTAAACTTAATGTCTATGGTGAAGATAGTATCATTGAT
AATGTCATTGGGGATAATATTAAACCACAATTGGTTTTCTCTCCAGAGGAGGAGTATTCG
GACTTCTCCTTGGTTTTAAGAAATGAAGAAAATAGTGAGTGTGTTGAAATAAAAAATAAT
ATTACAGGAGTAAGTCTATTTATTCATAAATAAAACAGGGGGCAATCTGAATAATACAAA
AGGTTTTACATTGTTAGAAGTAATAATTGCACTGACAATATTTTGTATTGCCGGATTGAG
TATCATGAAAATAATTAGTGAGCGCTTACGGTGGATAAATATACTCGAGCAACGAATGAT
CTCTTCTTGGGTTGCGGAAAATGTTTTAACGGAAATTAAAATATTAAAAATAGAGCAAAC
AAATGAATGGTTGATGGGGCAGGAGTCTATGGCTGGTCAGCTTTGGTATTGGCAATCGAG
AAGTATAAAACTTCAGGATGATAGAATGGAAATAATTGCTGTTGAAGTACGTAATAATAA
GGAAAGTGAACATCCTGATTTTTCACTTGAAGGCTATAAAACAACCAATGATTAAACGTC
CAGATTGTGGGTTTACTTTACTGGAGATGCTACTTGCTGTTGTCATTTTCTCAATGATTA
GTTTTATTATTTATTCATCCTTGAGAGTAACTATTAAAAGCAATAATATCATGGGGAATA
AAGTACAGGAACTTATTAGGTTACATAGAGTTATTAGCCTATTAGAACGAGATATTTCAC
ATTCAGTTATGTATATAGGATCACAAAATGATTATTTTAGTAATGAAGGGCGTATTATTG
GTATAGGCGTACTTGATAGTGACAGTTTTGGTATCTATATGTTAAGGAATAACAAAATAA
ATACCGAGATATTCATTCATTATCAACATGAAAGACTCGGTTATCGATTGAAGAAAAATT
GCCTGGAAAGATTATCTTACTTAATTTTAAAGAATACAAATAAAATAGAGACTAAATTTT
CTTGCCTTATCGAAGGGATAAATGATTTTCGTGTGAGAATATTTCATCAAGGGAAATGGT
TAAATGAATGGAGTAGGATAGACCTTTCTCCACAAGGCATTGAAATCATCCTTGATGTTA
AAGGTGTTGGGGTGATTAGGCGATTTATTCTATTGCTACATTAGGAAGCGCTGTGAATCA
AAATGGCATTGCATTACTAATGGTTTTATGTGCACTATTTTTGATGAGTACAATGGTAAT
GGCATCATATAATTATTGGTTCGATATCTATTATCTGGCAAAAAATAGTCAGCAACGGCA
GAAAGAAAAATGGATATTACTCGGTGCCGAAGAAAAGTTTGTGAGTAAATTAATAAAAAA
CACTTCAGAGGATAGATTCAATGATAATGAATTTAGACGTTTACTATCAGGAGGGAGAGT
TACAGTGGGTACATGGAACGTTAACTTTAAATCAATCGATAATACAAACTGTTTTAACAT
TAACGCATTGAAAACTAAAATTTCCAATCCCGAAGAAATCATTGAAACTTATTCATGGCA
GGTTTTTAAATACTTATTGTTAATCAGCGGTGTAGGAGTAAAAGAAACACAGGATACCCT
AGAAAGAGTGGTTGAGTTATATCGTTCAAACCTCGTTATTGAACAGAGTATTAATGGACT
GTCAACATTAAAAGAGATTCCCTATGAGGCAGATGAAATTAATATTTCATCTAAAATGAA
TCGTGCTGATTTTTTAAAAATAGCACCAGTGCTCTGTATTCGAGGAGATAGGAAATTATT
AGTTAACATCAATATGCTAGATGCGGGGAATAGTCAGTATCTGCAAGCTGCTTTACTCAA
TAAAGTCAGTGCAAGAGATATTTATGATGTTATTTCAGCAAAACCCAATAATGGATGGGA
TAACATTTTTATATTCTATGATTTATTGTCATCGCATTCACCCATGAGTGCTAGAAATGT
AAATAAAAACATTTTAGATAAATTAACTGTAGATGAATATTTTATTAATTATATATTTAG
AATTGATCATGAAGATAGTTATTATCAACTGATTACTTTTATCCATGCTGTAGGTAAGTC
AATAGCTATTTTAAACCGGAGATACAGTTTTAGTGAGCAACATCATTGATGACGTGAAAT
TAACCTTCACACTCCTTATTCGACTAGGAGAAACAGAATTTGAACCTATCTATTGGTATG
TTGAATCACAGGGAAAGAAATTAGTCAGACATGGAAAAATTAATGGAGTCGCTGAGTTAA
AAAATATAACTTTATATGCTAATAATGTTGTCAAGATTTTGGTCCCCGCAAATAAAATCA
TTTTCAGAAGCTTAAGTATTAAGAAAAATGAAGTGATGAATAATATAAAATCGATAGCCT
TCTCGATTGAACAGTCTATTTCTAGTGATATAGATAATTTTCATATTGTGATATTAGATC
AAGATAAAGACTTTTGCCATGTTGCTGCTATTGAACATGAATTGATGAATCGTTGGTTGT
TCTGGTTAAACATAAATGGGATATCAGCATGTTGCATAATGCCAGACGCTTTTGCTCTGC
CCTTTTTTAACAGTGAATGGAGTGTTATAAAAATTGAGAGTAACTGGTTGGTTAGAAATA
ATGAAATGTCTGGTTTTTTAGTTAATTCGAGTGTTTTGGAAAACATACTTATGTTAGCGG
AACCCACCATTAAAGTTAATACTTTTAGTCCGACAGATATTAAATGGGGTAATTGGCAGT
CGCTAGACTATAGTGATCCTGTATTAATTATGGCAAAAACTGTGAGTGGTAATCATGTTA
ATCTATTGAGTGGGAAATATAAATATGCTGAAAGAATAATAGTTAACAATAGTGTTTTTT
TGCGTGTTGCCAGTTGGTTTTTTCTCTTGTTTTTAGTAATGAGTTTAAATGGTTGGTATC
AAGGTTACAAAATAGTCAGGGATACAGGGGCCTTAAGTAAGGTAGCACAAGATTTTTATG
CTGATTTTTTACCCCCCGCATATCATGGTGGGGATGTTAATACGAGCTTCAATAAATATA
TTTCAGATCTGGATCTTAAAAAAAACAATGTCAGTTTCATTAAATTATTAAATGCTGTAA
GTTATTATACAGCTGATGAAAATGTAGATGTACGTAGTTTTAATTTCAATTATTCTGATG
GTGAAATATCTTTTGATATTGAAGGTGATGATGATTTAATAAATGAAATGCTAAATGATA
AAACTAATCTATTTAATGCCAGGGTTGAGGTGATTCGTTCTGGAGAAGACAAATATAATA
TCAAACTAAGCAGCCAACCATGAGTTACGTCATGTTTTTACAGCATTTATTTTCTGCAAA
GAGAAGAGTGCTACTACTTTATCTGCTTGTTATCTCTATTCCTATCGTGTATTACATTAC
CAGTAGAGTAATTGAAGTAAGAAATAACAAACTGTTAATAAAATATAGTGAGCTAAGTTA
TCATCTTCAGCAACACTCTATCATGGCGAAAAAATCAAACATAAAAAGCCATAAAAAGAG
TGATCCTATCGATATTGAAATAAATAAATCATTTAAAAATAAAAATATAATATTTACTGT
CTCCTTACTTGATGGTGGTAAATGTTTTGTGGAAATAAATTCAGCTAAATTCTCAAATTT
ACTTGATGCTATCATTGATGTGTCAAATAAATATGATATTAATGTATCTAGTGCTGATAT
ATACCTTCACCAAGATGATGATGATGGGTATGTTGCAGGAAAAATTATATTCTTTAAATG
AACCACTCGGTCTGATAGAGGTAAACATGATGGATATACAGGTTTTTTTTGTGAGCTATT
TAATTTTTGGGGCCATGGTAGGCAGCTTTCTTAATGTTTTAATCTATAGATTGCCTATTA
TGCTGGCTAATTTATCATCACGATCTGAGTCACACGGTGAAGAAATTAAGATGCGTTCTC
ATTTGAGAAATATTAATTTATTTCAACCCGGCTCTTTTTGCCATCATTGCAATGAGTCAA
TACCAATAAAATATAATATACCGATACTCGGTTGGATTTTTCTGCGTGGTGCCAGTCGTT
GTTGTAACAAGAAGATAAGCACCCGCTATCTATTTATTGAAGTATTAGCTGTCATTCAAA
CACTCTTGGTTCTTATGATTTTTAAAGAGGACTTACTTATCTGCACTAGCTTGGTGCTAA
TTTGGTCACTTACGGCATTGGCATTTATAGATTTCGATACCTACCTCCTTCCTGATTGTA
TGACAATACCTTTGCTGTGGCTTGGTCTTCTTATCAATATAGATACGGTTTTTGCACCAC
TAACCTCTGCAGTACTGGGTGCTGTCAGTGGATACCTTTTTCTTTGGCTATCATATTGGT
TGTTTAAAATAGTAAGAGGTGTTGATGGAATGGGCTATGGTGATTTTAAATTAATGGCCG
CATTAGGTGCTTGGTTTGGTGTGAGTGCAGTACCTTTTTTAATATTGTTCTCTTCCTTTT
TTGGTCTTGTCGCATATGCTATTTTTTATTTTTTTGATAAAAAAGATAATGGAAAAGAGA
TTAATTACATCGCATTTGGCCCTTATATTTCATTGGCGGGTGTTCTATACCTGTTTCTTG
GGAGTCATGTGACTAATTTATTTTCTTAATAAATGGGGTTAATAGCTCCTCTAACTCCAG
ACACTTAGTATTTTTAGCAGTCAAATCTGATTTGATATCTTGATATCTTGATATAGAGAT
TCACTTTTCTTTATGATCTTATTGTTATGTTTAGATGTCATAATTTCACCCTTCAGATTG
GCTATTTTAATTGCAGAGTTAATGATCTCTTGTTCATTTGGAATTTTTTTGAGGTTGCAG
TCTTCTTTTAAAAAACGTAATCCAGCCGTCAGAGCGGTGAGTTGATTGATTATCTCCTCG
TTAGGTTTTTTTTCTTCACTATTTATTTGGCAACCAAATAATATAGGTGCAAAAAATACC
ATTAATTTTATATTTGAATTTGGCATGATTATCTCTAGCGTAAATGAATTGTTTTATAAT
AAAAGCATAGAATAAGGATGGTGACAATAACAAATTATAATGGATGAGATTGTTTTTTAT
GTTTTTTTTGAATTTATAATTAGTGTATTTTTATCGATATATTTATTTAAATTAACCATC
GTTAAAACAGTATCTTTCATATTTTTGTTTTAAATATAAAAAATCGTTTTATTAATAATT
ACAATTAGTTTTTCTTTGTTAGGATTACACTCAATGCTGAAATTTTAAACCAAAAACAAT
AAGAATATAATGAATACGATAGTGATTAATGATGTTTTTTTTACGCCACAAAAGAGAACG
ATTGATAGGAATGGAAAGGTAACTAAAATAAGAAACAAAGAATCCGAACTATTATCTTTA
CTTTGTGAGTATTATCCAGAGCCGATATCAAGGGAGGATATTGAGAAGAGACTCTGGGAG
GGGAGTTATGTTACTGATAATACATTGACTCAGACGATCAGTAATCTACGTCATGCACTT
GATGATAAAAAACATGAGTTAGTGGTTACTATTCCTAAAAAGGGGTATCGTATCGGTATT
AAACCTGAAATTTTCATAGAGGGTGAAGTTCAATGTCAACCTTATGAAAAATTGGGAATA
ATAGGTTCATCTGTGGATAAAATGGCAATGTCTTTTTTAAAAGGAAAAATGTCATTTTAT
AGAGTCTGCCTATTTGTACTTGGTGTTATTTTCTTTTTTATATTTTTTAATGTGGCTTTG
TACCGTTATCAAGTAAAGTTAGTAGATGTCAACTCTTTACCGATATTAATTAATTTGGAT
AAAGAACAAGATAAAACGTTTTTATCTGTTTATCAGCAGCATCCTTATGTTTTACTGAAA
AAGAAAAAAATGGCGGCTATGTTGTTTGTAAACGCCAGGGAGACGAGTTGGTATGCGAAA
AAAATAATTTATTCGATATTGTTTTCTATTCTCCTTGGGGGAGGGGGGGGGCAATTATTG
GTATGATTTATGCCTATATACATCCGATGAAAAATCTTGAAGGCTACTGGGAGGGAAATT
ACCTATTAAGAACTGATAGTGGTAATTATCATATTTTTTCCCGTGTTAATATTATTAATC
GCTCGATACAATCGTCTATGGATGTTTATGATGACCGCGACCAGGTAAAAGCCAGATGCA
ATACTCTATTTAATATCCGAAGTGCTAATAATGTTTTCTGTGTTAAAATGTTGTCTATTT
CCTTTGTTGATAATGAAGAGAAAATGCTTAGTGACTTCCTTAATACTCCTTATGATGTGA
GTTATCCAATTTTTTATCGTTTGGATGCTAATACTATTTTGATTGAACAGTCTCAAGGGC
ATCCGGTTAACAGTACTCGATTACTGGTTCGTGCCAATATATAACCGGTGGTGGCTGTGA
TTGATAACTTATGACGAGTATTAAATGACTTCATTAACTTCATTTAACTATCACAGCATA
ATGGTGCTATTGCTGAAATATATCTGTCATAGTGAGCTGCTAGCATGGATATCTCTATCA
TGACCCAATGTGAATAACATGTTTTCACGCATGAATTATGTTGTTAAAAAATATTTTGGC
TACATTATGAGTAAACTTTCGCTTTCTGAATCTAGATTGGGAATATTATTTGGTTTTACT
TTAGTGATTAGTCTATTTTCTTTGTTGCAGATCTTCTCCATAGGTTATTTATCTCATATT
TTAAAGAGTACCAAAGCGAATGTAGAGATAACGCACCGTAATCATCAACAAGAGGCGTTG
ATGGATCGTGCGCGGATGGAACTATTAATTGCCAGTGACAAGCTTAATCGTGCGGGTATC
TATTATATGGAAGATAAAGAGACCGGCTCCGAAGGCAGTTGGCAAAGTCTTCTCAATGAG
GCATTGCAGTCATTGCAGCAATCTCAGGACAGCTATCTGCAGTTGCAGGCGGTTTCCGCC
CAAGACAGTAGACAAGAATTGAATGAACTTAAGGAGAGCTACCATCAGTTGTATCAGGGG
CTGGCTGAAATAGCGCAGGGGTTAGCGCAAAAGCACAATATTGACACCTTCTTTGACGTG
CCTATCCAGGGCTTTCAGAGCGACTTCACCGAGAAGTACTACCGCTATTTACAGGAAAGT
GAAAAGGGCAGCACTGCTATGGATGAGCAGCTCTTGTCCTCACTGTCTTCAGCTAAACAG
ATCATTATTGGTGCACTGGCCATATTGTTGGTACTGGCTTTCTCTGCCTGGCTAGGCGTC
ACCCGTTGGATGATTGCGCCCTTAAATCACCTTATCTCACGTATCAATAAGATTGCTGCC
GGGGATTTATCACACCGTATTGAAGACACGTCTTTTGCTTGCCGAGAAATTAGACAACTC
ACTTATAGTGTAAGACATATGCAAGAGGGGCTAGTTGCATTGGTTAGCCAGGTCCGAGGT
GGAGCTGAGGTGATCCTGACCGGTGTGAACCAGATTACGGCTGATAACCATCGTCTCTCT
GAACAAACGCACTCACAAACTCAATCATTGGCGGTGACGGCGCAAAGTATGCAGCAGCTT
ACCGTCAGGGTTAAACAAAACTCCATGAGTGCCGAGCAGGCGAATCATCTGGTGAATGAA
GCTAGAGATACGGCCAGTCAGGGAGGAGAGATGATGTCTAATGTGGTGAGTTCAATGGCC
GATATTTCCACGGGTTCACGGGAGATAAGCGAAATTATTACACTTATTGAGTCGGTTGCT
TTTCAGACCAATATTTTGGCATTAAATGCAGCAATTGAAGCCGCTCATGCGGGTGAACAC
GGCCGTGGGTTCTCTGTTGTGGCACGTGAGGTCGGTACATTGTCTCACCAAAGTGGCCAT
TCAGCACAAAATATTAAGCGCCTTATTCAGCATTCTGCCAACTCAGTTTCTACGGGGGCC
TCGCTGGTTAATCGTTCCGGTGAGAATTTACAGGCTATTATTGATGTGGTGAAGAAAGTC
ACCGATTTAATGGCGGAAATAACTACCGCATCACATTATCAAAGCAAAGGAATTGAGGAG
ATGGCCGCGCAGGTAGAGATGATTAATGGCGCAACAAAACAGAATGCAGCATTGGTTGAG
CAATCTGCACACGCATCGGAAGTGTTGCAACAGCAGACCTTACAGCTTAATCAGTCGGTA
GCCCGCTTTCATTTACCTGTAGAAAAATACTCTCCTCTACGATTAGCAAAGGAGAGCACG
ATTGCTGCTATTGATTCACGCGTTAGTTAACCTGTTGATCCAACCCGGTTGATTACCGAA
ATAATCGCCTGCAGGTACAACTGTCATCTTGCCTGCAGCATCTTGCAATATAAATGTTGG
GAAGCCGTGCCCTTGCACTTTTGCTAGCATGGTTCGGCTTTCCGCAATATGTTGTGCAGC
ATGTTTTTGGGCAATGTTAAAAGCATTGATAAAAGCCTCTGTATTCAGGCCAATATCTGC
GGCGAGCACGGTTAGTACGGGTGTATCGGCAATACGGCGGCCTTCAACATAATGTGCTAG
TTGGATACGATGTAGCATTTTTGCTCCATCACCCGCCAGTGCTTCTGCTGCTAAAATGGC
GGCAATAGGGGGCGTAGAATCCATTATTGCCGAAGTATCATTCAGTAATTGGTTGAAATA
ATTGTCGCCAAAAGTCTGTCCGGTCAATTCTGCAATACGTTTATCATGAGGCATGACATA
GCTGCGCCATTGGGTATCAATTTGGCGGCGGTTTGCACCAGACATCATGCCACCTCCGTG
CAATACCAGCGTCAAGCCTGGAATGTTTTGGGCTGTTTGTACCAAGGGGGCCGCGCCATA
GCACCATCCACATAGCGGGTCGAAAATATAGTGCAATGTTGTACCGGGCATACTGTGTTC
CTCTGTGCTTCTTTTTAGCCATTCAATTTATGGCGTCTTTATTTGCTGCTATTCACTTCG
CTACGGGCACTTTGTCAATAACCTCATTTACATGAACTGATTCTTACTGAGGCCATTTCA
TTTCGTTTTTCAATACTTTTGCACTTAATTCCAAACTTGATTCGTCTTTCAGTTCAGGGT
AATGCTTCTTCATCACCGCGATCAGCTCAGCAGAGTCTTTTGCTTTAGGAATTTCCGCAT
TTAACGTTGTTAAATAGTTTTGGGTAAATGTCACCGATTCTAAAGTTTGTGGCGCGTTAT
CGAGGAAGTGCCCTGGGACGACGATAGCCGGTTTGAGTGCTTTAATTTTTTCCAACGTTG
TTAACCAATTCTCGCGTGACTCCGGAGTTTGGGTATCCGCAACCCATAGATGGATATTAC
CGGAGACGGCGACACCACCAACCACCGCTTTCAGTGATGGGATCCAGACAAAGGTTTTTT
CAGGTGATGGGCCATCTAAGCCTTCAACTTCAATTTGTTGCCCATCGACGGTGAAGCTTT
TGCCTTGTAGAGGCTGTGGAATAATCACGGCTGTGGGCGCATTCTCTTTCAGAATAGGGC
CCCAATACGCCATTTTCCCGTCTTTGGTTGCCTTAATTTCTTCGATAGTTTGTGGTGTTG
CGATCACCTTAGCTTGTGGGAAGGCTTTAGCGATGACATCCAAACCAAAGTAGAAATCGG
GGTCTGCCTGACTGATATAAATGGTGGTTAATTTTTTACCGCTTTGTTGGATTTTTTTTA
CCAAGGCTTCGGCATCATTACGCTGAAATTGCGCATCAATCAGTACCACTTCGTTTTTTC
CACTGATAATTTCAGAAGACACTGGGAAGATACTTTTTTCACCAGGGTTATAGACTTCCA
TTTTCAATGGCTCGGTGGTAGCGGCTGTGGCGATGGCGGAAGCAGTCACGAGGCTTGCGA
AGGTGATTTGTAATAGCATTTTATTTAACATGTTTGATGTCCTATTGACCGTGGGGTAGG
TGATAGATAATAGATTGCATATATCGATAGAAAAACCCGATAATGAGCAATTATTTGTTG
CATAAATCGAGCGAATCATGGATAGAATCACTGCAGCAGAGGTTTTTGTCGCGATTGTGG
ATCGGGGGAGTATGATTGCCGCCGCAGAGTCACTGGAGATGTCCAGGGCAATGGCGACAC
GCTATCTGGCTCAGATGGAGCAATGGGCGGGGGCGCGCTTATTGCATCGGACCACCCGTA
AATTGAGCCTGACACATGCCGGTGAGGCGACGCTCGAGCGCTGTCGACGTATGCTTGAGT
TTGCTCAGGATATGGATCTGGCTGAGGGGCAGGAAAGTGAAGAGTTACGCGGTTTGCTAC
GTATCAGTTGCTCGCAATCTCTTGGGCAGAGTGCTCTGGCTATTGCAGTTGCTGACTATC
TACGCCGCTATCCACAGGTCGCTGTTGATTTACAGATGAATAACCGGGCGATCAATTTAG
TGGAAGAACGTATTGATCTGGCGCTACGGATTACCAATGAATTAGACCCCAACTTAATTG
CTCGCCCTCTTTCAACGTGTTATTCAGTCGTCTGTGCCTCACCCGCTTATTTATCTGTCA
GCGGTATTCCCGAAAGCCCACAAGATTTAACGGTACACAACTGCCTGACGTACTCCTACT
TCGGTGAGAGTTTATGGCATTTTGATCAGTCGGGCGTGAAATCATCGGTTGCCGTCAGTG
GCAATTTGAGTGCGAATGAATCGGTAGTTTTACTGAGTGGCGCTTTAGAAGGCGCGGGTA
TCACCTTGCAGCCGATCTATTCTGTAGCGCCATATATTGCCCGTGGTGAGTTAATTAAGT
TATTACCAGATTATCAACCGCAGGCCATGGGTATTTATGGGGTTTATGCTTCGCGCCGAC
AAATGCCAACCACATTAAGAACGATGCTCGACTTTCTGGTTGAGTGGTTTGCCACACATC
CTCAGTGGTTATCGACAATGAAGTGAGGTGCTGTCGATATGAGGTGCTATCGATAAGAGA
GTGAACCGTTTTATGACGTCGTCAAACCTATTTTTATTATCAGCGATTGCATAGCGTTAT
TGAATATTTCATATGCTTAGCGTGTGAATTAACGTGTTTTTGCTTACCAGGCTATTTATA
ACGTTATTCATTAACTGGTTATGATTCGTCAATTTATGTAATATCCTTGTTACTTGAGAT
CGCCGTTCTCTCTTTACCTGAAGCAGTGACTTTGATTGTCTTACCTCTTAATTCTACCCA
CTACACCGTGTCCATTAATTAACCATTATTGGCGATAAATTGATCTGCCTGCCACTGAGT
GTGGGTGGATATTGTCTGACTGGGAGCTTGTATTATGCCTGTTGCACTACTGGCGTTGGC
GCTGTGTGCTTTTGCTATTGGTACTACTGAATTTGTCATTATGGGGTTATTGCCCCAGGT
AGCGGGTGATTTGCACATATCGATTCCAACTGCGGGCTGGTTGATCAGTGGTTATGCGCT
AGGTGTGGCAATTGGCGCGCCCATCATGGCAGTGCTGACCGCGAAATTACCGCGCAAGAA
GACACTGTTACTGTTAATGGTGATTTTTATCATCGGTAACCTGATGTGTGCCTTGGCATA
CAGTTATGACTTCCTGATGTTCGCGCGAGTGATCACCGCGTTGTGTCATGGGGCCTTTTT
TGGTATCGGCGCGGTGGTCGCCGCAAATCTGGTGGCACCAAACCGGCGGGCCTCGGCGGT
GGCACTGATGTTTACGGGGCTGACGCTGGCGAATGTATTGGGTGTCCCACTGGGGACCGC
TCTAGGTCAGGCTTTTGGCTGGCGTTCGACATTTTGGGTGGTATCGGTCATCGGTTTGTT
CTCGTTGGCAGCCCTGTATAGCAAGTTGCCCTCCTCCAGCGAGGAAGCACCGACTGAGCT
TCGTAAGGAGATTGCCGCTTTGCGTGGCGGTGGAATTTGGCTCTCCTTACTGATGACCGT
ATTTTTTGCCGCAGCCATGTTTGCGCTCTTTACCTACATCGCCCCCATTTTGACGGAGGT
CACACAGGTTTCTGAGCATGGCGTCAGTTGGACGTTACTGCTAATGGGGGTTGGCTTGAC
GCTCGGTAATATCGTCGGGGGCAGGCTAGCTGACTGGCGTTTATCGGTCAGTTTAACCAT
GACATTCTTGTTGATCGCGGTATTTTCTGCCCTGTTTAGTTGGACCAGTTATTCACTGTT
GGCGGCGGAAGTGACACTGTTTTTGTGGTCAGCCGCCGCATTTTCTGCAGTGCCTGCGTT
GCAAATTAATGTCGTCGCTTATGGCAAGAAAGCCCCTAATCTGGTGTCAACGCTGAATAT
TGCGGCCTTTAATGTGGGTAACGCCTTAGGGGCGTGGGTCGGGGGGGTTGTGATTGCCAA
AGGGCTTGGTTTGACGGCGGTGCCGCTGGCCGCCGCGGCACTGGCGGTCATGGGGTTGTT
GCTGTGTCTGTTTACCTTTTCCCGCGCGCGTACTATTGGGAATAAAATGGCTTAGCACGC
AGGGGCAATGACTGTTGCCAGACGCTGTTGGAAAAGCGTTGTCTGCTGTTTTAAGTGCCC
GACAAACGTATCGACCAAGGTGGATGATGGGCGATGTAATGGCTGAATTAAGCTAACCGT
AAAAGGAATGTCGACACTGAATGGCCGTACACAAACCCCCGAACCACGGCCTTTACTCAG
GTAATCCAGTGCGGTAAGGGGGTTGACTATCGATACCCCCACCCCTTCACGCACCATGGC
GCAAACCGATGCCGCACTGTGGGTCTCCATGACTAATCGGCGGGTGACTTTTTCCTCCGC
AAACAGGTTATCCAATAGCTGACGGTAACTGTCGGTGACTGACAGGCTGACAAAATTTTC
CCCGTTAAAATCCTGTGGTGTCAGCACCGATTTCTCCCGCAACGGATGATCGGCAGGTAA
TACGCAAACTTCATTGACCGTCATCAGGGTATGGCGCTGGGTGCCCGCCGGTGTTTGGAT
ATTTTCTGTGAGTCCTAAGTCATGACGCTGGGCTGAAAGCCACTCCTCCAATAAAGGTGA
CTCCTGCGGAATGACATTTAGGCTGACCTCTGGATAGCGGTCAATAAAGGGTTTACATAC
CGCGGGTAGCAACGATTGAGAAAAGACGGGCAGGCAGGCAATGGAGAGTTGGGCATGTTG
AAATTGGCGGATACCTTCAGCCGCCTGTTTGATACGATCCAAACCATAATATGAACGCTG
AACCTCTTCGAATAGCCGTAGCCCTTGCACGGTAGGATAAAGGCGGCCACGTACCCGTTC
AAAAAGCGTGAGTTGCACCAATTGCTCAAAGCGGGCCAATTCGCGGCTGACAGTCGGTTG
TGATGTTTGCAGTAACAACGCCGCTTCAGTCAGGTTGCCCGTGGTCATGACGCCATGAAA
AATCTCGATTTGTCGTAAGGAAATTGCAGGCATTCTCGCACTCCTGAAACGCGAACTGAT
CAATTTAACCCATATCATAAATGAATAGACTAAGGGTAAATAGATATTTTCCTAACAAAT
CCACAACGTTAATAATGAGGTATTCGCGGCGTCATTTCCGCCGCCCATTATTGGGTACCT
CATTTAATACATTATTCAGCACATTGATGAGCTCGTACATTAATGGCTACACAATTAGGA
AATACTTATGCCACGCGCACTGAATGACCGTTCTTCAGCACTGACTGCCCAAAATCTGAT
TGCATTGCCTGAGCGTTTTGGTTGCCCGGTGTGGGCCTATGATGGTGATATTATTGCTGA
GCGTATTAATCAATTACGCCATTTTGATGTTATCCGCTTCGCGCAAAAAGCCTGTTCGAA
TATCCATATACTGCGCCTGATGCGTGAGCAAGGTGTTAAGGTTGATTCGGTATCTTTGGG
TGAAATCGAGCGTGCCTTGCACGCGGGTTATCAACCGGGGCAGGAACCTGCCGAAATTGT
CTTCACGGCTGATTTACTGGATCAGGCGACCTTATTGCGCGTTACTGAATTGAATATCCC
GGTCAATGCCGGGTCTATCGATATGTTGGATCAACTGGGGCAACAGGCTCCGGGTCACCC
TGTTTGGCTGCGCGTCAATCCGGGCTTTGGTCATGGGCATAGCCAGAAAACCAATACCGG
CGGTGAAAACAGCAAACACGGCATTTGGCATGAAGAACTCCCTCGCGCACTCAAGAAAAT
TGAGCACTATGGCTTAACACTGGTGGGGATTCATATGCATATTGGCTCGGGTGTCGATTA
TCAACACCTTGAGCAAGTCTGCGATGCCATGGTTCAGCAAGTGATTACCTTAGGGCACGA
TATCAGTGCTATCTCCGCTGGCGGTGGGTTATCGATCCCCTATCAGTTTGGCGATGATGT
GATTGATACTGAACACTATTATGGGTTATGGAATAGCGCCAGAGAGCGAATTGCTGCTCA
TTTGGGCCACCCGGTTAGCCTTGAAATTGAACCTGGCCGCTTCCTGGTAGCAGAGTCTGG
TGTATTGATCGCTCAGGTTCGTGCTGTTAAGGATATGGGCCGCCGGCATTATGTCTTGGT
TGATGCCGGGTTTAACGATCTGATGCGTCCAGCGATGTATGGCAGTTATCACCATATTTC
ATTGCTTCCTGCGGATGGGCGCGATCTGACGTCAGCTCCGCTGATTGATACCGTGGTTGC
TGGCCCGCTTTGCGAATCTGGCGATGTCTTCACTCAGCAAGAGGGCGGAGGTGTGGAGAC
CCTTGCTCTGCCTGCTGCGGTTATTGGCGATTATCTGGTCTTCCATGATACGGGGGCTTA
TGGCGCGTCGATGTCATCTAACTACAACAGCCGCCCGTTATTACCTGAAGTACTGTTTGA
AAAGGGCCAACCGCGCTTGATCCGCCGCCGTCAAACCATTGAAGAATTGATTGACCTGGA
ACGCGTTTAATCAGTGTCATCCCGTAGGCTTGGCGGGCTGGCCACAGAGTGGCGGCGAAC
CAGTGTTGGGCTGAACATATTGGTAATTTCGGGTAACGGTGTGTTGTTGGCTAATGCGAG
TGCCAACTCAGCGGCCTGGGTAGACATGGCAACGACTGGGTAACGGATTGTCGTCAGGCG
TGGGCGCAGGTAACGGGAGATTAATACATCATCAAAACCGATGAGTGAAATCTCCTGTGG
CACATCAATACTGTTATCACTGAGAACCGATAACGCCCCGGCCGCCATTGAGTCGTTATA
ACAGCTTACCGCGGTGAAGTGTTTACCACGGCCAAGTAGATCGGTCATTGCCTGCTCACC
GCCGAGTTCGTCGGGGGTGCCGTAGGTAATTAAACGCTCATCAACCGGGATATCAAATTC
TTTCAACGCATCCAAATAGCCTTGCATCCGGTCAAGCGCATCGGAAATCTGATGATTGGA
GCAAATGAACGCGACCCGTTTATGCCCCTGCTGGATGAGATGGCGAGTTGCCAGCCAGGC
ACCATAGCGGTCATCTAATGCGATACAACGGGGTTCGAAGCCCGGTAAGGTGCGGTTAAT
TAACACCATGCCAGGAATTTGTTCCATTAATGACGTCAGTTCGTCATCGGGTAATTTTTT
GGCATGTACCACCAGCGCAGCGCAGCGGTGGCGAATGAGTTGTTCGATGGCCTGACGTTC
TTTTTCGGCATCATGGTAACCGTTGCCAATTAACAGGAAATTACCGGTGGCATACGCGAC
TTGTTCGACGGCTTTCACCATCGCACCGAAGAAAGGGTCCGAGACATCAGACACAATCAT
ACCGACCGTTTCTGTCGATTGTTGCGCCAGTGCTCGGGCGTTGGCATTCGGGTGGTATTG
CAGTTGTTCCATCGCCTTGCACACCGCCACGCGTGATGCTTCACTGGCTTTGGGAGAATG
ATTGATAACACGAGATACCGTTGCGACGGAAACACCCGCCAGCTTGGCAACATCCTTTAT
AGTGGCCATTTTTGTTCCAGAGATCCTAGGGTAACCGCTTACATCACTCAGTTTTGCGGA
AAATAAGATTACCCGCAAGGGGGGATGGTCGCAACTTAGTAAGAAAAACCAAAGAAAAGG
AGATGAGCAGAATGGCTTGCCGCGTTTGTTTGCTATCGCGCCATCGCCCAAAATGGCTGT
GTATTGACCGAAATGACAGTGTATTGACCCAAATAACAGTGTATCGCCCCAAATGACTAT
GTTTAGTCGAAATGGTGCTTTGAGTATGTGCGGTGGCGAATGTTACCTTGATGTTTTATT
TCATTGCCTGAGAGAGCCATGTCCATCATCCGTTACCCCCAACTTGCCCATTGGGGCGCT
TATACCGCAGTTGTTGAAGATGGCAAGCTGATCCGCTGCGAGCCATTTGCCGATGATCCC
GATCCCTCGCCGCTACTGAACTCAATTGTTCCGATGGTTTACTCCGATAAACGTATCCGT
AAACCCGCCATCCGCCGTTCTTGGTTAAAGCGGCGGGAGAAGAGTGACCGGACTCTACGC
GGGCAGGAGGATTTTGTTGAAGTCGACTGGGATGTGGCGCTGGATTTAGTGGCCGAAGAG
AATCGCCGGGTTAGGGACCAATACGGGCCTGCTGGGTTATTTACCGGCTCTTATGGCTGG
TCTTCTGCGGGGCGTTTACATCATGCCCGCTCATTAGTTCGGCGTTTCTATTTCAGTGGC
GGTGGCGGTGTCGATCAATTAGGTAATTACAGTTGGGGGGCTGCACAATTTTTCCTGCCT
TATGTCATTGGGACCTTTAGCCCATTGACCGGGCGGGTGACGTCATGGCCCAGTGTGGTG
GAACACTGTGAATTGTTCATTGCTTTTGGTGGGCTGGCACTGAAAAATGCGCAAGTCTCC
TCCGGTGGGTCGGCTGAACATTCCCTTAAACTCTGGCTAGAGAAACTGGCACAAAAAGGG
ACGCCAGTCATTAATATCAGCCCGATGCGTGATGATTGCCCCGCATTTGTTAACGCGGAA
TGGATACCCATTCGTCCGAATACAGACGTCGCGCTGATGTTGGCGTTGGCTTATGAAATT
CAGCGCCTTGATGGTCATGATGAGGCATTCCTTGCAACCCATTGTGTGGGTTATGGTCAA
TTGGCTGATTATATTCGTGGGGCCAATGACGGGATAGCGAAAACTCCAGACTGGGCGAGC
AGCATTACCGGTATTCCTGCGGCCAGAATCGCACAGTTAGCGCAACAACTTATCGGTGTG
CGCAGTTTTATGACCTGTTCGTATTCGGTGCAACGTGCGCATCGTGGTGAGCAACCGTAT
TGGATGGTGATTGCATTATCAGCCATGTTGGGGCAAGTCGGGCTACCGGGTGGGGGTTTT
TCATTCGGTCATGGTTCGATGAATGGTGTGGGTAACCCGCGCATTGATACACCGGGGCCA
GCCATGCCAGTGGGTAAGAACCCCGCCGGATTGGCTATTCCTGTGGCACGGATTTGCGAC
ATGTTGTTACAACCGGGGCAACCATATCAATTTCAGGGTGAAACACATACCTACCCGGAT
ATTCATTTGGTGCACTGGGCGGGTGGGAACCCGTTCCATCATCATCAGCAGTTGAATCGG
TTGGTTGAGGGGTGGCAAAAACCGGATACCGTGATCGTACAGGACATTTGGTGGACGCCC
GTAGCAAAAATGGCCGATATCGTCCTGCCAGTCACCAGTTCACTGGAGCGTAATGATATC
GGTGGATCATCCAGGGATCGCTATGTCTTGGCGATGCATCAGGCGATTGCACCACAGCAT
CAGGCGCGCCACGATTTTGATATTTTCGCCGACTTGGCTGACCGATTGGGCTACCGTGAA
ACCTTTACCGAGGGTCGTGATGAAATGGCGTGGATCAGGCATATTTATCAGGAGTGTGGT
GCGGCACAGCGCTCTCATGATGTTGAATGGCCAGATTTTGAGACTTTTTGGCAACAAGGG
TATGTCGGTTTACCTGCTCCCTCCAAAGCATTTGTGTTCTTTGATTCTTTCCGTGAAGAC
CCACAGGCTAATCCATTACAGACCCCGAGTGGCAAAATTGAATTATTTAGTGAAAAAATT
GCCAGCTACCAATACAACGATTTTGCACCTCATGCAGAGTGGAAACCTCCGGTCGAATGG
CTGGGCGCTCCGCTGGCTGAACAGTGGCCGCTACATTTAATCTCTATTCAACCGGGAGAT
CGCTTACACAGTCAGCTCGATCCCGCCCCATTGGCTCAGAGCAATAAAACCGCAGGTCGT
GAAACGCTGTATATGCATCCGCTGGATGCGGCCAGCCGTGATATTACCGAAGGTAGTCAG
GTCCAGGTTAGCAACTTACGCGGTCACTGTCTGGCGGGGGTCAGTATTACTGATGGGGTT
ACCCGTGGGGTGGTATTGATGGCAACCGGAGCCTGGTTTGATCCTGGTTTTGGGGGCACG
CAGCATAAAATTGAACAATCCGGTAACCCAAATGTATTGACGCTGGATATTGGGACATCT
CGATTGACTCAAGGCCCAAATGCGATGAGCTGTTTGGTCGAGGTGGCGCTTTATGAGTAG
ATTATCTTTCGTTTGCCGCCTTCCTGTAGCTCGAATTATTTAGGGTCTATTCGCCAAACA
GCCACTTGGGAATGTATTTCTCTGGTGGCTGAAATGCGATGCTACTCACGGTTGACCCCA
TTTATATCTTAATGAATTACAAACTCATTTCACTTTCCTGACAATGGTCACTCCTGCTTA
CACTTTGCGCGTAAATGTTGCGATTCCTTGCTGGCTGTGGTTTCACATAAGCCGCTACAG
TAGTGATCCCAGAGGTATTAATTGGTGAATAATCAACATTCGCTGTGTATCAAAGATCGT
TTTTTATTTGCACCGACCTACGCAGATGCGTAGGTTTTTTTTTAGGTACGCTCTCCTAAC
CATATTGTTAGTGTGCTATTAACGACACACCCGCCATTATTATAGTATTCTCTATTTTTC
AAATTCATTGAGTTATAGGGATATAGACATGGCTTATCGCTTATTGCGTGCTCTTTTTCG
TGGGTTATTCCGTGTCACCATTGATGGTGTCACCGACCAATTTAAGCATGAAAAATTAAT
TATTACGCCCAATCACGTCTCTTTCCTCGATGGGGCTTTATTAGCGCTATTTCTACCGAT
CAAGCCAGTATTTGCTGTCTATACCAGTATTACTGACACCTGGTATATGCGTTGGCTAAA
GCCTTATGTGGATTTTGTTGCGCTGGATCCGACCAACCCGATGGCCATCAAACATCTGGT
CAGAATGGTCGAACAGGGCAGGCCAGTAGTCATTTTCCCTGAAGGGCGCATCACTGTGAC
CGGCTCCTTGATGAAAATTTATGATGGGGCGGCATTTGTTGCGGCAAAATCAGGTGCGGC
GGTGGTCCCTATCCGTTTAGATGGCCCTGAATTTACTCATTTTGGGCGATTGCAGGGCGT
GCTAAAAACACGCTGGTTCCCAAAAATCAGTATTCATGTGTTACCGGCCACCACCATTCC
TATGCCACAAGCGCCACGCTCGCGCGAACGGCGAGTTCTGGCCGGTGAGCACCTGCATAC
CATTATGATGGCGGCCCGCATGGCCACGGTGCCACGGGAAACGCTGTTTGAAGCGTTGCT
ATCGGCACAAACCCGTTATGGTCGCTTTAAACCTTGCATTGAAGATGTCTCATTTAAAGA
GGACAGCTACCAGACGCTACTGAAGAAAACGCTCGGTGTGAGCCGTATTTTGCAACGCTT
TACCGTGCCGGGTGAGCATGTCGGGATGTTGCTGCCCAATGCCACCATTACTGCGGCTGC
TATTTTTGGCGCATCGTTACGTGGACGAATTCCGGCACTGCTCAACTACACCTCGGGTGC
TAAAGGGCTACAGAGCGCTATCATTGCGGCTTCACTTAAAACCATCGTCACCTCGCGCCA
GTTTTTGGAAAAAGGCAAACTGACGCACCTGCCGGAACAGGTCAATGAGGTGAACTGGGT
CTATCTGGAAGATTTAAAAGACACGGTGACACTGACGGATAAGCTGTGGATCTTATTCCA
CTTGTGTTTCCCGCGTAGGGCGATGTTGCCGCAGCAGGCTGATGGCAGCGCGTTAATCTT
GTTTACCTCTGGATCGGAAGGCAACCCTAAAGGCGTGGTGCATTCTCATGCCAGTTTGTT
GGCTAACGTCGAACAAATCCGAACCATTGCTGACTTCACGCCACGTGATCGCTTCATGTC
ATCATTGCCGCTGTTTCATGCTTTTGGTCTGACGGTGGGATTATTCACACCACTGATGAC
CGGTAGCCGAGTATTCCTTTACCCTAGTCCGCTGCATTACCGCGTGGTACCTGAACTGGT
ATATGACCGTAACTGTACCGTGCTCTTTGGGACCTCAACATTCTTGGGGAATTATGCGCG
CTTTGCTCATCCATATGATTTCGCCCGCGTGCGTTATGTGGTTGCTGGCGCTGAAAAGTT
GGCTGAAAGCACCAAACAGATTTGGCAGGATAAATTTGGTATCCGTATTCTGGAAGGGTA
TGGCGTAACCGAGTGCGCGCCCGTTGTGGCGATTAACGTACCGATGGCGGCTAAAGTGAA
CACGGTAGGGCGCATTTTACCGGGGATGGAAGCCCGATTGATTAACGTACCGGGGATTGC
TCAAGGTGGCCGCTTACAATTACGCGGCCCTAATATTATGCGTGGTTACTTACGGGTAGA
GAATCCCGGTGTATTGGAGCAGCCATCAGCAGAAAATGCTCAGGGTGAACTTGACGCTAA
TTGGTATGACACCGGTGATATTGTGACCCTCGACGAACAAGGGTTCTGCGCGATCCGTGG
CCGGGTGAAACGTTTTGCTAAGTTGGCTGGGGAGATGGTATCACTGGAGAGCGTTGAACA
ATTGGCAATAAGCCTTTCACCGGAAGGGCAACATGCAGCAGCGGCTAAAACTGACAGTGC
GAAAGGTGAAGCATTGGTGCTGTTTACCACTGACAGTGAGATAACCCGTGAACGGTTAAT
CAAAGTGGCACGGGAAAATGGTGTGCCTGAACTGGCGGTGCCGCGCGATATCCGGGTCGT
GAAAGCTCTCCCCTTATTAGGCAGCGGTAAACCTGACTTCGTCACGTTGGGCAAAATGGC
ACAAGATCCGGAGATGAGCGTATGAGTCAGGACGTATTAGCAGATAAGCCTTTGTTATCT
CGGAGCATGGTCGCGGTACTCTGTGCTCAGTTTTTCTCCGCTTTCGGGGATAATGCCCTG
CTGTTTGCCACATTGGCATTGATTAAACAGCAACTTTATCCCGACTGGAGCCAACCTATT
TTACAGATGGCATTTGTCGCGACTTATATTGTTCTGGCACCGTTCGTCGGGCAGATTGCC
GATGGTTTCGCCAAAGGCCGGGTAATGATGGTGGCTAATGGTTTGAAATTGGCTGGCGCT
CTGGTTATCTGTTTTGGTTTAAATCCGTTTCTGGGCTATAGCCTGGTTGGGGTGGGAGCG
GCAGCCTATTCACCAGCTAAATATGGCATTCTGGGGGAAATAACCTCTGGTGAGCAGTTG
GTGAAAGCAAACGGAATGATGGAAGCCTCGACGATCGCTGCGATCTTACTTGGCTCGGTT
GCCGGGGGGATACTGGCAGACTGGCATTTAATGGCCGCATTAGGGGTTTGCGCCTTGGTC
TATGCGATTGCGGTAATAGCCAATTTATTTATTCCACGTTTGGCCGCAGCACGTTCAGGC
GCTTCGTGGCGTCCACGGGCGATGACGGGCAGCTTCTTCACCGCTTGCCGTCTTCTCTGG
CAGGATAGCGAAACTCGCTTCTCATTGGCGGGTACCAGCCTGTTTTGGGGGGCCGGTGTG
ACGTTACGCTTCCTGTTAGTGCTGTGGGTCCCTGTGGCGCTTGGCATTGCCGATAATGCG
ACACCAACCTTGTTAAATGCCATGGTGGCGATTGGGATTGTGGTGGGCGCGGGTGCCGCC
GCCCGTTTTGTGACGCTAAAAACAGTGAAGCGTTGTTTACCGGCTGGCGTGCTGATTGGC
GTGATGGTCACCATCTTCTCCCTGCAAAACAGTATGCCGATGGCTTATTTGCTGTTAATT
ATCATTGGGATTTTGGGAGGGTTCTTTGTGGTCCCACTCAATGCGCTGCTACAGGAGCGT
GGTAAACACAGCGTTGGGGCTGGGAATGCTATTGCCGTACAGAATTTGGGCGAGAATACC
GCGATGCTGTTTATGTTGGGGCTTTACTCGCTGGTGGTCAAATTAGGTGCCCCTGTTGTG
GCGGTAGGTGTCGGTTTTGGTGTGGTATTCGCGCTGGCTATTGCTCTGTTATGGGGCTGG
CAGTGGCGGCAACAGCGCCAGAAAACGCGTCAGCCTGAATGATATGATTTGTCTGTCATC
TGAAAGGATCTCAAGGAGATCCTTCAGACTGCTGACAAATATCGCCTTTTGAAATATCGA
TTATATTAACTTCAATGAGTTGCTTCACCTGAGATTTATATTCTTTAGATAAAGCGGCTT
GTTTTTGTTGATTAAAGATTAAAAATGTTTGCTTGTGAAATTTAAAAACCGGCATGCCGT
CGCCTTTAATCAATTTCTGAACAGGGATATAATAATGACCAAGAGTCTGTTTAATACACT
TCACCGTTTAACCTCAACTTCCACAGCGAACGAGTTAACAAAGCACACTCCTGAGCAATT
ACTTGTCTGGGCGCAAGGATGTATGCTTGAAGGCTTACCGGACCAATTTTATGAAGCCTT
TATTGAATGCATCCAGTGCCAGACTGAAGACGGAAAACAAAGGCTAGACATTTCTCATAA
ATTTAAGATAGCCGCTGATTCTGAGTATCAGAATTTCCAACCTGCAGATGACTTATATCC
TGCCCAATGTATAGAACAAGCCCTTGAAGGAAAACAATGGAGCAAAGCGAGATTAACATT
TAGCCCTGATAACGCATCTTTTTCATGGCAGTAATAATATATATGTACGATTCCATCTGA
GATTTCCCATACCCGTTTCACCCACTAAATACTGACATCAACAATTACGTCGTTGACCAA
AAATGAAACTATTCTTCTCTCCGTTGCGGGCACTTTGTCAATACCCTGAAGGCCGCATCA
GCGGCCTTCAGAATGCTGACAAACCCCGATGACTCGATCTGAAACGGTGAGGATAGGCAG
GGGAGTAAAGCGTCCGCGCCAGGGAGGGCGCGGCTCGAGCCTACATGGATGTATTTACGG
CGTCTTTACGATCTGCCTGTTCTCTCCGTCGTTGACACTTTGTCAATAACCTCAAGGCCG
CATCAGCGGCCTTCATATTATGATAGGGATGATAGGGGCTACGACAAGATTTAAGGTGCG
GGGAAGGTATAGCGGGTATGGATCGCTTCCAGTGCATCCAGTACTTCCTGACTCAGCACG
ATATTTTGGCTATCAATATTACTTTTCAGTTGTTCCAGCGACGTTGCGCCGAGTAGCGTA
CTGGCAACAAACGGCTGTTGCCGCACAAAGGCCAGAGCCATCTGCGCCGGATCCAGCCCA
TGGTGTTTTGCCAGCGACACATATTCAGCCACCGCTAATTGGGTTTGTGGCCCAGAGTAA
CGGGTGAAACGGCTGAACAAGGTGTTGCGTGCACCGGCAGGTTTCGCGCCATTAAGGTAT
TTGCCGCTCAGTGTGCCAAAAGCCAGGCTGGAATAAGCTAATAACTCAACGCCTTCGTGC
TGGCTAATCTCTGCCAGACCCACTTCAAAGCTACGGTTTAACAGGCTGTAAGGGTTCTGA
ATAGAGACGATACGCGGTAGATCATGCTTTTCTGCCAGTTGCAGATAACGCATGACACCC
CATGGTGTTTCATTGGATACCCCGATATAACGAATTTTACCGGCCCGCACTTGCTCGTTC
AGGGCTTCCAGTGTTTCCAGCAAGGTCACAACGGCAGTTTGCTCGCTATAGCGATAATTC
AGCTTACCGAAACAGTTTGTTTCCCGCTGAGGCCAATGTAACTGATAAATATCAAGATAA
TCGGTATTAAGGCGCTTAAGGCTCTCTTCCAGCGCGATGCGGATATTCTTCCGATCCAAT
GCCATATTCGGGCGAATGGGCTGATCATCACCGCGTGATGGCCCGGAGACTTTACTGGCT
AAAATAATTTTTTCGCGGCAACCGCGTGCTTTTATCCAGCGACCAATATATTGCTCAGTT
AATCCCTGAGTTTCTGGCCTTGGAGGCACCGGGTACATTTCTGCGGTATCAATCAAGTTA
ATACCGGCTGCAACGGCATAATCCAGTTGAGCGTGGGCATCGGCTTCACTGTTTTGCTCA
CCAAACGTCATGGTGCCCAGACCCAGCAGGCTTACTTCCAATGAACTGTGGGGGATACGA
TGATATTGCATTGCCGACCTTCCTTTGTGTCTGAATCTTGTGTCTGAAATTGTCAGGTCA
TACCCTTCGTTTTTGATGTTGCAGCGTTGTTAGCTGCGTTGACTCAACGCCAATGACTTT
AGGTATAAGTCAAACCTGCCTTATTCGACTATAACGAAGCACCGGGGCAGGGGGAAGAGC
GCAAAGTAAAAGTGGGGAAAAAAGCGGGATATAAAGTATCAGTGAGATATAAAGCATCAG
CGAGATATAAAGTATCAGCGAGATATAAAGTATCAGCGAGATATAAAGCACCTGCGGGAT
AGAGAACATCCCGCTTTAATTAATCACTATTACCGTATTAGTCATCATTAACACATCAGA
TAATGTAATGAATTGATGATCATAATCGGAATGACTGGGCTACAGCAAAAAGTGGCGAGC
CAGCATCGGCGCGGTCAGTGTCTTCTTCAGATAAAAGCCACGTGGCAAGGTCATGATAGG
CTGCCCAAATTCGCCGATGGCTTCTGTTAATGCCCGGCTATTGGCTGCTTTGGGGCGCAA
CTGTAACACCTGACCATGGCGAGCCGTGATGCTTTCGACTTTACCCAAAACAATCAGATC
CATGAGTTCTTCCCAATCGCGGCGCAGTAACTCTTCTTCTTCTACATTAGGGCTCCACAG
CAGCGGAGCACCGACTCGGCGTTCTGCTAACGGAATATGCCGTTCGCCTTCGACGGGCAC
CCATAACACTCTGGCAAGCTTATGACGCACATGGCTACTTTCCCAGGTGACACCGCTATT
CCCGGTGAGTGGTGCCACGCAGACGAATGTCGTTTCCAGTGGTTTTCCTTGTGCACTGAT
CGGGATGGTTTTCAGCTCGATGCCGATATCGGCGAAATCCTGCTCTGGTTTACTGCCAGC
ACTGGCGCCTAGATAGAACTCCAACAGCATCCCAACCCAACCTTTTACGCGTTTTAGGTC
TGCGGGGATGACCCACTGGGCACGTGTTGCTAATTCACCCAGGGTAAAACCAGACAATGC
CTGTGCACGTTGAAAAAGTTGATGTTCATCACTGGGGGGAGCAGGAGGCAAAGAGTAAAC
AGACATTCGGAAAAACTCGCTAAAAGTGGTTAAAAAATAAGCTCAAATAAAAATGACCGC
TCAAGCATTATAATCCAGTGAAACGGACAGCAATAATAGCATGATTTAACGGAAGTTTTC
TGCTCCCGCTCTTAGGTAATATTCTTATTTTGATTATCTTGTGCACGCGTTGACAGCAAT
AATGAACAGGATCTTATACCTATTTATCCACAGATTTATTGGATAACCTCAGTAAATCAT
GAACACTGGTTCAATTTACAGCCTTGACGAGAGGCTTTTTTGCGAGTTTTACTCTTTTTT
GCGTAACTTAAACCCATTATCTGTGGATAAAAACTACATTGATGGATCTTTAAACAACAC
CAGATCGGAAACGGATATAGATCACATTATCATGCAATATATCCCTGTGGGAAACCTGTT
ATTTTGTTGAAATTAATGATTTTTTTTATTTTTTATTTTTTGGCGAATTTTTACTTTAAA
AAGAGTTGTACCCGCTTTCTCCTTGAGTTCTGCACACCTATATCCACAGAAAAAGTGAAT
AAAATACGAGGTCCGCTCCTTGGGGTGTTTATAACTTTGCCAATTTCTGTGAGTTATCCC
AAAGTTATCAGGTTTGGCCGGCTGATAAGCAGTGGTTTACCGCCTGTTGCTAGTGTGAAA
CAATCAGAGCATCTTTGAGTTTTGAGCTTATCGAGGTAGTCCGGTGATCGATGATGATGG
CTACCGCCCGAATGTGGGTATTGTAATTTGTAATCGGCAGGGTGAAGTATTGTGGGCCAG
GCGCTATGGACAGCACTCTTGGCAGTTTCCTCAAGGGGGAATAAATCCCGGTGAGACACC
CGAGCAGGCGATGTACCGTGAACTTTTTGAAGAAGTAGGATTGAACAAAAAGGATGTTCG
GATATTGGCTTCAACCCGTAATTGGTTGCGTTACAAATTACCAAAACGTTTGGTGCGTTG
GGATACAAAGCCGGTGTGTATCGGCCAAAAACAGCGGTGGTTCTTACTACAGTTAATGTG
TAACGAAGCCGAGATTAATATGCAACGTAGCAGTACACCAGAATTTGATGGCTGGCGTTG
GGTCAGCTACTGGTATCCGGTTCGTCAAGTGGTGTCTTTTAAACGTGATGTTTATCGTCG
TGTAATGAAAGAATTTGCTGCAACCGTAATGCCTGTGCAGGAGGTCGCTCCTCCACGGGT
ACCGCCCGCTTATCGCCGTAAAAGAGGTTAAGTTAAGCCGATCATGCTCATGCGTTTGCG
AGAAGTAGTTGAGAAAGTGGCGATGGCAACCGGCCTGACGGAGGCGTTAGAGCTGTTGGT
CAATGAAACCTGTCTGGCGATGGACACGGAAGTCTGTTCGATTTATCTGGCAGACAATGA
CCGCCGTTGTTACTACCTAATGGCGACCAGGGGGCTGAAAAAGCCCCGTGGGCGTACTAT
CACGCTGGCTTTTGACGAGGGGATCGTTGGGCTGGTGGGGCGTTTGGCCGAGCCAATTAA
CCTGGCTGATGCTCAAAGCCATCCCAGTTTTAAATATGTCCCGCAAGTCAAAGAGGAACG
CTATCGGGCGTTTCTCGGGGTGCCCATTATCTACCGCCGCCAGTTGCTTGGTGTGCTGGT
GGTTCAACAGCGTGAGCACCGTCAGTTTGATGAGAGCGAAGAGTCGTTCATGGTCACGCT
GGCAACACAGTTGGCGGGCATCCTTTCTCAATCTCAGCTAAATGCCATTTTTGGTCAGTA
TCGCCAAACACGGATCCGTGCATTGGCGGCGGCTCCTGGTGTCGCGGTGGCAGAAGGCTG
GCAAGATATCTCACAGCCTTCGCTTGATCTGGTCTATGAGGCCTCAACGCTTGATAGCAC
CCTTGAACGTGAACGTCTGACTCAGGCCTTGGAAGAGGCTGCGGCTGAGTTTCGTCGCTT
CAGTAAGCGCTTTGCCGCCAGTTCACAAAAAGAGAGTGCGGCAATTTTCGATCTCTACTC
CCACTTGCTAAATGATGCTCGCTTAAAGCGTGAGCTATTTGCGCAAATTGATGCAGGCGC
GGTGGCTGAGTGGGCGGTTAAACAGGTGGTTGAGGCGTTTGCTGCCCAGTTTGCCAGTCT
GCAAGATACCTATATGCGCGAGCGTGCTAGTGACCTGCGGGCATTAGGCCAACGCTTGTT
GTTCCATCTTGATGACAGTACCTCTGGAGCCAGCCAGTGGCCTGAGCGCTTTATCCTGGT
TGCTGATGAACTTACTGCGACATTGCTCGCCGAGGTGCCACAGGACCGCTTGGCGGGGGT
TGTGGTGCGTGATGGTGCCGCCAACTCTCATGCGGCTATTTTGGTCCGGGCAATGGGCAT
CCCGACAGTGATGGGGGCGGATATCCAGCCTGCATTACTCAGCCAGCGGCTGCTGATTGT
TGATGGTTATCGTGGCGAAGTATTAGTTGATCCTGAACCGGTACTGGTCAAAGAGTACCA
ACGGCTGGTCACCGAAGAGATTGAACTCAGTAAGCTGGCTGAAGATGATGTTGAGCAACC
TGCGGCCCTGAAAAGTGGTGAACGGATCCAGGTGATGCTAAACGCGGGCCTTAGCCCAGA
GCACGAACAGTTACTGGGGGGCAGGGTAGATGGTGTAGGCCTGTACCGCACAGAAATACC
GTTTATGTTGCAAAGTGGTTTCCCGTCGGAAGAAGAGCAAGTTGCGCAATACCAAGGCAT
GTTACAGCTTTATCCACAAAAGCCCGTGACCTTGCGTACCTTGGATATCGGTGCGGATAA
GCAGCTCCCCTACATGCCTATCAGCGAGGAGAACCCTTGTCTGGGCTGGCGCGGCATTCG
TATCACCCTGGATCAACCCGAAATCTTTTTGATTCAGGTAAGAGCAATGCTCAGAGCTAA
TGCCGGGACCGGTAATTTAGGTATTTTATTGCCGATGATCACCAGTATCGAAGAGGTTGA
TGAAGCGAAACGTTTGATTGACCGTGCGGGTCGCGAAGTAGAGGAAATGCTCGGTTATGT
GCTGCCACAACCTCGGTTGGGGGTGATGATTGAAGTTCCATCCATGATTTTCATGCTGCC
TTACTTGACGTCTCGGGTGGATTTTATCTCGGTTGGTACCAATGATCTGACGCAATATTT
ACTGGCCGTTGATCGCAACAATACCCGGGTGGCTTCGTTGTACGACAGCCTCCACCCAGC
GATGTTACAAGTGCTTCGCCAAATTCTGATGCAGGCAACAGAGTCAGGCCTGCAAGTCAG
TCTCTGTGGTGAAATGGCCGGTGATCCGATGGGGGCGTTACTGCTGGTTGGGCTGGGTTA
CCGTAATCTCAGTATGAACGGCCGCAGTGTGGCACGCATCAAATACCTGTTACGTAATAT
AGAATTGGCCGATGCACAAGTGCTGGCGGCACGGGTATTAACCGCGCAGATGACCACCGA
TGTGCGTCACCTAACCGCTGCATTTATGGAGCGCCGTGGTTTAGGTGGGCTGATTCGGGG
TGGGAAGTAGAATGCTTATAAATACCAAAAGCCATCGAGGTTGCAGTCATACGGCAAGTG
AATGAATATCAATGCGCTGCCTTAGATCAGTGATTTAAAGGGGCGAGAGCGGCTAACACC
GCTGCAATATCAATTAAGAAGGTAATTGTTGTTTACAGAACTTTTCCTACTGGTGCTCCC
CAGAGTGGCCTTGGCCTATGCTATTATGCGCTACCTGTAGCCCTAACTGGGCAAGAACGA
TAGACATTTTGTGGTGATAGATGAGCAATAGCTATCTGGCGTTTCCTAAATTTGATCCGG
TCATTTTCTCAATTGGTCCGGTTTCCCTCCATTGGTACGGCCTAATGTATTTGGTGGGCT
TCGTGTTTGCGATGTGGCTCGCTGTCCGTCGTGCGAATAAGCCTGGTAGTGGTTGGACCA
AAGAAGAAGTCGAAAACCTGCTGTACGCTGGTTTCCTTGGCGTCTTTATCGGTGGTCGCG
TGGGTTATGTTCTGTTCTATAACTTGCCGATGTTCCTTGATAACCCACTTTATTTGTTTA
AAGTATGGGATGGCGGTATGTCATTCCATGGCGGTTTGATTGGTGTCATTTGTGTCATGC
TATGGTTTGCCCGCCGAACCAAACGCAATTTCTTCCAGGTTGCTGATTTTATTGCCCCGC
TGATCCCTTTTGGTTTGGGCGCAGGGCGTCTGGGGAATTTTATCAATGCCGAACTTTGGG
GCCGTGTCACTACCGATACCCCGTGGGCGATGTTATTCCCAACTTCCCGCAATACCGATA
TCGCCATCGTGGCCGCTGATCCTGCTAAATGGCAGGCGATATTTAATCAATACGGTGTCT
TGCCGCGTCACCCCTCGCAACTGTACGAAATGATCCTCGAAGGGGTGGTGCTATTTATCA
TCCTGAACGTGTTTATCCGTAAGCCACGTCCCATGGGCAGTGTCTCTGGGCTGTTCTTGA
TTGGTTATGGTACCTTCCGCATCATTGTGGAGTGCTTCCGCCAACCAGACGAACAACTCG
GCTTGTTCGAGGGCATGATCAGCATGGGGCAGATATTGTCTGTGCCTATGATTCTGGCCG
GTATTATTATGATGATTTGGGCATATCGCCGTCCTACGCAAAAACTTTCGTGAGGTAACA
TGAAACAGTATCTGGATTTGATGAAAAAAGTGCTGGAAGAAGGCACACCTAAAGCTGACC
GTACCGGTACCGGCACTCTGTCAATTTTTGGGCATCAGATGCGTTTCAATTTACAAGACG
GTTTCCCATTGGTCACCACCAAGCGTTGCCACCTACGTTCGATTATCCATGAGTTGTTAT
GGTTCCTGAATGGCGATACCAACATTGCTTATCTGAAGGAAAATAATGTCTCAATCTGGG
ATGAATGGGCAGATGAAAACGGCGATCTTGGTCCGATTTATGGTAAACAATGGCGTGCTT
GGGGGGCTGCTGATGGCCGAAAAATTGACCAGTTGAGTAACGTAGTCAATCAACTGAAGC
AGGACCCTGATTCGCGCCGGATTATTGTTTCTGCGTGGAATGTGGGCGAACTGGATCAAA
TGGCGTTGGCACCATGCCATGCCTTTTTCCAGTTCTACGTGGCTGATGGCAAACTTTCTT
GCCAACTGTACCAACGCTCTTGCGATGTGTTCCTTGGCTTGCCATTTAACATTGCCAGCT
ATGCGTTATTAGTTCACATGATGGCGCAGCAGTGTGATCTGGCCGTAGGCGATTTTGTCT
GGACTGGCGGGGATACTCACTTGTATAGCAACCATATTGACCAGGCGCATCTGCAATTGA
GCCGTGAGCCACGAGTATTACCGAAACTGGTGATCAAACGTAAACCTGATTCATTGTTTG
ACTACCATTTCGATGATTTTGATATTGAGGGCTACGATCCTCACCCTGGTATTAAAGCCC
CTATCGCGATTTAATCTTCATATCGGAGCTGTAATGGCTCCGTTTTGCGTCTTTTATCTC
TTTACCTCTTTACCTCTTTTACGCTTTTTTACCCCTATCTTGTCTATTTTTTCCAGTCTT
CCGATAAAAATGCGAGTCGTATCGCAGACCTCCCTGTATTTCTGTATCCATTGATTATGT
TTTGCGTACCGCTTCCAACACCGGAAATTTTCCTCTGGAACTCAAATTTCAGCAACGTAA
ACTCACGGCATGAAAATCTATAGCATAAAAACCGGCAAGCTATTACCAAAGGCACCTTTG
CTTAGAAAGCAAAAAGTTTTTATAAAACAAAGATCACTAATAAAACAAAGAGGAATAAGC
CTAATCGAACTGTTAGTAGTCATTACATTGGTCAGTGTCATGACCTTATGGGGAGGGCAG
AGCTGGCATCATTACCGACAGCGGGCAAAGCTTGCCGACAGTGCTCGCCAATTGCTCGCT
TTCTTAACTCACTTACAGGCAGAAGCTAATCGCAATAACCGTACTGCCATATTGTGGGCC
CAACCGGATGGGCAAGGGTGTTTGGGGAGTGGTCATAAACCGACACCTCCCTGTACTGGG
CTGGCTGGGTCGTTATTTATCCCGCCTTACCGCGATATTGCAATAACGCTCCCGCTACAA
AAAGAGATGGGTTTTTACGGTGTTCGAAATACAGCCCAAGCGGGTAACATCATACTCAGT
AGCCCCGCAGGACGTATTCGTCTGGTTATCTCAAGCCGTGGGCGTATAAGGTTATGTAGT
GAACAACAATCCATGGCAGGCATCCATTTATGCCTTTAGTGGTCAATGTCTTGTCTACCC
CACTCAACGCGCAGCCAACACGAACCGCGGGTTTTACCTTGCCTGAAATGATGCTGGCGC
TAAGTTTCGGTAGCCTGATAGCGCTGAGCACAGCACAGGTCTTACCCAAATTAAGCCAGC
AAATTTCGGTGTTGCAACAGCATTATCGCCTGGAATTAGTAATGAATCAGGCTATGGGGG
CTATGGAGAAAGATCTGCGCAGAGCGGGCTTTTGCCACGGGAAATGTCAGGGGGAGGCCA
TAACGATAGAACATTATCTCGGTGAAACGGCTCACTCTTGCCTGATTGTTGCTTATGATC
TTAATTGCAATGGGAGATGGGAAGGGGCGAAACATCAAGAGTCAGAATATTTTGGCTATC
GGCTACGCAATAAAGCGTTAGAGAGTCAGCGTGGCGAACTGAACTGCCATGGCCGTGGTT
GGGAAAAACTGTTTGATCCACGAGATGTTACTGTGACTCACTTTTCCGTAACCCCTCTGT
CTGGGCAACTTTTCAAATTGCGGCTTGTGGGGCATAAAACGGGTAATCCAGCTATCCACC
ATCAGGTGACTTACCTTATCCGTGGGAATAACGTATGACGCAGGTATTTCAACGAGGCAG
CAGTACCCTGGCGGCGGTTATGACACTTTTTTCTTTGGGATTATTTTGGCTATCAGCGAT
ACATCGGCAATTAGACAATATCCAGCAAATTACCGGAGAGGAACAACGCTATTTACGGGC
TTACAATCAGGCTGAATCATCACTCAACTGGGGTGTCAGCCAGCGCTGGGCGCTCAGAAT
ACCTTGGCGGGTAGGTTCAGCATGGCATTGCATGGCACATCAGGAGCTCGGCTTAAAAGC
TTGCGTTAAGCGGTCATCACTGGCGGGTTTTTTTATTCTCAAAGGAGAAAGTCTTCCGCT
TGGGTCGCTCCCTCCGCTGATGCTTTACCAACGTGTTAAACTGAAGGCAGTTACAGGAAG
TTCGGGGAATTATCAGTTGATTGACACGCCTCATGGTTGGTTGGATTTTTGCCCTGATAA
GGATGCACAGTTTTGCCTCGATTAATAACCAAACACGCTTATGGACAAACTATTTCAGTG
GAGACAGGCGGTTTCAACCTACGTCACCTGCGTGGATTCAGCTTACTGGAAGTTTTGATT
GCCGCATTATTTTTCTCAATCTCACTACTGGGGCTACTGCAATACCATCAGGCACTTTTA
CAGGGCTTTGCCTCCTCATGGCAACAACGGCAAGCCTGGTCGTGGTTACATCAATATATG
GAGAGTCAGAGCGGTACAGACCCCGAAGAACGGTGGGCACCTGAAGTGAAACCAGGCTGG
CACTATCGCCAATTTATCGATCGCATTGAGGGGGATTGCCGGGAATTTAGCGTTAAGTTG
ATAACCCGCCAAGACTCGCCAGTAGAATTAAGCCGATGGTTTTGTTCAACTGAGATGATT
TAGGGTATGTATTACCGATACCTGTTGCGCAGACTCATTATCAAGTTAGAGTATTCAACG
TCAGGAACTATCCATCAGCGATAATAAGTTGATGCATCACTTTTGGGTATTTTCCATCGT
GTCTTAAGGGAGTCACCATGTTCACGGTTTATCATTCTAATCAACTGGATTTACTCAAAG
CGCTCACCACTGCGCTGATAGAAAGAGAACCGTTGGATAATCCTTTCCAGCAAGAAGTGG
TGTTAGTACAAAGCCCCGGCATGGCCCAATGGTTACAAATGCAACTGGCTCAACAGTTCA
GTATTGCTGCCAATATAGTGTTTCCTCTACCCGCTACTTTTATCTGGGATATGTTTACCC
GCGTTCTGCCTGATATTCCTAAAGAAAGTGCATTCAGCAAAGAGGCTATGACATGGAAAC
TTATGTGGCTACTGCCAGATTTATTGGAGAATCCACTATTTTCTCCCATGAAGCGCTATT
TAAGTGATGATGGGGATCGGCGTAAAATTCACCAACTCGCGGCACGGGTAGCCGATCTTT
TTGACCAATATCTGGTGTATCGTCCGGAATGGCTGGAAAGTTGGGAACGTGGGCAATTGA
TTGAGGGGCTTGATGATGCACAGCAATGGCAAGCATTACTGTGGGTTGAACTGACCCGCT
ATACTCGCCAATTGGAACAACCGGAATGGCACCGGGCAAACCTCTATCAGCGTTTTATCC
ACCAACTACTCAAGTCGGACGTTTGCCCGCAAGGGTTACCGAAACGGGTATTTATATGTG
GTATATCGGCGTTGCCACCTATCTATTTACAGGCCCTACAAGCATTAGGTAAACACATTG
ATATCCATTTGATGTTTACTAACCCCTGCCGTTACTTCTGGGGAGATATTCAGGATTACA
CTTTCCTCGCTAAATTACAAAGCCGTAAACGTCGGCATTACCGTGAATCGATTGAACTAA
GTCTGTTTCGCCACCCGCAGCAGGCAGAGCAACTATTTAATACCGATGGTGAGCAGAACC
TCAGTAACCCACTCTTGGCCTCATGGGGGCGATTAGGGAGGGATCACATGTATTTGCTCT
CTCAAATTGATGAAATTCAAGAGGTTCATGCTTTTGTCGATATCGAGCCAGATAATCTTT
TGCATGGCATTCAACACGATATGCTGGAGTTGGAAGATCACGCGGTTATTGGCACAACCC
CAGAAACCTTAGCGCGTAGTGATCAAAAACGCCGATTAGATCTGGATGATCGTTCACTTA
GTTTCCATGTCTGCCACAGCCCACAACGAGAAGTTGAGGTGCTGCAAGATCATTTACTTG
GGCTATTAGCCGCAGACCCTGAATTGACCCCGCGCGACATCATTGTGATGGTGGTGGATA
TCGACAGTTATACACCGTATATTCAAGCTGCGTTTGGTAATGCTCCGTCTGAGCGTTATC
TGCCGTTTGCGATTTCTGATCGCAAAGCCAGTCAGGCTCATCCTGCGTTGCACGCCTTTA
TTACCCTACTTGATTTACCCCAGAGTCGCTTTACGGCTGAACAAGTCTTAGCACTGTTGG
AAGTCCCTGCTTTGGCGACCAAATTTGGTATCACTGAAGATGGTTTACGGCGCCTGCGAC
AATGGGTTGGTGAGTCAGGCATCCGTTGGGGATTGGATGATGATAATGTGCGGGAGCTAT
CCTTACCTGCTACGGGTCAACACACCTGGCGTTTTGGTTTGACCCGCATGCTACTGGGTT
ATGCGATGGACAGTACCGCAGGGGATTGGCAAGGTATTCTGCCTTACGATGAATCCAGCG
GGCTGGCAGCGGAACTCGCCGGGCAGTTGGCCGATATGCTGATGCACCTGAGTCAATGGC
GGCAACAATTAGGTCAGCCCCGAGAACTTAGTGAATGGTTACCAATATGTCGTCAATTAT
TGGATACGTTCTTCGATCAAGACAATGACACTGAGGCCGCTCTGGTGCTGATTGAACAAC
AGTGGCAGAAAGTGATCGGCTACGGTATTGCAGCCCAATATCCAGACGTTGTGCCACTTA
ATCTGCTACGAGACGAATTGGCGGCACGTTTAGATAATGAACGTATTAGCCAACGTTTTC
TCGCCGGGCCTATCAATTTCTGTACCTTAATGCCAATGCGCTCCATCCCATTTAAAGTGG
TTTGTCTATTGGGCATGAATGATGGGGTATACCCGAGAACATTGCCCCCCCAGGGATTTG
ATCTAATGGCCAAGAAGGTTCGTCGGGGTGACCGTAGCCGCCGCGACGATGATCGCTATT
TGTTCCTAGAGGCTCTGCTATCTGCTCAGCAACAGCTTTATATCAGCTACATTGGGCGTT
CTATTCAAGACAACAGTAAGCGTTATCCTTCCGTGCTGGTAAGCGAGTTAATTGAATATG
TCGCACAAAGCTATCATTTACCGGGCGATGAAAAACTCAGTGCTGATGACAGTGCACAAC
GGGTGACGCAGCACTTATTATGTTGGCATGCCCGTATGCCATTCTCCGCTGAAAATTTTA
TTAAAAATAGCGAATTACAGAGCTATGCCGCTGAATGGCTGCCTTCTGCCGAGTCGAAGG
GGCATGCACACCCAAATTTTAACCAACCGCTACAGGCTGAGCCGCTGGCTGAAATTACAC
TGGATGAATTAGTGCGTTTTTACCGCCATCCAGTGAGAGCATTTTTCCAACTGCGGCTAG
GGGTTAATTTTGTTATTGAAGAAACAGAATTACCTGACGAAGAGCCATTTACTTTGGATA
ACCTTAGCCGTTATCAATTTAATACCCAGCTACTTAATGCGCTGATAAATGAGGACGATA
TTAATAGCGTCTTTGCCAGAGCCAGAGCTGCCGGCGTACTGCCATATGGATCTTTTGGTG
AACTTTATTGGGAGAGTCAACAAGATGAGATGGTACCCTTGGCTGAACAAATCCGCAGTG
AACGTAAAGAGAATCACAGTATTGAACTCAACATTGAATTCGCTGACATCACGGTTACGG
GATGGATTCATCAGGTTCAGGACGATGGTTTGGTCCGTTGGCGGCCATCAATATTAACCG
CCGTCGATGGCCTTTTATTGTGGCTTGAACATCTCGTGTACTGTTCGGCGGGTGGTGAGG
GAGAAAGCCGGATATATGGACGAAAAGGGACTGCCTGGCGTTATGCCCCTATGGCGGCTG
ATGAAGCCCGGCCCTATTTACAACAACTCATTAAAGGTTATCAACAAGGTTTATGTGAGC
CATTGATGCTCTTGAGTAAAAGTGGATGGGCGTGGTTGAGCCAATGCTTTGATCGTGAGT
CAGGCCAAATTTTGTGGGACGAAGAGACGCAAGGTAAAGCACGGATGAAACTTTTACAGG
TTTGGCAAGGTGATCAGAGAGTGACAGGCGAAGGTGAAGACCACTATATACAAAGGGTTT
GCAGACGAATGGACAACCAACATTTGGACATAATTTTACATGAAACTGAACGTTATTTGT
TACCGATAGCTCGCCATAATAAGGCGTGAAGAGCGCTTGTTGTCAGTTCAATACAATAAA
GCCAATACGTGCTTTAGTGACCATTCTTATGAAGCTAGTGGAGAAATGGAATGCATAAAC
AGCTTGCCCGCATTGTCGGTATCGTTTTCTTTTTAGGTTTACTGGCTCCATCGAGTTGGG
CTGCAATTCCTGCGTGGCAACCTTTGGCGGAAACCATTTACAAAAGTGAACATGACTTAC
GTAAATATCAGGCAATAAAATTATCCAATGGTATGACGGTACTACTGGTTTCCGATACAC
AAGCCCCTAAATCTTTGGCGGCCTTAGCGCTACCGGTAGGGTCACTGGAAGACCCAGATA
ATCAGCTCGGCTTGGCCCACTACTTGGAGCATATGGTGCTCATGGGGTCCAAACATTTCC
CTGAACCTGGCAGTTTTTCCGAATTCCTAAAAAAGCATGGGGGGAGCCATAATGCGAGCA
CGGCTTCTTACCGAACCGCTTTCTATCTTGAAATTGAAAATGATGCATTGGCACCTGCGG
TTGAGCGGTTGGCGGATGCCATTGCTGAACCCTTGTTAGACCCCATTAATGCGGATCGTG
AGCGTAATGCTGTCAATGCTGAATTGACGATGGCCCGTTCACGCGATGGTATGCGTATGG
CGCAAGTTAATGCGGAAACGCTTAATCCGGCACATCCAAGCGCACGTTTTTCTGGTGGTA
ACCTTGAAACTCTTAGGGACAAGCCCGATGGCAAGCTACATGATGAATTGGTGAGCTTCT
ATCACCGCTACTATTCTGCCAATCTCATGGTCGGGGTGTTGTACAGCAACCAATCATTAG
AGCAGCTAGCACAATTAGCCGCAGACACCTTCGGCCGTATCCCTAATAGGGATGCAAAAG
TACCCACGATTACGGTCCCAGTCGTGACACCTGATCAAACGGGAATCATCATTCACTATG
TTCCTGCTCAACCTCGTAAACAGATAAAAGTCGATTTCCGTATTGCGAACAATAGTGCGG
ATTTTCGTAGTAAAACAGATACCTATATTAGCTACTTGATCAGTAATCGCAGTAAAAACA
CCTTATCTGACTGGCTACAAAAACAGGGGCTGGCAGATGCAATCAATGCGGGTGCTGACC
CAATGTTGGATAGAAATGGGGGGGTGTTCTCTATCACTGTCTCACTAACCGATAAGGGGC
TGGCACAACGTGATGTTGTCGTCGCGGCAATTTTTGATTACATCAATATGCTGCATAAAG
AGGGGATTAAAAAAAGCTATTTCGATGAAATTGCACATGTATTGAATCTCGATTTCCGTT
ATCCCTCTATCACCCGTGATATGGACTATATCGAATGGCTCGTGGATATGATGTTACGAG
TTCCTGTTGCACATACGCTTGATGCGCCTTATCTGGCTGATCAGTATGATCCCAAAGCAA
TTGCATCCCGATTGGCCGAGATGACGCCTGAAAATGCCCGCATCTGGTTTGTCAGCCCTG
AAGAACCGCATAACAAAGTAGCTTATTTTGTCGATGCACCTTATCAGGTCGATAAAATAG
GCGTACAGCGGATGAAAGAATGGCAGCAACTGGGGCAAAAGATTGCGCTAAGTTTGCCAG
CACTGAACCCGTACATTCCTGATAATTTCACTCTGATCAAAGCAGACAAGAACATTACCC
GCCCACAGAACGTGGCAGACCAGCCAGGATTGCGGGTGTTTTACATGCCAAGTCAGTATT
TTGCTGACGAACCCAAAGCCGACATTACGGTTGCTTTCCGCAACCCTCATGCATTGAACT
CAGCTCGCCATCAGGTGCTTTTTGCCCTGACGGATTACCTTGCGGGTCTCTCACTTGATC
AACTGAGTTATCAGGCCTCTATTGGTGGGATCAGTTTCTCTACCGCACCGAACAATGGCT
TGTATGTTAATGCTGGTGGTTTTACACAGCGTATGCCGCAGTTACTGACATCTTTGGTTT
CAGGCTATGCCAGTTTTACTCCGACAGAAGAGCAATTGGTACAGGCTAAATCTTGGTATC
GTGAGCAATTAGACGTGGCAGAGAAAGGCAAAGCTTATGAGTTGGCTATTCAGCCCGCTA
AGCTGCTATCGAATGTGCCTTATTCGGAGCGAAGTGAGCGACGTAAACTACTTGATAGCA
TCAGTGTGCAGGATGTGCTGACCTATAGAGATGATTTACTGAAACAGTCTGCGATAGAAG
TTTTGGCCGTGGGCAATATGACAGCCGAACAAGTCACTGAACTCACTGAATCGCTGAAAA
AACAGCTGAACTTAATCGGAACCACGTGGTGGGTCGGTGAAGATGTCATTATTGAGAAAA
CACAGTTGGCCAATATGGAACGGGTCGGCAGTAGTTCTGACGCGGCTTTGGCAGCAGTTT
ATGTCCCTACTGGCTATACAGAAATTGCTGGTATGGCACGTAGTGCCTTGTTAGGGCAGA
TCATTCAACCATGGTTCTATGATCAATTACGGACAGAAGAACAGCTTGGTTATGCTGTAT
TTTCTTTCCCAATGTCGGTTGGTCATCAATGGGGCATCGGCTTCTTACTGCAAAGTAATA
GTAAGGAACCTAATTATCTTTACCAGCGATACCTCGCATTTTATCCGCAAGCTGAAAAAC
GCCTGCGCGAAATGAAGCCCGATGATTTTGAACAATATAAGCAGGGGCTGGTCAATCAAC
TATTGCAAAGGCCACAGACATTAGATGAAGAGGCAGAGCGCTACCGTAAAGACTTCAATC
TCAATAATTTTGCATTTGATAGCCGTGAGAAGATGATTGCTCAAGTGAAACAGCTTACGG
CTAATGAACTGGCGGATTTCTTCCAGCAAGCGGTCATTAAACCACAAGGTCTGGCACTGC
TTTCTCAAGTTAAAGGTCAGGGGCAGGCCGGAGGATTCGCAGTACCGGAGGGATGGACGA
CTTATCCAACCACTTCCGCTTTACAGGCTACGCTGCCGCAGAAGGTATTGGCACCATGAC
ACCCACGACTCCCCAGCGGCTTGAGCCGCTGGCGCTTCCCCTCTATGGCGAGAGGCTGAT
AGAAGCCTCTGCCGGTACTGGTAAGACATTTACCATCGGGGTCCTTTATCTTAGATTGTT
GCTTGGGTTAGGGGGCGATGCTGCATTCCGTCGCCCTTTGATGGTGGAGGAAATCCTAGT
GGTGACCTTTACTGAAGCCGCGACCGAAGAGCTCAGGGGGCGAATTCGCGATAATATTCA
TGGGTTGCGTATCGCTTGCGTTCGGGGAGTCAGTGATGACCCAATGTACCAGGCTCTATT
AGCCGAAATCACCGATTGGGCCGTAGCCGCCGCGCAATTATTGGCGGCTGAGCGTCAGAT
GGATGAAGCCGCGATTTACACTATTCATGGTTTCTGCCAAAGAATGCTGGCAAATAACGC
TTTTGAATCCGGCATTTTATTCGAACAAACGTTAGTTCAGGATGAACTCCCGTTATGGCG
GCAGGCCTGTGCTGACTTCTGGCGGCGTCATTGTTATCCGCTTCCCTTAGTCATCGCACG
GGCGGTCAGTCAGGAGTGGAGCGGGCCGGAGGCATTACTCAGTGATCTGAGTGCTTATTT
ACAAGGTGAAACGCCAAAGTTTCGGCAAGCGCCCGGTGACGATGAAACGATCCTTAGCCG
CCATCAGCACGTTGTGACACAGATTGATGCACTTAAAGCAGAGTGGCGCTTAGCCGCCCC
TGAATTAGAAGCATTAATTAGTCGTTCTGGCGTTGATAAACGCAGTTATAGCAGCAAGCA
CTTACCCAACTGGCTGGAAAAAGTAGGATTATGGGCGGAGCAGGAAACGGAAGATTATCA
ATTACCCAAAGAACTGGAAAAATTTCGCCAGTCGGTGTTATTGGAAAAGACCAAGAAGGG
AGCCGCCCCACAACATACTTTATTTAGTGCGATAGACTCGATATTTGAACAGCCCCTAAC
GTTGAGGGATCTTATTTTAGCCCGAGCCATCAGCGAAATACGGTTTTCTGTACAGCAGGA
AAAACGGCAGCGTGCAGAGCTGGGGTTTGATGATTTACTCAGTAAGTTAGATGCCGCATT
ACAACAATCGGGGGGTGAGTTGCTCGCCCAATCTATTCGTACCCGTTATCCCGTTGCAAT
GATTGATGAATTTCAGGATACCGACCCGCAACAATACCGCATTTTCCACACCGTTTATGG
CGGGCAAGAAGCGTGCGCTTTACTGTTGATCGGTGATCCTAAACAGGCTATTTATGCTTT
TCGTGGCGCAGATATATTTACCTATATTCGCGCCCGTTCAGAAGTAAGCGCCCACTACAC
ATTGGAAACCAACTGGCGCTCTTCTTTTCCCATGGTGCAATCAGTGAACAGGCTATTTAG
TCTGGTTAATACGCCTTTCTTATTTGAGCAAATCCCCTTTATTAATGTCGCCGCCGCCAA
AAAGAATCATGATTTATCCTTTGAAATTAAAGGAGAAAAGCAACCTGCGCTACATTTTTG
GCTGCAACCCGGTGACGGTGTTGGTGTAAGTGAGTACCAACAAGTAATGGCTAGACAATG
TGCAGCGCAAATTCGTGATTGGTTGACTGCCGGCCAGCAGGGGCAAGCAGAACTACTGAC
CACGAAAGGACCAAAACCGGTTCAGGCATCAGATATAACCATACTGGTGCGTAGCCGGGC
AGAGGCCGCATTGATACGTGATGCACTTAGTGCGCTGGCGATCCCATCGGTCTATTTATC
TAATCGTGACAGTGTCTTTGAGACTACAGAAGCCAAAGATCTCTTGTGGTTACTGCAAGC
CGTGTTAGCACCAGAGCAGGAGCGCGCACTACGTAGTGCTATGGCTACGGGGATCTTGGG
GTTGGATGCCAGAATGTTGGATGCGTTAAATCACGATGAGCGAGCTTGGGATGCGCTGGT
CGATGAGTTTGATCACTATCGCCAGCATTGGCAGCGCCGTGGGGTATTACCCATGCTGCG
GGAGATGATGGCCCGCCGCCATTTAGCTGAAAACTTGTTGGCAACACCCGGTGGGGAGCG
TCGGCTGACAGATTTACTACATCTTGGGGAATTACTGCAAGAGGCCGCCTCGCAACTGGA
TAGTGAGCACGCACTAATTCGCTGGTTGGCCCAGCAAATTGCTCAACCCAATCCCCAGTC
AGATAGCCAACAATTACGCTTGGAAAGTGATCGCCATTTGGTTCGAGTGGTTACTATCCA
TAAATCGAAAGGGTTGGAATATCCATTAGTTTGGCTGCCTTTTATCGGTAATTTTCGGCA
ACAACAGAATGTGCTTTACCATGACCGACATAGCTTTGAGGCTTTACTCGATCTTAATGC
TGATGAAGAAAGCCAGGCTTTAGCTGAAGAAGAACGTCTGGCTGAGGATTTACGGCTATT
GTATGTCGCGTTGACGCGTTCGGTTTATCATTGCAGCGTGGGCATTGCACCGCTGATTAA
AGGGGGGAGGAAAAAGCAAGGCGAGAGTGATATGCATCGCAGTGCGTTAGGTTATTTGGT
TCAGCATGGTCAACCCGGTGATGCTCATGTTCTAAGCGAAAAGTTAACTGAGTTAGCGCG
CTCATCGAATGGTGATATTTGCGTTTCGCCCGTTGAGCCTCCTGATGATAAACCTTGGCA
ACCACAGCCCGAAGCCTTGCCTGAACTTACCGCCCGCCATTTTACTCGAAAAATGCAAGA
TTATTGGCGCGTAACCAGCTATTCAGGTTTACAGCAGTCTGGCTCTACAAAGAAGCTGTA
TGGTTCTGCAACAGGGGACGTATCGCAGGCTCTGGGGGCACCATTACAGGTCTTGTTGCC
ACGGTTGGACATTGATGCCGTAGGTGAGCAGGCGGTGGTGACAGAAGACGATCATTTAAC
ACCTCATACCTTCCCTCGGGGAGCGGCCCCAGGGACTTTCTTACATGATTTGCTTGAGCC
ATTAGATTTTAGTCAACCGATTGAATTGGCGTGGTTGTCTGAGCGGCTACAGCAACAGGG
TTTTAGCGAACAGTGGGCACCGGTGTTACACCAGTGGCTAAATGATATAGTGCAAACGCC
GCTTACCGATACCGGGGCCACTTTGGCTGGGTTGTCGCCAGAGCGCAAACAGGCCGAGCT
ACAATTTTATCTACCCATCGATAGCCTGCTACGGGCCGAGGTATTAGACCGTTTAATCAA
ACAGTATGATCCACTTTCCCGGCAGTGCCCTGTATTGGATTTTCAACAGGTTAGAGGGAT
GCTCAAGGGGTTTATTGACTTGGTTTTTTGCTGGCAGGGGCAATATTACTTGCTGGATTA
CAAATCCAATTGGTTGGGTGAGGACAGTCGTGCTTATACCGTTGAGGCGATGACACAAGC
GATGGCTGAACATCGCTATGATCTGCAATACCAACTTTATACTTTGGCTTTACACCGCTA
TTTACGCCATCGTTTGGCCGATTATGACTATCAACGCCACTTTGGTGGGGTTATTTACCT
CTTCTTGCGCGGCGTTGATCAGCAACATTCAGGGCACGGTATTTTTAATTGCCGGCCTGA
ACAGAAACTGATTGAAGAAATGGATCGCTTATTCAGTGGCACAATTGGCAGTAACGCAAC
CGCGAGTGACAAAAGCGGTAGCAATGTCATTCACAGCGGCGAGAGGGCATCACGATGATG
ACGCTATTGGCTCAGGCTGCTCGAGACCGCTTATTGCGCCCACTGGATGTGCAGTTTTCA
CGAATGATTGCCGGCGATGATGACCCGCGATTACAACTGGCCGCAGCGATCCTTAGTGCA
GAAGTAGGGGCCGGTCATGTTTGCCTGCCATTACGCTATTTACAGCCAGAACTGCTATTC
GGTGGGCGGCAACCCGATTTATCACTGGCGCTATGGCAGGCGGCGGGCTCGCCAGATAAA
GCACAGTGGCTACAGGCATTACAAAACGCCCCAGTAGTCAGTGATGGCTCTCAACCAACA
CCATTAGTGCTACAGCAGGAACGTTTATATCTGCAACGAATGTGGCAGTACGAAGGAGAT
GTCGTCCAATTTATTGCCAGTGACTCTGTTTTTATAAACAGAGATAGTGATTTTATGACC
AGTAAAGGTATTGCCACTTCTGTTGATGAATCGCTATTACGGGAGACGCTAGACGCTTTG
TTTGGTTGTGCTGGTAGTGAGGTTGATTGGCAAAAAGTGGCGGCAGCGGTTGCGGCTACC
CGTAGAATTTCAGTTATTTCCGGCGGGCCGGGCACGGGGAAAACCACCACAGTAGCCAAA
CTTTTGACAGCATTGATACGGCTTAGCCAGGGGCAACGTTTACGTATTAAACTTGCGGCC
CCAACCGGTAAAGCCGCTGCACGCCTTACTGAATCACTGGGCAAAGCGATTCGGCAATTC
TTTCTTACTGATGATGAACGTAAATTATTCCCTGATCAGGCTTCGACCTTGCACCGTTTA
CTGGGTGTTCAGCCCAATAGCCAGCGCCTGCGTTACCACCGTGGTAATCCATTAAATCTT
GATGTACTGGTCGTTGATGAAGCATCAATGGTTGATTTACCTATGATGGCGCGCTTAATT
GCGGCATTACCTGCCAAGGCCAAGGTGATATTCCTTGGTGACCGTGACCAACTGGCCTCG
GTTGAGGCGGGGGCGGTTCTGGGGGATATCTGCCGTTTTGCCGAATTAGGTTACAGCGAG
CAACGGGCACAGCAATTAACTCAGTTAACGGGCTATTTATTAACTAATAATGCATTAACC
AGCAATGTACTAACCAATAAGGCATTAGCCAATAAAGCGCAGCCAGATGAAACCTATTCT
GATTCAGCGAATGTACGCGATAGCCTGTGTTTACTGCGTAAAAGTTACCGCTTCGATGAA
AAGTCAGGGATTGGGCAGCTTGCTCTGGCCGTTAATGCAGGGGAGTATCGGCAGGCTTTA
TCCGTATTAAACAGTGCGTATTCTGATGTTGAACGCTTCCCGCTGGCCGATGAGGAAGAT
TATCAGGTACTGCTAGAGGCTTGTGCTGTGGGGTATCAGCATTACCTCGAACGGGTGGCT
GCGTTAGCCCCTGCGGCAGAGGTATTGGCAGCATTTGGCCGCTACCAACTGCTGTGTGCA
TTACGTTCCGGGCCATTCGGTGTCAGTGGCTTAAACGAACGCATTGAACAGGTTTTACAT
CGTAAAGGATTCATTATCCGTCCATCAGGGCCTTCTGGCCGTTGGTATGTTGGGCGGCCA
GTGATGATAGAACTTAATGATAGCGCACTTGGCTTATTCAACGGGGATATTGGTATTGCC
TTACATGATAATGAAGGCGAGCTACGGGTATATTTTCAATTGCCCGATGGCAATATAAAG
TCAGTACAACCTAGTCGCCTTCCCAGCCATGAAACCGCTTATGCTATGACGGTTCATAAA
TCGCAGGGTTCAGAGTTTGAACACACAGCATTGGTATTACCTAACACGTTCATGCCCGTG
TTAACTCGTGAATTGGTCTATACCGCCATTACCCGCGCCCGTCAGCATCTGACGCTTTAT
TGCAGCGATGCCGTGCTAAGTCATGCCATACGTACACCGACTCTCCGGCTGAGTGGGCTA
GTTGATCGCTTGAATACATTAAATCGCCAATAATCTCAGGGCATAAGCGCCCTGAGTTAT
CTGTTTCAAATAAGTATTTCAAATAAGTGTTTCAAATAAGTACTTCCAATAAGTGATTCG
AGTGCGTGAGCGTAGCCGCCGCCCTGACCCCCAATTTCATTTACGCATGTATAAAGGGGA
TAGGGGGCTATAGATCGGCCAGTAAGATCTTCGAACGGCGCTGATAGTTATACAGTTCCT
GTTTTTGAATAGGTAAAACATCTACCTCTGCAGGTGTAAAACCGCGTTCCTGGAACCAGT
GAATGCTGCGTGTGGTCAGCACAAACAGCTTTTTAAGGCCCATTTGTCGCGCCTGATTGG
TTATCCTATTCAGCAGCATTTCTCCCCGGGAGGAGCTGCGATAATCTGGATGGACCGCGA
CACAAGCCATTTCACCAATATGTTCATCAGGGAACGGATAGAGGGCGGCGCAAGCGATAG
TTAAATTATCCCGTTCAATAATAGTAAACTTATCGATCTCCATCTCTAATTGTTCACGTG
AACGGCGCACCAAGATCCCTTGTTGTTCCAATGGGCGAATCAGTTCCAAGATACCGCCGA
TATCGTTGATGGTGGCTCGGCGGACTTGCTCCGCACTTTCCATGACAATCTGGGTACCGA
TACCGTCACGGGAGAAGAGTTCTTGAATCAGAGCGCCATCTTCCTGATAGCTGAGTAAAT
GGCTACGGCGCACACCGCTGCGGCAGGCTTTAACGGCACCACGCAAGAAACGTACTGTGC
CCGAATTGTAATCCCCATCCTGTTCCAGGTCTTCAATCCGCTTTTGCGCATCGTTTGGGA
ACAATTCTGAAATAATATTACCTTCGCTATCAGTCACCCCTTGTGATGAGCAGAATCCAA
TCATTTTCTCCGCTTTCAGTTTGATGGCTAACTGAGTTGCAACTTCCTCTGATGTGAGGT
TAAAGCTTTCACCTGTGACCGATACCGCAACTGGCCCCAGCAAAACGATAGCGCCATTAT
CCAATTGGCGATGAATAGCTTCTTCATCAATGCGCCGGATACGCCCGCTATGGCAATAAT
CAACACCATCATCCACACCTAGCGGTTGAGCAATGATAAAGTTACCGCTAACTACGTTGA
TATGAGCACCTTGCAGTGGGGTGTTGTTCAAACTCATTGAAAGCCTGGCCGTGATATCCA
GTTGTAATAAACCGGCCGCTTGCTTGACCATCTCCAGAGTCCGGGCGTCAGTCACTCGGG
TATGTTTATGATAAATAGGTTCGTAGTTATGATCTGCCAGATTACTGTCAATCTGTGGTC
GGGCACCGTATACCACGACTAATCTGATCCCAAGGCTATGTAATAAGCCTATATCGTTGA
CGATACTAGAGAAGTTTTCATGTTCAATCGCTTCGCCACCTAGCATGACAACAAATGTCT
TGCCGCGGTGCGCATTGATATAGGGAACTGAGTGGCGAAATCCTTGAACCAGTTCAGTAC
TACGTTCCTTCACGGCAGATCCTCTTTTGAATTTTTATTCGGTATTTTTGTATTTTTATT
CTTTTTTGACCAAGATGGCAAGCACGAAATTGATACTAACTGCATATATATAAAGTGTAT
GTATTAATAAACTGAGTCACATAAAGATGTTTTTCTGATGACAGCGTTAAATTGATTCGT
TAAAGTTTTTCCTCATAATTTTTTTGGTTTGTTTTTTCATTAGATTTTAGTTGTTACTTT
GGAGTTACATGGCAGATTCAAATCATAATTCTGGTCGTCGCCGTCTATTACAAGGTGCCG
CAGCAGCTTGGATGCTGAGTATAAGCCGGGTTGGATTTGCCGCATCTTCACATATTGTTG
CTGTCCGGGTGTGGCCCTCTTCTACTTACACCCGAGTCACATTAGAGTCAAATACACCAC
TGAAGTACCGCCAATTCGCCTTAACTCATCCCGACCGTATTGTTGTTGATATTGAAGGCG
TACAGCTAAATAGCGTATTGAAAGAGATCAGCCGGCAAGTTCAATCCGCTGACCCTTATC
TCAAACAGGCGCGGGTAGGGCAGTTCGATAAAAATACTGTTCGTTTGGTATTGGAACTGA
AGCAGAGTATCAGCCCTCAATTATTTACCCTGAAACCTTTCGCTGAATTCCGTAATCGCT
TAGTGGTCGATCTGTACCCTGCGGAGGGGGGCACATCGGCAGAAGATGATCCGCTGCTGG
CCCTATTGGAAGATTACAATAAAGGTAATGTGGATCGAACCTTGCCACCAGAAACACCCA
AAGCAGGTAAAGCAGGGCGTGACAGACCCATTATTATCATGTTGGACCCAGGACATGGCG
GGGAAGATCCTGGGGCTATCGGCAAAAATAAAACCAAGGAAAAAGACATTGTGCTGCAAA
TTGCTCGTCGGTTACGGGCGCTTATTCAGAAAGAAGCCAATATGCGGGTGTTTATGACTC
GTAATGAAGATGTCTTTATCCCGCTGAAAGTTCGGGTGGCAAAAGCACGTAAGCTTCGTG
CGGATTTATTCATTTCGATTCATGCCGATGCTTTTACCAATCGGGCGGCTAGCGGCTCCT
CGGTCTTTGCTTTATCGACCAAAGGAGCCACCAGTACTGCCGCTCGTTTTCTGGCTCAGA
CACAAAATGAGGCCGATCAGATTGGTGGGGTCAGCAAAAGTGGTGATCCTTATCTTGACC
ATACCATTATTGATTTATTGCAAACCGCAACTATCAACGATAGCTTGAAGTTTGGTAAAG
AAGTACTGAGTCGGATGAGTAAAATCAACAAATTGCACAAAAATCGTGTCGATCAAGCAG
GATTTGCGGTACTAAAAGCACCTGATATCCCGTCAATTCTGGTAGAAACTGCGTTCATCA
GTAATTTGGAAGAAGAGCGGAAATTACGTACCAGCCGTTTTCAGCAACAGATAGCGGAAT
CTATTTTTGCTGGTATCAAAGCGTACTTTGCTAATGGCGGGGCAATGGCGCGATTGTGAT
GGATGTTTCTGTAAAATAATGGGTGTTTCTGTCAAAAATAGAGTGACTATAAATAGCGTG
GTTATAGTTCAATACACGAGGACGAGGCATCCTACCAGGGCAAAGCAATTATGCGGCAGG
CGCAGATAAGCACTTGCGCTTAGGGGAGTACCAAGGACGGTATAGAACGCCAGAAACAAA
AAAACACCCGATAGGGTGTCTAATGATGATATCAATATGATTAAGAATTGGTTGCGGGGG
CCGGATTTGAACCGACGACCTTCGGGTTATGAGCCCGACGAGCTACCAGGCTGCTCCACC
CCGCGTCCGTCACTACACTATTAACTCAGTATCACTTCTCAACTGAGATGCATCGCTATT
TTACTGAATACATCTTAAATTTCAACACCATCGAACTACATTTGATACTGCTGGTAATCA
GTATCGGTTGGTTGCGGGGGCCGGATTTGAACCGACGACCTTCGGGTTATGAGCCCGACG
AGCTACCAGGCTGCTCCACCCCGCGTCCGATTGAGCGCACTATACTCTGGATGAGATCTG
TTGCAAGTAGTTTTACCATAAAATTCCTGTAAATATGTTTTTTCGATTAATTTATCGACT
ATCTGTTTTCTTTTTCTCCATAACCGTCATCGAGATTTTTTTCTGCCTGCTGATTCCTTT
ATCCATAGGCGTTTGTTATCGTTCGCCGGTAGATAAAATGAGTCAAAGAGAAGGCGTGAA
ATGACAAGTCGTTGGGGCAAATACCTACTGAGTGGAATAATGATTGCTGTTCTGGCCGGT
TGCCAATCACGGCCAACCGATCGTGGGCAACAATATAAGGATGGTCGCCTGGAGCAATCA
CTGGAACTGGTGAACGAACCCAATGCGGCAGGTAAGCCAGTCAACGCCAAAGATTATTCT
GATCAGGTGAAAGTGATTAATCAGTCTTCACCGGGTCTGTATAACCGCAACAGCGATACA
TTCAATGCGGTACAAAACTGGATGCTGGCCGGTGCTGATACCAGTAAGTTGAGCTTGTTT
GGTTTGAATGCTTATCAGATGGAAGGTGTCGATAACTTCGGTAACGTACAATTTACTGGT
TACTACACTCCTGTGCTTCAGGCCCGCTACACGCCACAAGGCGAATTTCGTCATCCACTG
TATCGTATGCCTGCTAAAGGAAAACGCCGTTTACCGGATCGGGCGGCAATTTATGCGGGT
GCGCTGGATAACCGTAATTTAATCATCGCGTATACCAATTCGCTGGTAGACAATTTCATG
ATGGAAGTTCAGGGCAGCGGCTATGTTGATTATGGTGATGGGCGGCCTCTAACATTCTTC
GGGTACGCGGGTAAAAATGGTCACGCTTACCGCAGCATCGGTAAAGTACTTATTGATCGC
GGTGAAGTCGCAAGGGCTGATATGTCGATGCAGGCTATCCGTCAATGGGCTGAAAACCAC
AGTGAAGCTGAAGTCAGGGAGTTGTTGGAGCAGAATCCCTCTTTCGTTTTCTTTAAACCG
GTAATGTATGCGCCAGTTAAAGGGGCCAGTGCGGTCCCATTGATTGCTAAAGCCTCTGTG
GCATCAGACAAATCTCTGATTCCGCCGGGTACCACCCTGTTGGCAGAAGTGCCTTTACTT
GATGACCAAGGGAAATTTACCGGCAAATATCAAATGCGTCTGATGGTGGCATTGGATGTT
GGGGGCGCAATAAAAGGCCAACATTTTGATATTTATCAAGGGATTGGTCATGAGGCAGGT
CAGGCTGCTGGGTTCTACAACCATTATGGCCGGGTCTGGGTACTGAAAAATGCACAAAGC
AGTGGTCCGTTGTTCACTGCTTATAAAGGTGGCACGCAGAGCGAGCCTACCAGTAATGAT
TCGTCATTACTGGTGAATAATCAGGATCGATAAGTCAGCGGATGTGCAGGGTAAACATTT
GTTTTGATTAAGCGGCCAGTTGGCCGCTTTTGCATGAGTACTTAGAATCTTATTGAGTAC
GAAGCGTCTTTTTTGAAGCCATTTATTATTTCTACGTTATTAAGGTAACAAGTCTATGAG
CACAGCCTATTCCGAAGCTTACCAACAGCGGTTTGGTGGTATTGCACGCCTCTATGGCCA
ACAGGCATTGGCGCTTTTTTCACAGGCGCATGTTTGTGTCATCGGTATTGGCGGCGTAGG
CTCATGGGCGGCGGAAGCATTGGCGCGTACTGGTATCGGTGCGATTACACTAATTGATAT
GGATGATGTTTGTGTCACGAATACTAACCGTCAAATCCATGCTCTGCGCCACAACATCGG
GCAGGCTAAAACAGAAGTCATGGCCGAGCGTATTCTGGCCATCAATCCTGAATGTCATGT
GACTTGTATTGATGATTTTATTACTGCGGATAATGTCGCTGAGCTTTTAAATAAGAATTT
CAGCTATGTTATTGATGCAATTGATAGTGTGCGCCCAAAAGCTGCGCTGTTGTCTTACTG
CCGTCGCTATAAAATCCCAGTGGTGACTACCGGTGGAGCGGGTGGGCAAATTGATCCAAC
CCGTATTGCCGTGGTTGATCTGGCTAAAACCATCCAAGATCCTTTAGCTGCAAAACTGCG
CGAAAGACTGAAAAGTGATTTTAACGTGGTGAAAAACAGCAAAGGTAAGCTAGGTATTGA
CTGTGTTTTCTCCAGTGAGCCTTTGGTCTATCCACAAGCCGATGGCTCTGTGTGTGCATC
CCGCAGCACTGCCGAAGGACCTAAAAAAATGGATTGCACCTCTGGATTCGGCTCGGCAAC
GATGGTTACTGCCACGTTTGGCTTTGTTGCTGTGTCTCATGTATTGAAGAAGATGATGGC
TAAAGCGGCCCGTCAGCACGAGTCAGCCGCCACTGCGTCATAATCGATTGTTACTCTGCA
ACTTATTGTTCTGAATAATTATCGTTCTGCGTATTTGGCCGCGATGGTTTGTACACCTTG
AGCCAGTGCTTGTAATCCATTAGCACGCGAGGTGCTGAGTTGTTGGCGCAGCCCCAGTTG
CTCAAACAGGGCCAAGGGGTCTGCGGCCAGCACCTGTTGTGGTGTTTTACCCTCCACGGC
GGTTAGAATCACCGCTAGCAGCCCGCGTACTATGCGGCCTTCACTGTCGCCATAGAAATG
CAAAGTGCCATCTGGCAAATGTTGGTGCCCGAGCCAGACTCTGTTTTCACAACCCGTCAA
TTCCAGTTCATTTTTTTTCCATGCCTCCTGCAACGGTGGGAGTTGCTTGGCCAGCAGAAT
TAACTGACGGTAGCGATCCTCCCACTGTTTGTGAGCACTGAATTTCTCGATCAGGTCAGT
AGCCGTAATATCATGACCAAATGGGTGTGGGGCAATCATCATATTCTCATCTTGTTTGTA
TATTGATACCCGCCATTCTTCAAGCTGGCTTGTGTTGATGGCTTTCGTTCACTTGATTGC
TGCTCTCTTGCAACTGGAATCATTTAGGGTATATCGAAAATTATCATTGGCAGCAGTTAG
TCTCGAAGCAGTTCCAATGCCTTACCAAGCGCAGAGCAAAGCATTTCAACATCTTGGGGG
GTATTATAAGGCGCAAAAGAAGCCCGCAGACTGCCATTGACTCCCAGAGCCGCCATCAGT
GGCTGTGCGCAGTGCTGCCCAGCACGTAGTGCGATACCTTGCTCGGCCAATAACGCCACT
AAATCACTGTGATGAACACCATCGAAAGTAAATGCTAATAAACTGGATTGCTGACAACGG
TAACTGTGAAAACCCGGTAATTGTGCGAGCTTATTTTCTGCCATTGTAGCTAAACCTTGG
CTATAAACTTCGGCCTCTTCCAGATCAATATGTTCCAGCCATTTGAGTACCGCTGATAAA
CCAATAACGCCAGCAATATTGGGTGTACCCGCTTCAAAGCGATAAGGCACTTCATGAGGT
GTAAAGCCCCCGAATGATGCATGGGTAAGCATTTTACCGCCGCCTTGCCAGGCGGGCATC
TCTTCTAATAATTCAGTCTTCCCATACAGCACGCCAATGCCGGTTGGGCCATACAATTTA
TGGGAAGAGAATGCATAAAAATCAATATCCAATGCCTGAACATCGGCTGGGTAATGAACA
ATTCCCTGAGCACCGTCAACCACGACAACACAGTCATATTGGTGAGCCAGCCTAATAGCC
TGAGCCAGATCAGGGCTACCGCCTGTTACGTTAGACATCTGCCCCAGCGCTAATATGCGT
GTTTTTTCATTAAGTAGTTGAGGGAGTTGCTGTAAATCTGGCAGATGATCAAGGCCAAGA
GGTAATTTGACTATTTTTGCACCGGTCTGCTCCGCTACCATCAACCAGGGAATTAAATTC
GCATGATGTTCAGCTTCGCTGACAATAATTTCATCTTCAGGTTGTAAACGGGGGCGGGCA
TAACTTTGCGCGATCAGATTGATGGCTTCAGTTGTTCCTCGCGTCCAGATAATATTTTCT
GCTGTAGATGAGTTAATAAAATCAGCCACTTGTTGGCGGGTGTTTTCAAAGCGAACCGTT
AATGACAGCGCCGATTGATGTTGGCTGCGGTGTACCGTTGCTGAATCCTGCTGATAAAAT
TGCTGTGTCGCGTCAATCATTGCACGTGGTTTCAAGGCGGTCGCCGCACTGTCCAGATAG
GTTAATTTATCACTGAGCGCAGGGAATTCCCGACGAAAATCCATTGGATTAAAAACTTTC
ATACTGTTGTTGGCATCCTGTGAGTGACCCCGAAATTTTTTTGCTTTTATCATGGTCGCG
TGTTTGAGCAATGATGTTATGCATATTGACGTTATACACATTAGTGATGGTCGCACTATC
GTTACTGATGGTAAACCGAAAGTAGACGATGAGATAGAGATGATCAGTCACCCCTGTGTG
AATGGGGGCCGAGAATAGGTAAATCGATCAGACGTAAAAGAAATGGTTAAAGATAACGAG
TTTAATGCTAAACCGAGGGAGAGAAGAGACCGGATACAACATTAAGGTGGTAGCAACAAC
AAGTTGAATTTCATCTCGAAAATAGGATAAAAAAAAGCACCGCCAAAATAACGGTGCTGC
ATAAAATCACTATGGACAGACAGGGTAAATGTACAGGAAGTGAAAAAAAGCAGTAGCTTA
GCTACTATGTCTGGCATACCAGACCATTTGCAAACACAACATCACCACCACAAAGCCAAA
AGCATTTCAGTACCTGGGATACCAAACCTACTTTTCGTTCCGGCTAGGGGAAGTGCGGCC
ACTATAGGTATTTACTGGCGTATCCTCAATGGACAATTTATAATGGCTCGGATTATAAAA
ACTAATAAGTAAACAAAGGGTTTCATCTGATGATGGGCCGTTATAAAAAAGTGTCCAATT
CATGTCAAAACGATTACCACCCCTGAATGCCTTACGGGCTTTTGATGCCGCCGCCCGTCA
CCTCAGTTTCACTAAAGCAGCCGAGGAGTTATTTGTCACTCAAGCCGCTGTTAGCCACCA
GATCAAATCGCTGGAGGATTTTCTCGGGCTGAAATTGTTCCGCCGACGTAATCGCTCTTT
GTTGTTGACCGAAGAAGGGCAGAGCTATTACCTCGATATCAAAGAGATTTTCACGTCTAT
TAATGAAGCGACTCGTAAGTTGCAAGCGCGCAGTGCGAAGGGAGCGTTAACCGTCAGTTT
GCCGCCCAGTTTTGCCATTCAATGGCTAGTTCCTCGTTTGTCTGGGTTTAATGCGGCTTA
TCCAGGCATTGATGTGAGGATCCAAGCGGTGGATCGGGAAGAGGATAAGCTCGCTGATGA
TGTGGATGTCGCGATATTCTACGGCCGCGGTAATTGGAGTGGGTTGCGTACAGAGCGCTT
GTATGCTGAATTCCTATTACCCGTCTGTGCACCTAGCTTACTAACTGGTGAGAATGGATT
AAAAGTACCATCAGATCTGGCTAATCACACCTTGTTGCATGATACTTCACGCCGTGACTG
GTTAGCGTATACCCGCCAACTGGGGGTACCGCAGATTAATGTGCAGCAAGGCCCGATATT
TAGCCACAGTGCCATGGTGGTTCAGGCTGCGGTTCATGGTCAAGGGATTGCTCTGGTGAA
TAATGTCATGGCCCAGTCTGAGATTGAAGCGGGCCGATTGGTTTGCCCGTTTAACGATGT
ATTGGTGAGTAAGAATGCTTTTTATTTGGTTTGTCATGACAGTCAGGCAGAACTGGGTAA
AATAGCCGCCTTCCGTCAGTGGATACTGGCAAGAGCTGCCAGCGAGCAGGAGAAATTACG
TTTTCGTTATGAAAACTGATCAATCATAATGTTTGGTTAATTGTAATGCTTGGTTAATCA
CTGCACTTGATTGGTTACAGTATCTGCGCAGTAATGACAACCCATTCATGATGGTAACCT
GCCACGAATAGGGCGATTACCGGGCGATATAACGATAACTTTGTCTAATTTAAGGTTAGT
AACGATGAACAGTCGTTTAATGCTGATATTTTCCGCTCTGAGCGGTTTTTTCTATGTTGC
TTTCGGTGCCTTCGGGGCTCATGTATTAAGCACCTCTCTGGGGCTGAATGAAATGGCCTG
GATTCGTACCGGGCTGGAGTATCAGGGGTTCCATACGTTGGTTATTCTGATATTAGCTGT
TGCGATGCAACGGCAGGTCAGTCTTTGGTTTTACTGGAGTGGGGCCTTGTTAGCGCTCGG
AACGCTACTCTTTAGCGGCAGTTTATACTGTCTGGCTCTATCACACCTGAGACTGTGGAT
ATATATCACGCCAGTAGGCGGAGTCTGTTTTCTGGCGGGATGGATTTTGATGTTGATTGG
CGCACTGCGTCTAAGAAAAAGGGCAGAACGCCATGAATAATAAAATTGCTTTATATTGCC
GCTCCGGCTTTGAGAAAGAGTGTGCGGCAGAAATAACAGAGAAGGCTGCACAGCTCGAAA
TCTTTGGTTTTGCACGGGTAAAAGAAAACAGTGGCTATGTATTGTTTGAATGCTACCAGT
TAGAGGATGCGGATCGACTCATCCGTGAAATACCGTTCCGCGAGTTTATTTTCGCCCGCC
AAATGATGGTGGTGGGGGAGTTATTGAAAGACTTACCCCCAGAAGACCGTGTGTCACCGA
TCGTGGGAATGTTGGTTGGCGTTATTGAAAAAGCTGGCGAGTTACGTGTTGAGGTGGCCG
ACACCAATGAAAGCAAAGAGTTACTCAAATTTTGCCGTAAGCTGACGGTACCTTTGCGTA
GTGCTTTGCGTGAACAGAAAATTCTGTCCGCTCGTGAGAATGCACATCGGCCAGTGGTGC
ATGTGTTCTTTATTGCGCCGGGTTGTTGTTATGTTGGTTATTCTTACAGCAATAATAACT
CTCCATTCTATATGGGGATCCCTCGACTTAAATTCCCCTCCGATGCACCAAGTCGCTCAA
CCTTAAAACTGGAAGAGGCATTCCATGTATTTATCCCCGCGGATGAATGGGAGGAGCGTT
TAGCCAGTGGTATGCATGCTGTCGATTTAGGCGCTTGTCCCGGTGGCTGGACTTATCAAT
TAGTTCAACGCAGCATGATGATACAAGCGGTTGATAATGGTTTGATGGCACAAAGCCTGA
TGGATACGGGGCAGGTCACACATCACCGTGCTGATGGTTTTAAGTATGAGCCTACACGCA
GCAATATTTATTGGTTAGTGTGTGACATGGTGGAAAAACCAACAAAAGTCACGCAGCTTA
TCACCAAATGGCTAGTCAATGGTTGGTGCCGTGAAGCGATCTTCAACCTGAAATTACCAA
TGAAAAAGCGTTATGAAGAAGTTGTACAAAATTTAGCAATGATGGATGAGCAGTTGAAAG
AAAACGGTATTAATGCTGATATCCATGCCAAACAGCTCTACCATGATCGCGAAGAAGTTA
CGGTGCATGTCCGTCGTATCTGGTCGGGTGCACCGGGCCGCCGTGATGAGCGTTATTAGG
TTTTAGCGATAGCGTAACATCATATTTAAGGGGCCTGTTGGCCCCTGAGGTTATTGACAA
AGTGCCCGCGACGGAGAGAACAGGCAGATCGTAAAGACGCCGTAAATACATCCATGTAGT
AGGCTCGAGCCGCGCCATCCTTGGCGCGGACGCTTTACTCCTCTGCCTATCCTCACCGTT
CAAGATCGCGTCATCGGGGTTTGTCAGCAGTCTGAGGGGCCTATTGGCCCCTTAGTTTTT
ATGCGTATATTATTTTTTCAAACGTAACTGTTGTAGATTGCCACTCAATAATAAGTCCGT
TTTCAGCGTGGCGATTTGTTTGCAGGTAAACGCCATCTGTTGGTGTTGTTGTAATTTTTT
ACGCCATTTTCCGGTGTAACGAACGGTGCAATAGTGATCCACACCCAACGCCTGAAATCA
GATCCAGGGGGTAATCTGCTCTCCTGATTCAGGAGAGTTTATGGTCACTTTTGAGACAGT
TATGGAAATTAAAATCCTGCACAAGCAGGGAATGAGTAGCCGGGCGATTGCCAGAGAACT
GGGGATCTCCCGCAATACCGTTAAACGTTATTTGCAGGCAAAATCTGAGCCGCCAAAATA
TACGCCGCGACCTGCTGTTGCTTCACTCCTGGATGAATACCGGGATTATATTCGTCAACG
CATCGCCGATGCTCATCCTTACAAAATCCCGGCAACGGTAATCGCTCGCGAGATCAGAGA
CCAGGGATATCGTGGCGGAATGACCATTCTCAGGGCATTCATTCGTTCTCTCTCGGTTCC
TCAGGAGCAGGAGCCTGCCGTTCGGTTCGAAACTGAACCCGGACGACAGATGCAGGTTGA
CTGGGGCACTATGCGTAATGGTCGCTCACCGCTTCACGTGTTCGTTGCTGTTCTCGGATA
CAGCCGAATGCTGTACATCGAATTCACTGACAATATGCGTTATGACACGCTGGAGACCTG
CCATCGTAATGCGTTCCGCTTCTTTGGTGGTGTGCCGCGCGAAGTGTTGTATGACAATAT
GAAAACTGTGGTTCTGCAACGTGACGCATATCAGACCGGTCAGCACCGGTTCCATCCTTC
GCTGTGGCAGTTCGGCAAGGAGATGGGCTTCTCTCCCCGACTGTGTCGCCCCTTCAGGGC
ACAGACTAAAGGTAAGGTGGAACGGATGGTGCAGTACACCCGTAACAGTTTTTACATCCC
ACTAATGACTCGCCTGCGCCCGATGGGGATCACTGTCGATGTTGAAACAGCCAACCGCCA
CGGTCTGCGCTGGCTGCACGATGTCGCTAACCAACGAAAGCATGAAACAATCCAGGCCCG
TCCCTGCGATCGCTGGCTCGAAGAGCAGCAGTCCATGCTGGCACTGCCTCCGGAGAAAAA
AGAGTATGACGTGCATCTTGATGAAAATCTGGTGAACTTCGACAAACACCCCCTGCATCA
TCCACTCTCCATCTACGACTCATTCTGCAGAGGAGTGGCGTGATGATGGAACTGCAACAT
CAACGACTGATGGCGCTCGCCGGGCAGTTGCAACTGGAAAGCCTTATAAGCGCAGCGCCT
GCGCTGTCACAACAGGCAGTAGACCAGGAATGGAGTTATATGGACTTCCTGGAGCATCTG
CTTCATGAAGAAAAACTGGCACGTCATCAACGTAAACAGGCGATGTATACCCGAATGGCA
GCCTTCCCGGCGGTGAAAACGTTCGAAGAGTATGACTTCACATTCGCCACCGGAGCACCG
CAGAAGCAACTCCAGTCGTTACGCTCACTCAGCTTCATAGAACGTAATGAAAATATCGTA
TTACTGGGGCCATCAGGTGTGGGGAAAACCCATCTGGCAATAGCGATGGGCTATGAAGCA
GTCCGTGCAGGTATCAAAGTTCGCTTCACAACAGCAGCAGATCTGTTACTTCAGTTATCT
ACGGCACAACGTCAGGGCCGTTATAAAACGACGCTTCAGCGTGGAGTAATGGCCCCCCGC
CTGCTCATCATTGATGAAATAGGCTATCTGCCGTTCAGTCAGGAAGAAGCAAAGCTGTTC
TTCCAGGTCATCGCTAAACGTTACGAAAAGAGCGCAATGATCCTGACATCCAATCTGCCG
TTCGGGCAGTGGGATCAAACGTTCGCCGGTGATGCAGCACTGACCTCAGCGATGCTGGAC
CGTATCTTACACCACTCACATGTCGTTCAAATCAAAGGAGAAAGCTATCGACTCAGACAG
AAACGAAAGGCCGGGGTTATAGCAGAAGCTAATCCTGAGTAAAACGGTGGATCAATATTG
GGCCGTTGGTGGAGATATAAGTGGATCACTTTTCATCCGTCGTTGACACTCCGGTATTGA
TTCCAGATTCTGATAGAGCACTTCCAACGTATCGGCTTGTTGCAGTAGCAGCGTAGCGGT
TTTGGCACCAACGCCTGCAACACCTGGAATTTTACTGCTGCTGATCCCCGCCAGCCCCCA
GTAATCAGGTAATTGACGAGGCAATACACCAAACTCCTGCTTCACAAACGGCATATCCAG
CCACCGCTTTTGGAAATAGTCACGAATTTGGATATTGGGAGCCAATAACTGGCAATAGCC
TTTGTCGGTAGAAACGATGGTTACCTGATGGCCCGCTCCAGCAACTTTTACCACCAGAGT
GGCGGCTAAGTCATCGGCTTCATTACCGGGTGAATGCCAGCATGCTACCCCTAATTCATT
AAATGCCTGGCGAATGAGTGGCATTTCCTGTTGCAGGTTATCAGGCATGGGAGAGCGGCC
AGCTTTGTAATCTGGCAGACATTGATGTCGCCAGCTATCAGAGCGGTCATCTTCATCAAA
AACGGCAACGGCATGGCTGGGTTGGCTGTGTTGAATCAGTTGTTGCAGTGCATGCTGGCA
GGCCTTAACACAAGGTGACCCCTGCACCGCATGAATACGGCGAATCAAATTAAGAGCATC
GACAATAAGAAGGTGTATTTGCATAACCTGTTTTATGTAAGGGCTGAATCGTCATTAAGC
CCGAGTAATATTGGGCAACGTTAGTCGCCCAGTGAATTCCCTTCTTACTTGGCGTTGCAG
CAGCTGTCGTGACTTGAGCTATTTACAGGCCTCGTCTCGACGAGGCCGCTGCAATGTCAA
CGACGGATGAAAAGTGATCCACTTATATCTCCACCAACGGCCCAATATTGATCCACCGTT
TTACTCAGGATTAGCTTCTGCTATAACCCCGGCCTTTCGTTTCTGTCTGAGTCGATAGCT
TTCTCCTTTGATTTGAACGACATGTGAGTGGTGTAAGATACGGTCCAGCATCGCTGAGGT
CAGTGCTGCATCACCGGCGAACGTTTGATCCCACTGCCCGAACGGCAGATTGGATGTCAG
GATCATTGCGCTCTTTTCGTAACGTTTAGCGATGACCTGGAAGAACAGCTTTGCTTCTTC
CTGACTGAACGGCAGATAGCCTATTTCATCAATGATGAGCAGGCGGGGGGCCATTACTCC
ACGCTGAAGCGTCGTTTTATAACGGCCCTGACGTTGTGCCGTAGATAACTGAAGTAACAG
ATCTGCTGCTGTTGTGAAGCGAACTTTGATACCTGCACGGACTGCTTCATAGCCCATCGC
TATTGCCAGATGGGTTTTCCCCACACCTGATGGCCCCAGTAATACGATATTTTCATTACG
TTCTATGAAGCTGAGTGAGCGTAACGACTGGAGTTGCTTCTGCGGTGCTCCGGTGGCGAA
TGTGAAGTCATACTCTTCGAACGTTTTCACCGCCGGGAAGGCTGCCATTCGGGTATACAT
CGCCTGTTTACGTTGATGACGTGCCAGTTTTTCTTCATGAAGCAGATGCTCCAGGAAGTC
CATATAACTCCATTCCTGGTCTACTGCCTGTTGTGACAGCGCAGGCGCTGCGCTTATAAG
GCTTTCCAGTTGCAACTGCCCGGCGAGCGCCATCAGTCGTTGATGTTGCAGTTCCATCAT
CACGCCACTCCTCTGCAGAATGAGTCGTAGATGGAGAGTGGATGATGCAGGGGGTGTTTG
TCGAAGTTCACCAGATTTTCATCAAGATGCACGTCATACTCTTTTTTCTCCGGAGGCAGT
GCCAGCATGGACTGCTGCTCTTCGAGCCAGCGATCGCAGGGACGGGCCTGGATTGTTTCA
TGCTTTCGTTGGTTAGCGACATCGTGCAGCCAGCGCAGACCGTGGCGGTTGGCTGTTTCA
ACATCGACAGTGATCCCCATCGGGCGCAGGCGAGTCATTAGTGGGATGTAAAAACTGTTA
CGGGTGTACTGCACCATCCGTTCCACCTTACCTTTAGTCTGTGCCCTGAAGGGGCGACAC
AGTCGGGGAGAGAAGCCCATCTCCTTGCCGAACTGCCACAGCGAAGGATGGAACCGGTGC
TGACCGGTCTGATATGCGTCACGTTGCAGAACCACAGTTTTCATATTGTCATACAACACT
TCGCGCGGCACACCACCAAAGAAGCGGAACGCATTACGATGGCAGGTCTCCAGCGTGTCA
TAACGCATATTGTCAGTGAATTCGATGTACAGCATTCGGCTGTATCCGAGAACAGCAACG
AACACGTGAAGCGGTGAGCGACCATTACGCATAGTGCCCCAGTCAACCTGCATCTGTCGT
CCGGGTTCAGTTTCGAACCGAACGGCAGGCTCCTGCTCCTGAGGAACCGAGAGAGAACGA
ATGAATGCCCTGAGAATGGTCATTCCGCCACGATATCCCTGGTCTCTGATCTCGCGAGCG
ATTACCGTTGCCGGGATTTTGTAAGGATGAGCATCGGCGATGCGTTGACGAATATAATCC
CGGTATTCATCCAGGAGTGAAGCAACAGCAGGTCGCGGCGTATATTTTGGCGGCTCAGAT
TTTGCCTGCAAATAACGTTTAACGGTATTGCGGGAGATCCCCAGTTCTCTGGCAATCGCC
CGGCTACTCATTCCCTGCTTGTGCAGGATTTTAATTTCCATAACTGTCTCAAAAGTGACC
ATAAACTCTCCTGAATCAGGAGAGCAGATTACCCCCTGGATCTGATTTCAGGCGTTGGGT
GTGGATCACTATTGCACCGTTCGTTACAGCAAGCAGCATTTAAATTTACTCTTGGCAGAT
TTGTCATTTTTTGCTGCTCAACTACAACGCCAATTACTTTGGGTTCAATTGATCTATTCA
TCAACTACAGTTATCTATTCATCAGCTACAAATTTCATAGCAAGGTGTATAGACGCTACC
TGGTAACTTCATCCGATGTTGAGCAATAAAATCTTGCAGTAGGCGGTCCATTTGCTTCAT
TAATTGCGGATCGCCATGCAGTTTAAATGGCCCATGCGCTTCAATAGCCTGGATACCCAC
TTCCTTGACATTACCTGCCACAATCCCAGAAAACGCCCGGCGTAATGCGGCGGCCAGTTT
CTCCGGTGGTTGATTATGAGACAGATCCAGATTAGCCATATTTTCATGGTTTGGTTCGAA
CGGATGCTGTAAATCTGGTTCAATACGAATAGACCAGTTGAAGCTATAAGCATCGCCGGT
ATTACGGCGATACTCTTTCACCAGTGGCATCGCTTTCTTCATCTGACGGGCGACTTCGTC
TGGGTCATCAATAATTATCTGATAGTATTTACGAGCGCCATCACCCAGCGTATTCATGAT
GAACTCATCCACCACTTTGAAGTAATCCGCACTCTCTTTTGGCCCGGTTAAAATCAGCGG
CAGCACTTGCTCACTATTTTCCGGATTCATCAAAATCCCTAATAGATAGAGTAATTCTTC
TGCTGTGCCCACCCCACCTGGGAAAATAATGATGCCATGAGCGATTCGGACGAAGGCTTC
CAGCCTCTTCTCAATATCGGGCATGATAACCAGTTCATTAACCAGAGGGTTTGGTGGTTC
TGCAGCGATAATGGACGGTTCTGTCATGCCGATAAAACGGCCTTTTTTATAATGTTGCTG
AGCATGTCCGACAGCGGCACCTTTCATCGGGGCTTCCATGGCACCCGGACCACAGCCGGT
ACAGATATTTAATTCACGCAAACCCAGTTGGCTGCCCACTTTACGGGCGTACAAATACTC
GGTTTCATTAATTGAATGCCCTCCCCAGCACACGACCATATTGGGTTCTTCATCAATATG
TAGGGCACGGGCATTACGTAAAATAGAAAAGACCAGGTTAGTCAAATGACTGGAGCTCTC
CATATTCAAATGCTGGAAGTTGCTCGCACTGACGATTTGACCATTGACAAATAAGATATC
GCGTAATACCGCGAACAGGTTTGCTTGTAATGAGCGAATAATTTTGCCGTCAACAAACGC
ATGTTCTGGTGGGTTGACCAACTCGAGTTTAACTCCTCGCTCACGGCGAAGCACGTTGAT
ATCAAAGGTTTCATTGCGAGATAACAACTCTTTGCTGTTATCGGTCAGGCTACCTGAATT
GAGAACAGCCAGTGAACAATTACGGAATAAACGGTACAAATCACTGCTGGCGGTACGTTT
GAGCATATCCACTTCGAGCTGTGATAACAGATCCATTGAGCCGAGCGGGCTGACATGTGT
AATCAAAATGACTCCTTTGCCCCTGAGGGGGGTATTCCGTGTATCACGGTAGGACAGCAG
AAAAGGCCGTAAAATACTGTAATTAACCTTAACGTTGTCTTTCTTTTTTTACCAATACTA
ACGTGCAGTGAGCGGTAATATTGCGCACAGGCGCGCATTTATTGCCGTGCCAAGCGGCCG
GTTAGCGGTACAAAATCTGTGTTGGAACGCCATGGATTGATATCCAGCCCGCCTCTACGG
GTATAACGGGCATAAACGGTTAATGTTTCAGGCTGACAAAAACGCATAATGTCGTTAAAA
ATGCGCTCTACACATTGTTCATGAAACTCATTGTGGTGGCGGAAAGAGACCAGATAGCGC
AGCAGTGCCTCGTGGTCAATCTGTGGGCCGCGGTAGTGAATTTGCACTGATCCCCAATCT
GGCTGATGGGTAATCAGGCAGTTAGATTTTAGCAAATGGCTGACCAGGCTCTCCTCCACA
TGATCTTTACCCGCAGCACCTTGCAGGTAATCAGCATTGAATTCATAGCTATCGATACGA
ATATCTTGTTTATCCAGACATTCGCCATTGAAATTGGAGATGGGTTGGCCCGTTATTTCA
TCCAGATCATACAGTGCGACACTGACGTTACCTTGAGCACAGGCAGCCAGATCTCGTTGT
AAGGTCATTCGCACGCTTTCTTTATCGGCGAAAATGGTTTGGTTAAAACTGTTGAGATAA
AGTTTAAAGCTTTTTGACTCGATCAGATTGATGCTATCTGCGTTTAAACTTATTTCGCCC
ACAGCAACTTGCGGCAGGCCATTACTGTTTAACCAAGATAATTCATATAGCGTCCAAATA
TCAGCACCATGGAATGGTAAATTGTCTGGATATAGGCCAAGCGGTTCACGGTTCATGCTG
CGCGGCACAGCCTGCAACAGCGTGGCATCATAGTAGTCGCAGTAAGCCGTTGGTTTGCCC
AGCGTCAGTTCCGCCAACGCCTTGTGGTTTTGATATGAAGACATGCTGTTCCCTTGATGA
GAGATCGGTACAATAGCGCTAGTTTATCAATTTATGCCGCACTTAACTGTATTTCTGAGC
TGGGGTCAGTTACCACTCAGGTGCAGGGCAAGCCGCCGCGATACAGAGAATAAGAATGGA
CTTGAATATTTCAACGGCACTTCGCAGTTTTACTCAACGCTATATTGATTTATGGCAGCA
GCAAACCGGGCATTTACCCGCAAGTAAAGAGCTATATGGCGTTCCTTCACCTTGTATTGT
GGAGACGGGGGAGGATCAGGTATTTTGGCAACCTCAGGCGTTTCTGCCAGAAGCGACGTT
GACCAATATTGAACGGGCGTTGGAGATTCAGCTACATCCCGATATTCATGATTTTTACAC
TCAGCAATACGCTGGCGATATGATGGCCGATTTGGGAAACCATCGTTTTACATTGCTGCA
AGTGTGGAGTGAGGATGATTTCATCCGTTTACAGGAAAATCTGATTGGCCACTTAGTTAC
ACAGAAAAGGCTAAAGCTCTCGCCAACGTTATTTTTAGCGACTACCTCGTCGGAAATGAC
GATGGCTTCATTATGTAATGTCAGCGGAAATGTTGTTTTGGAGCAATTTGGTAGTGATAA
ACGCACACTGCTGGCTTCAACGCTCAGTCACTTCTTAGATGCATTACGGCCAGTATTGCC
TGAGTAACCCCATGGTTTTCACTTATTAGCGTGTTACTGGTGTGCGAGATCTCTCACACC
AGCTGTGAGACATCACTTCTATTCTTTCTATGTAAAATTCTCGTGTTAGATTTATATCCA
ATAAAATCATTTCGTTATAAATATTCATTTTTCCATATGTAAAAGTATGTGCATCATTAT
TGTTACACTACCTTGCCTCGCTTGGCTGATTAAGCGATCCTTTACTCGCTGGATAGGATC
TGGCGGAGAGGGAACGCATCTGGAAGATGTGTCTTCAGGACGAAGAACACAGGGACTGCT
TAGGACGAGTGAAGGGACGTTTCAGGATGAAACAAGGGACACCTCCAGGATGGAGATTGA
GAGCCAGTTCAGGATGATTGGTGGGTTAGGATAGCCTAAGGATTAACGCCGGGATGGTGT
ATAACATTGCGATGGATTGCTGGTTAGTATAACCATACGGAAAAGTTTTCAGGGATTGAG
CAGGGAGCATCAATTTTAGCTGGATTGCTATAAAACGAATTGAGGGGTACTGGTAAAACA
GTACCCCTTTTTTGTGCCCAGAAAACCCCCAGCTAGGCTGGGGGTTCAGTAAAGCTTTCA
GCTTTGGGTCAGTTATAAAAACCCCTTTTGATTTGTTAAAACAGTTTGCGGTCTGGCAAC
TGCAAATGTTCAACAAGAAATCAAAAGGGGGTCCCAATGAGGGATGAAAAGAGCTTAGCG
CACACCCGATGGAACTGTAAATATCATATAGTTTTTGCGCCGAAGTACCGAAGGCAGGTG
TTCTACAGGGAAAAACGCAGAGCGATTGGCAGTATTTTAAGAAAACTGTGCGAATGGAAA
AACGTGAATATCCTGGAAGCAGAATGCTGTGTGGATCACATCCATATGCTTCTGGAGATC
CCGCCCAAGATGAGTGTCTCGGGATTTATGGGGTACCTGAAGGGAAAGAGCAGTCTGATG
CTTTATGAGCAGTTTGGCGATTTGAAGTTCAAATACCGTAACAGGGAGTTTTGGTGTCGA
GGGTATTACGTTGATACGGTAGGGAAAAACACGGCCAGGATACAAGAATACATAAAGCAC
CAATTGGAAGAGGATAAAATGGGTGAGCAACTCTCGATCCCGTATCCCGGTAGCCCGTTT
ACGGGCCGTAAGTAATCCATAGATGCAAATGTCAGATCGCGATGCGCCTGTTAGGGCGCG
GCTGGTAACAGAGCCTTATAGGCGCATATGAAAAACCTCCGGCTATGCCGGAGGATATTT
ATTTGTTTTTTTGTTTTGTTGTATAGATTTTGTCTCGCCTGAATCCATTGCTGATGGCGT
TAATTTGGGCATATTCTCCCTTCAATGGTATGCTTGCCCACCGTTGAAGGTGCCGGTAAG
TGGCAATTTTTGGGTTGAGAGCATAATCATGAGTACAGAAAATAAGGTGCGTCAAAGCTT
ACAGGATATTGAGTTTGCCATGCGAGAGACTGACCTCTGGCAAACCGTCCCACCGGAAGC
AGAAGCTTTTGAGAGTAACGAGCCTTTTAGTATTGATACTATGGCGGCAGAGCAGTGGCT
ACAGTGGGTGTTTCTCCCCCGGATGTATGCATTGCTGGAGCTAAATGGCCCGTTCCCCAC
CCGTTTTGCTATTACGCCGTATTTTGAAGAGGCTCTGAGCGGTGATGGGCGGCCAGATTA
CTCGGCGCTTTTGGCACAATTACGGTGCCTTGATGATCTGTTGAATAAAGAAAGTGAATA
ATGCTGGAAATTATCTATCAAGATGAACACATTGTTGCGGTGAATAAGCCTGCCGGTTGG
TTAGTGCATCGTAGTTGGTTGGACCGCAATGAAACGGTATTTGTTATGCAAACGGTACGT
GATCAGATTGGTCAGCATGTGTATACCGTTCATCGCCTTGATCGCCCGACATCAGGCGTA
TTGCTCATGGCATTGTCCAGTGATGTGGCTCGTATGTTGTCGTTACAATTTGAGCAACAC
CAGATTCAGAAAACGTATCATGCGGTGGTGCGCGGATATGTATTGGAAGGTGGCACCGTT
GATTACGCGATGGCCGAAGAGCTGGATAAAATAGCGGATAAGTTTGCTAAGTCTGATAAG
GCTCCACAGCCTTCTGTCAGCCATTATGAAGCATTAGCGCAAGTGGAAGTTCCTTTGGCG
ATTGGCCGCTATGAAACTGCTCGCTATAGCTTGGTGGCATTGAAACCGGAAACGGGTCGT
AAGCACCAGTTGCGTCGGCATATGGCTCATATCCGTCACCCCATTATTGGTGACAGTACA
CATGGTGATTTACGTCAGAACAGAGGTGTCGCTCAGCATTTTGGTTGTTCACGGTTGATG
CTGCATGCCAGCCATTTACACCTCAATCACCCTGTGACCGGTGAAGCGCTGACGCTTACC
GCTCGTTGGGATGAACCCTGGCAAGGGTTGATGTCACAATTTGGCTGGTCGGGTATTGCC
CCTCATCTTGAAAGGGTTGAGTTTCCGCTGACTGCCAGTCAGGATAATGAATAATTTTTT
GGCTACAAAGGAATATCTTTTATGGCTCAAGTTGGGATTTTTGTTGGTACTGTCTATGGT
AATGCGTTGTTAGTGGCAGAAGAAGCTGAGAACATCTTGAAAGATCAAGGGCATGAGGTA
AAGTTATTTGACGAAGGCACGTTAGAGGACTGGCAGCATTACCGTCAACATTATGTGTTG
GTCATTACCTCAACCACCGGGCAGGGCGATTTCCCAGATAGCATCGCATCACTATTTGTT
GCTGTTCGTGATCAGGTGGGGTTCCAACCCGAGTTACGCTATGGTGTCATTGCGCTCGGC
GACAGTAGCTATGATAATTTCTGCGGTGCTGGGCGTACGTTCGATGAGCTATTGCAGGAG
CAGGGCGCGACACGGATTGGCGAACGGTTAGAGATTGATGCTATTGAGCACTCAGAACCA
GAGGCGATATCTGCGCCATGGGTGGAACAATGGGGGCGTTTGCTTCAGTAATCTTTATAT
CTTGATTTTATTGCGTATTGTGGCAAGTTTCGTTGTCACAATACGTATTCGGTTACCGAG
GTTATCATGCCACCCCTGATTTAGCGGCCATTGGTGAGCTTTTCTAAATCAGCTTCAATT
TCCGCAATCTTATTGGTGACAACACTTTCCAGGTGACGTAGGTCATCCAGAATTTTTCTT
TTCAAATCAACTTCAATCTGATCACGCTTACAAAGCTGATCCAACTCATCAATGACATAG
CGGAGATTAGGGTTGATTTCATTGATTTCTTTATAGCCATGGCTTGCATTATCAGACACT
ACAGTCTTGCGTTGGCGTGGATATTTGAATTTTACACTCTTGGCAAAAAACTCCCCTTTA
TCTTTGCGGAAGTAAATTTTCAGAATGTCATTATTGGCCTCTTGACGCAGGCTATAGCGA
TCAACATCTTCTGGTTGTGTGATGCCTAAACTTTTTAGATTGTCATACATAACGCCACCT
TTTTGATTTTATATTCCACAGTTTTCTATTATGGCGGAAAATGTCGCCAATGACTTTGGT
ATGCAAGGCGTAAGGCAAAAAAATAGCGGGTGGTTAGCCCGCTACTCTTAATCTTAGTCG
ATGGTGCGTAATAACTCATTAATACCGACTTTACTGCGAGTTTTCGCGTCAACTTTTTTC
ACGATAACTGCGCAGTACAAGCTATAGCTGCCATCTTTCGATGGCAAGTTGCCAGAGACG
ACAACCGAACCTGCTGGTACTCGGCCATAATGGACTTCGCCAGTTTCACGATCATAAATA
CGGGTGCTTTGACCGATAAACACGCCCATGGAGATAACAGAACCTTCTTCGACGATAACG
CCTTCAACCACTTCTGAGCGTGCGCCTACGAAGCAGTTATCTTCGATAATGGTTGGGTTC
GCTTGCAGTGGCTCCAAGACGCCGCCAATACCAACGCCACCAGATAGATGGACGTTTTTA
CCGATTTGCGCGCAAGAACCCACGGTGGCCCAAGTATCGACCATAGTGCCCTCATCAACA
AAAGCACCAATATTGACATAGGAAGGCATCAACACCGTATTGCGGGCAATAAATGCGCCT
TTACGCACGGTTGCTGGTGGAACAACGCGGAAACCTTCACGTTGGAAACGCGCTTCATCA
TAGCCTGCGAATTTCATGGGTACTTTGTCATAGTAACGGGTTTCAGCGCCTTCCATTACT
TGATTGTCATTGATGCGGAAAGAAAGCAGTACCGCTTTTTTCAGCCACTGATGCGTCACC
CACTGACCATCAATTTTTTCTGCGACGCGCAGCGCGCCGGTGTCCAGTAAATCGATCACA
TGGGTAATCGCTTCGCGCGTTACGGTGTCTACATTCGCTGGCGTAATGTCAGCACGGCGC
TCGAAGGCGGTTTCAATAACGTTTTGTAGTTGCTGCATCTTGGTCTCTTTCCTGATATCG
ATATACCCTATCTTACTTGACATTACAGTGTTATTCGCTGCTGCCTGTAACGCTAATCGC
TGGGGTATAGGTTGTAATAAAATGAGTCGTGATAAAAACGAATAGTAAAAAATTAATTTT
AATAAATATTAATTACTAAAAAGATATTTGTATCACAGTTTATCGTTTGGATTGAGAGTA
TCTGCCAATCGTTGTGCTAATTCACGACGGGTTTCAAGGCTCAGTGCTCGACGATCTTTA
TCTGCTAAAACAAATAAATCCTCTACTCGCTCGCCGATGGTGGTGATACGTGCACTGTGC
AGTGATAACCCTAAATCAGCAAAAATTTTGCCAACACGTGCCAGTAACCCTGGTTGATCT
AACGCAATTAATTCCAGATAAGTACGCCGCTCGTTATGGGTTGGTAAAAAGTTAGCTTCG
GTTGGCACGCTGAAATGCCGTAATTTAGGTGATAATCGCCTAACCCGCGGCGGGTGTTGG
TAATCTGACCGGTTTATCGCTTGCTGTAATGCATGGCTGATTATTGGATGCCTATCCTGT
GCCAACGGGCTGCCATCTGGCTCCAATACAATAAAGGTATCCATCGCCATACCATCACGA
TTGGTGAAAATTTGTGCGTCATGGACGCTCAAGTTGCGGCGATCAAGCTCCCCAACAACA
GCGGCAAAGAGTGATGGGCGGTCAGGGCTCCAGATAAATATTTCAGTCCCACCACGGGTA
GCCTGACGGCTGACTAAGACTAGCGGTTTGGTTGAGTCGTGCTCCAGCAAATGGCGGGCG
TGCCAGGCAAGTTGATTCGGCGAGTGGCGTAGGAAGTAATCCGCTCGGCAACGGCTCCAG
ATACGATGCAGTGCCTCTTCATCAATATTATCCATCCGCAGTAGAGCTAACGCTTGCAGG
CGGTGGTGGCGTACACGCTCACGTAAATCAGGGCTATTTTGCATTCCGCGGCGTAGCTGT
TTTTCGGTCGCAAAGTACAGTTCGCGTAACAGGCTCTGTTTCCAGCTATTCCATAGATTT
TCATTGGTGGCGCAAATATCTGCCACGGTCAGGCTGACCAGATAGCGCAGGCGCGTTTCA
CTTTGCACTTCGGCAGAAAATTGCTGAATAACGGCCGGGTCCTGAATATCCCTACGTTGG
GCGGTCACTGACATCAATAAATGGCAGCGAACTAACCAAGCGACTAATTGGGATTCGCGT
GAATTAAGCCCATGCTGTTCAGCAAACTCCACCGCGTCGTGGGCACCCAGTATTGAATGA
TCACCGCCACGCCCTTTGGCAATATCATGAAACAGGGCGGCCAGCAGCAGTAATTCAGGC
TGAGGCAGGCGAGGGTAGAGTTCGACGCAGAGTGGATGACGTGGCCGGGTATCTTCATCC
GCGAAGCTTTCAATTTTTAGCAAAACACGGATGGTGTGTTCATCCACCGTATAAGCATGA
AATAGATCAAATTGCATTTGGCCAACAATACTGCCCCATTGCGGCATATAGGCCCATAAA
ACACTGTGACGATGCATGGGCAGCAACGCACGTGAAACGGCACCGGGGTGGCGCAAAATG
GCCATGAACAGTTTACGAGCTTCAGGAATGTGACATAAAGGGGCTTTCAGATGACGACGG
GCATGGCGCAAACGCCGGACGGTAGTGGAGTAAATACCTTTAATATCCTGATTGCGCACC
ATCAGATAGAACATCCGCATGATCGCTTCAGGCTGACGAACAAATAGGTTCTCATCACGG
AGATCAATTAAATCTCCCCGTAGTTGAAACTCTTCGTCAAGTGGACGCGGTTTTTCATTC
GCATCTAATGCCAGTATGGCTTCATCAAACAATTGCAGCAGCATATTGTTCAGTTCACTG
ACACGCCTTGTCATACGATAGAAATCTTTCATCATATGTTCAACGGGCTCATTGCCTTCA
CCTTCGTAGCGTAAAAGTTGAGCAACGCTCAGTTGGCGGTCAAACAGCAGGCGGTTATCG
TAGCGAGTCAATACCAGGTGCAGCGCAAAACGGATACGCCATAAAAAACTCTGGCTTTCA
TTCAGTTCATTACGCTCGGCGTTGGTGAGAAACCCAAAATCAACCATTTCACTTAACGAT
GTCGCACCGAAATGGCGACGGGCAACCCAGAGTAATGTGTGGATATCCCGTAATCCACCA
GGGCTACTTTTGATATCGGGTTCCAGATTATAGCTGGTGCCGTGATAGCGTTTATGACGC
TCTTGCTGTTCAACAACTTTTGCATGGAAAAATTGAGGGGAGGGCCAGAAACTGTCACTG
AAAATATGTTTTTGCATCTGTAAAAAAAGGGCGACATCACCGCAAATCAACCGTGACTCA
ATCATATTGGTGGCTATGGTTAAATCTGCGAGGCCTTCCAGCAAGCACTCTTCCAGTGTG
CGCACACTATGACCGACTTCCAGCTTCAAATCCCACAATAAGGTAATGAGTTGGCCAACC
CGTTGCGCCTGTTCATCATTTAGACGCTGCTTACTCAGTACTAACACATCAATATCTGAT
AATGGATGCAGTTCGCCGCGCCCATAGCCACCGACCGCAACCAGAGCTGTTTCTGGCACC
TTGTCAAAACCATAGAATGTCCACAACCGCTGTAACAGATGATCGATATAATCACTGCGT
GCCGCAATTAATACCTCGGCAGAGGTGCCACTATTAAATGCCTCTGCCTGCCAGCGTTGG
AAAGCGTCAAGCCGTTGCTTCAGTATCGGGCAATGGATGTCGCTATCAAGATAAGTGCTG
GGAAGTGCGGGCTGCTCAGAAATAGTGGGAGTGAGCGTCAGCGATAGGGAGTGTTCGGTG
TGATTGTCAGACATATGTTTACCCGATGAGGAACGCAGCCCATAAAAAAGCCGGCGGTGC
CGGCTTGTCATTATTACTCGTGCGTTATGATGTTGGGGATAGTGTCATCCTTACGCAACG
TCATTATTTCGCAGCCGTTATCGGTTACCACAATAGTATGCTCATACTGCGCCGACAAGT
TGCGATCTTTAGTTTTTACCGTCCAGCCGTCTTTCATGGTCCGAATCCGGTAATCCCCGG
CGTTCACCATGGGCTCGATCGTGAAGGCCATACCTGCTTGCAGGACGACGCCGCCGTCAT
CCGCATCGTAATGTAAAACTTGTGGCTCTTCATGGAAACCTTCACCGATCCCGTGACCAC
AATATTCACGTACTACGGAGAAGTTCTCTGCTTCAACAAATTTCTGGATAGCTTTACCCA
GCGTCCGCAGGCGGATCCCCGGTTTAACCATTTTAATCGCCAGGTACAGGCTCTCTTGAG
TCACGCGGCACAGACGTTCACCCAGAATGGTCGGTTTACCAACAATAAACATTTTTGAGG
TATCGCCATGGAAGCCATCTTTAATCACGGTCACGTCGATATTGACGATATCACCCTCTT
TCAGCACTTTTTCATCGCTTGGGATGCCGTGGCAGATCACTTCATTTACCGAGATGCAGA
CCGATTTAGGGAAACCGTGATACCCCAGGCAGGCAGAAATAGCCTGTTGGTGGTTGGTGA
TATGATCGTGACAGATACGATCCAGTTCACCCGTTGTTACCCCTGGTTTCACATAGGGTT
CGATGATTTCCAGCACTTCAGCAGCCAAGCGGCCAGCAACGCGCATTTTTTGAATATCTT
CAGGTGTTTTGATTGAGATTGCCATGCAAAAGTGTCCGTAGGGGCTGTAAATAGCCAGCC
GCCGTTATTAATGAGATGCAGATAATGAAAAGATAACTGTCGATTAATAAAAATCTGTGG
CTAATGGTATCAGCCAAGCAATTTGCTGCCAAATTTTCCTTTATAGGGCCTCACCGAATA
CAACAAAAGTTGGTGTGTTGTGGCTGTTTATGGTATAAAGCGCGCCGGCGAACCGCACTA
TATTCCGATGAATATGAATCTTCCGATGACGTATTCTGACGATAAGTAGCCAGTTTAGCC
GGGCAATACCAATCGCACTCATATGTGTAAATAACACACACGTGTCGACACATACACCGG
GGTGCCCTAAAGTTTTTGATTGTTATCAATCGCTTATGGGGTCGGTGTTATGGGACACGT
GGAGGCATAACCCCAACTGATACTATAGAGGTTTTAATCATGGCAACTGTTTCCATGCGC
GACATGCTCCAGGCTGGTGTTCACTTTGGTCACCAAACCCGTTACTGGAACCCGAAAATG
AAGCCTTTCATCTTCGGCGCACGTAACAAAGTTCACATCATCAACCTGGAAAAAACTGTA
CCAATGTTCAACGAAGCTCTGGCTGAGTTGACTAAAATTTCTTCCCGTAAAGGTAAGATC
CTGTTTGTTGGTACTAAACGCGCAGCAAGCGAAGCGGTAAAAGAAGCTGCTAACAACTGC
GACCAGTTCTTCGTGAACCATCGCTGGTTGGGCGGGATGCTGACTAACTGGAAAACTGTT
CGTCAGTCCATCAAACGTTTGAAAGATTTGGAAATCCAGTCTCAAGACGGCACCTTTGAT
AAGCTGACCAAAAAAGAAGCGCTGATGCGTACCCGTGAACTGAACAAGCTGGAAAACAGC
CTGGGTGGTATCAAAGACATGGGCGGCTTACCAGACGCACTGTTTGTTGTTGATGCTGAT
CACGAACACATCGCTATCAAAGAAGCTAATAACCTGGGTATCCCGGTATTCTCTATCGTT
GATACTAACTCCGATCCAGATGGCGTTGACTTCATCATCCCTGGTAACGATGACGCAATC
CGTGCAGTTAAACTGTACCTAGGCGCTGTTGCTACCGCCGTCCGTGAAGGTCGTTCTCAA
GATCTGGCCGTTCAGGCGGAAGAAAGCTTCGTAGAAGCTGAATAATAAGTCCGGCTCGTT
GTGAGCCCTTATTAACCAGGTATTGAAATATGTTGGTTAGGGGGGCCTTATAGGCCCCCT
TTGCATATCTAATGTGAGATTTTGTCTTCACAAGAGAACCGAGGAAATTTAAATGGTTGC
TATTACCGCTGCTTTGGTAAAAGAACTGCGTGAGCGTACAGCCGCAGGCATGATGGAATG
TAAAAAGGCGTTGGTTGAAGCTAATGGTGACATTGAGCTGGCCATCGACAACATGCGTAA
GTCTGGTCAGGCTAAAGCTGCCAAGAAAGCAGGCCGTATTGCTGCTGAAGGTATCATCCT
GGCTAAAGTTTCCGCTGATGGTAAGTACGGTGTGATTCTGGAACTGAACTGCGAAACTGA
CTTCGTTGCTAAAGATGCTGGCTTCAAAGCATTCGGCGAAGAAGTTATCAACGCAGCTCT
GGCTGAAAAAATCGCTGATATCGATGTTCTGAAAGCTAAGTTCGAAGAACAACGTGCAAA
CCTGGTCGCTAAAATCGGTGAGAACATCAACATTCGCCGTGTCGCTGTACTGGAAGGCGA
CATTCTGGGTACTTACCTGCATGGCGCACGTATCGGTGTTATGGTTGCGGCCACGGGTGC
TGATGAAGAACTGGTTAAGCACATTGCTATGCACATCGCTGCAAGCAAGCCTGAATATGT
TAAGCCAGACGATGTTCCTGCTGAAGTTGTTGCTCGCGAGCACCAAATCCAGTTGGACAT
TGCTATCGAATCCGGCAAGCCACGTGAGATTGCTGAGAAGATGGTTGAAGGCCGTATGCG
TAAGTTCACTGGCGAAGTCTCTCTGACTGGTCAGAACTTCGTTATGGACCCAAGCAAAAC
TGTTGGCGATCTGTTGAAAGAAAACAACGCTGATGTCGTGAACTTCATCCGCTTTGAAGT
GGGCGAAGGCATTGAGAAAGTTGAAACTGACTTTGCTGCTGAAGTTGCAGCAATGAGCAA
ACAGTCTTAATGCTCCAAATGGGGCCGCCAATAGGCGGTTCCATTTTATTCACTCGATAC
CCGTGATACTTCAAGTTGCAAGCGCGTTGACTGCCTTCCTATAACTCGAATTATTTAGGG
TATAAACTTAGTCCGCTCAGTTTTTAGCGCACACCGCTGCTCTGAGTATCTGACGGTCAA
GTCTCCAATATTATTACTGCTGCTTAGGACACAACACCATGGCAACCAATGCAAAACCCG
TATATCAGCGTATCCTGCTTAAGCTGAGTGGCGAAGCCCTGCAAGGCGCAGAAGGTTTCG
GTATCGACGCTAGCGTTTTGGACCGCATGGCTCAGGAAGTTAAAGAGCTGGTTGAATTGG
GCATTCAGGTCGGTGTAGTCATTGGCGGTGGTAACTTATTCCGCGGTGCCGGTTTGGCAC
AGGCTGGAATGAACCGTGTCGTGGGCGACCACATGGGAATGCTGGCGACTGTTATGAATG
GTCTGGCAATGCGAGATGCTTTGCACCGTGCCTATGTGAACGCCCGCCTAATGTCTGCTA
TTCCACTTAATGGCGTTTGTGATAATTACAGTTGGGCCGAAGCGATTAGCTTGCTGCGTC
ATAACCGTGTGGTTATTTTTGCTGCGGGTACCGGTAACCCATTCTTTACGACGGATTCTG
CTGCGTGTCTACGTGGTATAGAAATTGAAGCCGATGTTGTGTTAAAAGCAACAAAGGTTG
ATGGGGTTTACTCCGCAGATCCGGTGAAAAATCCTGACGCAACATTGTACGAACAGTTAA
CCTATCAGGATGTTTTAGAACAAGAGTTGAAAGTTATGGATCTGGCGGCCTTCACTTTGG
CCCGTGACCATAACCTGCCAATTCGGGTCTTCAACATGAATAAACCCGGCGCTTTGCGTC
GTGTGGTGATGGGTGAGAATGAAGGGACATTGATCGCTAAATAAGCGACAGACCTTATTA
TCAGGGGTAAGCACATTGTTCTGTCTGCCCCTTTAGCCAGCAACTGTTGGTTTGTATATT
CACCGGCTATACTCAAAAGCTATGGCCAGCCAAGTAACCAGTTTCCAAGGGTTCGCAACG
TGATTAACGAAATTAGAAAAGATGCCGAAGTGCGCATGGAAAAATGTCTGGAAGCATTCC
AGAACCACATTAGTAAAATCCGTACGGGTCGTGCCTCTCCAAGTATCCTTGATGGCATTC
AGGTTGAGTACTACGGTACGGCGACACCATTGCGCCAATTGGCTAACATTGTAGTAGAAG
ACTCCCGTACTTTAGCGCTAACAGTCTTCGACCGTAGCCTGAGTGCTGCGGTAGAGAAGG
CTATCATGACTTCAGATTTGGGGCTGAATCCATCGTCCGCCGGTACTGTTATCCGTGTTC
CATTGCCAGCATTGACGGAAGAGCGTCGTAAAGACTTGATTAAAGTCGTGCGGGCAGAAG
CAGAGCAGGGGCGTGTGTCTATTCGTAACGTGCGCCGTGATGCTAACGATAAAGTGAAGG
CATTGCTGAAAGACAAAGAAATCAGCGAAGACGAAGATCGCCGTTCACAAGACGATGTGC
AAAAGCTGACGGATGCCTATATCAAGAAAGTTGATGCTGCATTGGCGGTAAAAGAAGCTG
AGTTGATGGATTTTTAATCTCTACTCGCATTGTATAAGCGTCGCCTTAGGCGGCGCTTTG
CTTTTTTTCCGGTCATGTTTTGTCTGATCAATGTTTTATCTGATCAATGTCTTATCTTCG
CGATGTTTTTTCGGCAGTCACTCGCCATAAAACCTGGAACGATGGTATCGTTTGCCATGC
AGGCAAATTGATATCTCGCCTATCACCAAACAGTTATTCAGAGCGCCCTCATGAAGCAAC
TGACTATTCTTGGCTCTACTGGCTCCATCGGCAACAGCACGTTGAGTGTTGTGCGTGCAA
ACCCTGAATTATTTAAAGTCACGGCGTTAGTTGCCGGGCGTAATGTCAGGGAAATGGCGC
AGCAATGCCTTGAGTTCTCCCCCCGCTATGCAGCTATGTCTGATGAACACTCAGCTAAAT
CACTGCGTTTATTGTTGGCAGAACAGGGTTCAGACACCGAGGTCTATTCCGGTGAAACGG
CTGCCTGCGAATTGGCAGCTTTAGATGATGTCGATCAAGTGATGGCCGCGATTGTTGGCA
TTGCTGGTTTACCCTCAACATTGGCCGCTATTCGTGCAGGTAAACAAGTCTTGCTTGCCA
ATAAAGAGTCGCTGATTACCTGCGGTAAACTCTTTATGGATGAGGTTAAACGCAGCCGTG
CTCAATTACTGCCAATTGATAGCGAGCATAACGCGATTTTTCAGAGTTTGCCTGAAAGAA
TTCAGCGCCAATTAGGCTATTCTTCATTAAATGAAAATGGCGTTTCACGGATTATTTTGA
CTGGCTCTGGTGGCCCATTTCGTGAAACTCCACTTTCGCAGTTTTCTGATGTCACCCCAG
ATCAAGCTTGTGCTCATCCAAATTGGTCTATGGGGCGGAAAATTTCTGTCGACTCAGCGA
CGATGATGAATAAAGGCCTGGAGTATATTGAGGCTCGATGGTTATTTAATGCCAGCGCAG
AACAGATAGAGGTTGTGTTACATCCGCAGTCTGTTATTCACTCGATGGTTCGCTATCATG
ACGGAAGTATCCTGGCACAAATGGGGACTCCAGACATGCGGACACCGATTGCACATGCGA
TGGCTTACCCAATGCGAGTTAGCTCAGGTGTTGCGCCATTGGATTTTTGCAAAGTAGGCG
CGCTGACCTTTACAACCCCGGATTATCAACGTTATCCGTGCTTAAAGTTGGCCATAGACG
CCTGTAATGCGGGGCAGGCAGCGACAACAGCGCTGAATGCAGCAAATGAAATTTCAGTCA
TGGCATTTTTAGATTCAAAAATTCGTTTCACTGATATTGAAGTGATTAACCGTACTGTTG
TTGAAGGTTTATTATTATCAGAACCTACCAGTGTGGAAGAGGTGTTGGTGATTGATCGCA
AAGCTCGTGATGTCGCGGCCCAAGTCATTGCAAAATTAAATAATTAAACCAGGTTCGCTG
ATCCGGTCATTTGTTAGGGAAAGGCTGAGATGGTATAGTCAACCCTATCAATGGATAGAT
AGACTGTTGATTAGTGACCCAATAGGTATTTAAACCGTCTATTTGGGCTGTCACTCCAGA
AGCCGTGACTTGGTACACGGCTTTTTTTGTGCACTTGAGGCCTAATGTTCGGGACGAACA
ACTGATTTATTGAGGAAATAAGTTCGCGTTATGTCGCCTGTAAAAGAAGATAGGGCTAAC
TTGTCCCCCCGGAGTCCACGTCATGTTGCTATCATTATGGATGGTAATGGACGTTGGGCT
AAAAATAAGGGTAAATTAAGAGTTTTCGGCCATAAAGCCGGGGTGAAGTCCGTTCGACGC
GCAGTGAGTTTTGCTGCGAAGCATAATTTAGATGCGCTCACTCTTTATGCTTTTAGCAGT
GAAAACTGGAATCGCCCTGACCAAGAAGTGACCGCTCTGATGGAGCTTTTTGTTCGAGCA
CTAGACAGTGAAGTAAAAAGCTTGCATAAACATAATGTTCGTTTATCTATTATTGGTGAT
ATCAGCCGTTTTAGTGGGCGTTTACAAGAGCGAATTCGTCGTTCAGAAAAATTAACGGCA
AATAATGACGGATTGAAACTCAACATTGCTGCCAATTATGGTGGCCGTTGGGATATCATC
CAGGGGGTGCGCCATTTAGCTGAACAAGTTCAGAAAGGGGAATTGCAACCTACAGATATC
AGTGAAGAGTCGCTCAACTCGTATATCTGCCTGCATGAGCAATCTCAGGTGGACTTAGTG
ATCAGAACCGGTGGTGAACATCGCATCAGTAATTTCTTGTTGTGGCAAATAGCCTATGCT
GAACTTTACTTTACAGATGTCCTCTGGCCTGATTTTGATGAAAATGTCTTTGAAGGTGCG
CTGAATGCATTTGCACAACGCGAGCGTCGCTTCGGGGGAACTACACCTATCGATGCCACT
GCATCCTAGGGGGAACTTTTGCTGAAGTATCGTCTCATAACTGCTTTGATTTTGATTCCG
GTTGTCATTGGTGCACTGTTCCTGCTTCCGCCGGTTGGTTTCGCTATTGTTACTCTCGTC
GTCTGCATGCTTGCAGCCTGGGAATGGGGTCAATTAGCGGGTTTTGCCAGTCGTACTCAG
CGTATCTGGTTAGCGATACTGTGCGGATTCCTGCTTGTTGCCATGCTGCTTAGTCTCCCT
GAATATCAGCATTCACCTCATCACCTCTTGGTGAGTACACCACTATGGCTCTCTATGGGC
TGGTGGGTTGCTGCATTGATGCTGGTGCTTACTTACCCGCGCTCTGCTGTATCTTGGCGT
AACTCGCGCCTCCTGCGCATCATCTTCGGTATTCTGACTATTATCCCATTTTTTTGGGGA
ATGTTTGCTTTACGCCAGTATGGCTACGAGCAGAACCATAATACCGGCGCTTGGTGGCTG
TTATATGTCATGTTATTAGTGTGGGGGGCAGATTCTGGCGCCTACATGTTTGGTAAATTG
TTCGGTAAACACAAATTAGCGCCTAAAGTCTCACCAGGTAAAACATGGGAAGGATTAATT
GGCGGTTTACTGACGTCAGCTCTGATATCATTGCTGTTTGGTCGATACGCACCGTTGGAT
ATCGTCCCCGAAAAACTGTTAATCTGTTCCGTGGTTGCTGCATTGGCCTCGGTACTCGGT
GATCTGACTGAAAGTATGTTTAAACGTGAAGCGGGAATCAAAGACAGTGGTCATTTGATT
CCTGGTCATGGTGGGATACTGGATCGTATCGATAGCCTGACCGCAGCTGTGCCGGTATTT
GCCTGCTTAATGCTGTTAGTGTTTTAATCCGTCACTGACGGGGAGTTTAGGGATTATGAT
GAGCATACTCTGGAGCCTGGCTGCGTTTATTGTCGCACTGGGGATCTTAATTACAGTGCA
TGAGTTTGGTCACTTTTGGGTGGCACGGCGCTGTGGTGTCCGTGTAGAGCGTTTTTCAAT
TGGTTTTGGTAAAGCGTTATGGCGCCGTACTGATCGTCAGGGAACCGAGTATGTTATCGC
CCTTATCCCACTGGGCGGTTACGTTAAAATGTTAGATGAGCGTGTAGAGGCTGTTGCGCC
AGAATTACGCCATCAATCATTCAACAATAAAACTGTTTTACAACGTGCGGCAATCGTCAG
CGCGGGTCCTATTGCTAACTTCCTTTTTGCCATCGTCGCTTACTGGCTGGTGTTTATCAT
CGGCGTGCCAAGTGTCCGTCCGGTCATTGGTGATATTTCGCCACAATCTATTGCTGCGCA
AGCCAATATTTCTTCAGGAATGGAACTTAAGTCTGTTGATGGCATCGAAACGCCTGATTG
GGATTCTGTTCGTTTGGCGTTGATCAGCCGAATTGGCGATAAGCAAATGCAAGTGGGGGT
CGCTCCATTTGGTTCCGACAATGTGGTAGAGAAAACTCTGGATTTACGCCAGTGGCAATT
TGAACCCGATAAACAAGATCCAGTTGTAGCACTCGGTATTATCCCACGTGGTCCGCAGAT
TGAATCTGTCTTGGCTGAAGTTCAGCCAGGGTCAGCGGCACAAAAGGCGGGTTTACAAGC
AGGGGATAGGATCGTTAAAGTTAATGGTCAATTATTGGATCGTTGGCAGACATTTGTGTT
ACAGGTCCGTGATAATCCCGGCCAGCCGCTGGTATTAGATATTGAAAGGGAGAGTACCCC
CTTGTCTTTAACCTTGATACCAGATACAAAATCGGTTGGAGAAAACCGTAGTGAAGGTTT
TGCGGGTGTAGTGCCGAAAGTGATACCACTTCCGGATGAATATAAAACAATTCGCCAATA
TGGGCCGTTTACGGCAGTCTATCAAGCTGGGGATAAAACCTGGCAGTTGATGCGGTTGAC
GGTAAGCATGTTGGGTAAACTGATTACTGGTGATGTTAAGCTGAATAACCTAAGTGGCCC
GATATCTATTGCGCAAGGCGCTGGGCTTTCAGCTGAGTACGGATTGGTGTACTACCTGAT
GTTTTTGGCGCTAATCAGCGTCAACTTGGGCATTATCAATTTGTTCCCATTACCAGTATT
AGATGGTGGACATCTGCTCTTCCTGGCGATAGAAAAGCTGAAGGGTGGGCCGGTTTCTGA
GCGAGTGCAGGACTTCAGTTATCGCATCGGCTCGATTTTGCTGGTGCTATTAATGGGGCT
TGCACTTTTCAATGATTTCTCCCGTCTTTAACGGCAGGGGATAGGTTAGGAAGAACGCAT
AACAACGATGGCGATGAAAAAGTTGCTCATAGCGTCGCTGCTGTTTGGCAGCGCCACCGT
ATACGGTGCAGACGGGTTCGTAGTGAACGATATTCATTTCGAAGGACTGCAACGGGTCGC
CGTCGGTGCGGCGTTACTTAATATGCCGGTTCGCGTAGGCGATACCGTCAGTGATGATGA
CATCGGTAAAACTATCCGTGCGTTGTTTGCTACAGGCAACTTCGAGGACGTTCGCGTCCT
GCGCGATGGTAATACGCTGATTGTTCAAGTCAAAGAACGCCCCACGATTGCCAGCATCAC
TTTCTCCGGTAATAAAGCGGTGAAAGAAGATATGCTCAAGCAGAATCTGGAAGCCTCTGG
CGTCCGGGTTGGCGAGGCCTTGGACCGAACCACTATATCCAACATTGAAAAAGGACTCGA
AGATTTCTATTACAGTGTGGGTAAATACAGCGCTTCAGTGAAGGCTGTTGTTACGCCATT
ACCACGTAATCGTGTTGACCTGAAATTGGTCTTTACCGAAGGTGTTTCTGCAAAAATTCA
GCAGATTAATATCGTAGGTAATCACAGTTTCACCACTGATGAGCTTATCTCACGCTTCCA
ACTGCGTGACGAGGTGCCTTGGTGGAACGTAGTCGGTGATCGTAAATATCAGAAACAGAA
ACTGGCAGGTGACCTTGAAACCTTGCGCAGCTTCTATTTAGACCGCGGTTATGCGCGCTT
TAATATCGATTCAACTCAGGTGAGTTTGACGCCAGATAAAAAAGGCATCTATGTCACCAT
CAATATTACTGAAGGCCCACAATTCAAGCTAAATAGTGTGATTGTGAGCGGCAATCTTGC
AGGGCATCAATCTGAAGCTGAGAAGCTGACAAAAATTGAGCCGGGTGAGTTGTTTAACGG
CAGTAAAGTGACACGTATGGAAGATGACATCAAAAAGATGTTGGGCCGTTACGGCTATGC
TTACCCACGTGTTGTCACTCAGCCAGAAATTAATGATGACGATAAAACAGTTAAACTGCA
TATCAACGTGGATGCAGGTAACCGTTTCTATGTCCGCCATATTCGTTTCGAAGGTAACGA
TACCAGTAAAGACTCGGTGTTGCGCCGTGAAATGCGCCAGATGGAAGGTGCATGGTTGGG
CAATGATCAGGTAGAAGCGGGTAAAGAGCGACTTAACCGTTTGGGTTACTTCGAGACCGT
TGATGTTGAGACTCAACGTGTACCGGGAGCTGCCGATCTGGTTGATGTGACCTATAAAGT
GAAAGAACGAAACACGGGCAGCCTGAACTTTGGTATTGGTTATGGTACCGAGAGCGGGGT
GAGTTTCCAGGTTGGCGTTCAGCAAGATAACTGGCTAGGCACCGGTAATACCGTGGGTAT
TAACGGCACAAAGAACGATTATCAGACGTATGCAGAATTTACGCTAATGGACCCTTACTT
CACTGTTGATGGTGTAAGTCTGGGTGGGCGTATTTTCTACAATGACTTTAAAGCGGATAA
TGCAGATTTATCTGGCTATACCAACAGTAGCTATGGTGCCGACGGTACTCTTGGCTTCCC
AATTAATGAGAATAACTCATTACGTGTTGGTGTCGGTTATGTCCATAACGATCTGTCTGA
CATGTTACCGCAAGTTGCGATGTGGCGTTATCTTGAATCAGTGGGTGAGCGCCCGGGCTA
TGATGGACGTGAAGGTTTCACTACTGATGACTTCACTCTGAATCTAGGGTGGACATATAA
CAACCTTGACCGTGGTTTCTTCCCAACATCGGGGGTTAAATCATCGGTGAACACGAAAAT
TACCGTGCCAGGCTCAGATAATGAGTTCTACAAAGTGACTTTCGATACATCAGCTTACCA
GCCATTAAATGAAGATCGTTCGTGGGTGCTCTTAGGCCGTGGTCGCTTAGGTTATGGTGA
CGGTATTGGTTCGAAAGAGATGCCATTCTACGAAAACTTCTATGCAGGTGGTTCCAGCAC
GGTTCGTGGTTTCCGGTCGAATAACATTGGTCCAAAAGCGGCGTATTACGCTAATGGTGG
GGCTACAGTGACTAACTCTACCGATGCGGTAGGGGGTAATGCGATGGCGGTGGCCAGTAT
CGAGTTGATCACACCGACACCGTTTATCAGCGAGAAATACTCGAATTCAGTGCGTACCTC
CATCTTTATCGACTCAGGTACTGTGTGGGATACCAATTGGGAAAACACAGCTAAAACGCG
TGCTGCAGGTATTCCTGATTACGGTAAAGCGAGTAATATTCGTGTGTCTGCGGGTGTAGC
ATTGCAATGGATGTCTCCATTGGGTCCATTGGTGTTCTCATATGCTAAACCAGTTAAAGA
TTACGAAGGTGATAAGTCAGAGCAATTCCAGTTTAACATTGGTAAAACTTGGTAATTGAT
GGGCAAAGCAGTTCTGAATTTTAAAGACAGCACTGGTAGTGAAAGGATCTTAAGTCGCGT
TGGTGAAATCTGACGCTTCATCAGGTGGGATACACTACCAAGTGCAATTCAAGGTGTCTC
TGACACAAACGGGTAATGGTAAGGAGTTTATAGTGAAAAAGTGGTTGTGTGCCGCAAGTC
TAGGTTTAGCATTGGCTGCTTCAGCCAGCGTTCAAGCAGCTGACAAAATTGCTATTGTTA
ATGTTTCCAGCATTTTCCAACAATTACCCGCGCGTGAAGCCGTGGCTAAGCAGCTGGAGA
ATGAATTCAAAGGCCGTGCAACCGAACTGCAAGGAATGGAGCGCGATCTGCAGACTAAAA
TGCAGAAGCTACAACGTGATGGTTCTACCATGAAAGCCAGTGATCGTACCAAGCTGGAAA
ATGAAGTAATGAAACAGCGTGAAACTTTCTCTACTAAAGCGCAGGCTTTTGAGCAAGATA
ACCGCCGTCGTCAGGCAGAAGAGCGTAACAAAATCCTGAGCCGTATTCAGGATGCTGTTA
AATCTGTTGCTACCAAAGGTGGCTATGACGTAGTCATTGATGCGAATGCAGTGGCATACG
CTGATTCTTCTAAAGACATTACTGCTGACGTATTGAAACAGGTTAAATAAAACATGCCTT
CAATTCGACTGGCTGATTTAGCCCAGCAGTTGGATGCACAGGTGCACGGTGATGGCGATC
TTGTCATCACCGGCATCGCTTCTATGCATTCTGCCCAACCTGAGCAAATCACGTTTTTGT
CAAACAGCCGCTATCGGGAACAACTTGCATCTTGCAATGCAGGTGCTGTGGTATTGACTG
AGGCTGATTTACCTTTTTGTAAAGTTGCTGCTTTAGTTGTTGAAAATCCTTATTTCACCT
ATGCGCGCATGGCTCAAATAATGGATACCACCCCTCAACCTGCTCAGGATATCGCACCGA
GTGCCGTGATTTCTCCGCAGGCAACGTTGGGCGAGGGGGTTTCTGTTGGTGCGAATGCAG
TCATAGAGTCGGGTGTTGTACTCGGCGATAATGTTGTCATCGGTGCGGGTTGCTTCATTG
GTAAGAACACCCATATTGGTGCGGGTAGCCGTTTGTGGGCTAATGTTTCTATCTATCATG
AAGTTGTTATTGGGCAGAATTGCCTGATCCAATCTGGTACTGTCATTGGTGCCGATGGCT
TTGGTTATGCAAATGATCGTGGTAACTGGGTAAAAATACCGCAGCTTGGTTCTGTACATA
TTGGCGACCGTGTTGAGATTGGTGCCTGTACAACGATTGACCGTGGTGCGCTGGATAACA
CGATTATTGGTAACGGTGTCATCATTGATAACCAATGTCAGATTGCACATAACGTTGTGA
TTGGCGACAATACGGCAGTTGCCGGTGGTGTTATCATGGCTGGCAGTTTGAAAGTGGGCC
GCTATTGTATGATTGGCGGTGCCAGTGTGATTAATGGCCATATGGAAATTTGTGACAAAG
TAACAATTACCGGGATGGGAATGGTGATGAGACCAATCACTGAACCTGGGTTATACTCCT
CCGGTATTCCGTTACAACCAAATAAAATGTGGCGCAAAACTGCCGCTCTAGTGATGAATA
TTGATGGTATTAATAAACGCTTAAAAGCTGTTGAGCGTAAAATCGATAAAGAATAATCAC
TCTAGCCTGACACTCTGAGTTAATAATCGAACTTACTGGCAGTGATGCCAAAAGTCTACA
GAGTTCCTAATTTGCGGCCTGCCTAATGCCTCCCTTTGGGGCTGTGCAGGCCGTGTTGTT
GATAGCATCAGTTTTTTAGACAGGAAGAGTATTTTGACTACTGACACTCATACTCTGCAT
ATTGAAGAGATTTTGGATCTACTCCCGCACCGTTTTCCGTTCTTGCTGGTAGACCGTGTC
CTTGATTTTGAGGAAGGAAAATTTCTGCGTGCAGTGAAGAACGTCTCTTTTAACGAGCCA
TTTTTCCAAGGCCATTTCCCAGGCAAGCCCATCTTCCCTGGTGTGCTTATATTAGAAGCG
ATGGCGCAGGCTACAGGGATTTTGGCGTTTAAGAGCCGCGGTAAACTGGAACCGGGCGAG
CTTTATTACTTTGCTGGTATTGATGAAGCACGTTTTAAGCGCCCAGTAGTGCCTGGCGAT
CAGATGATCATGGAAGTTGAGTTTGTTAAAGAACGCCGTGGCCTAACCCGTTTTACCGGT
GTAGCTAAAGTCGATGGCGAAATCGTTTGCACTGCCACCATGATGTGCGCGCGTAGCAAA
CCAGCAGCACCTGCAGAATCTGTCGTTGTAAAACCAGATGTTGTAAAACCAGATGTTGTA
AATCCTGTCGTTAAGGAGTCCTGATTCGAAGGAGTCCTGATGATTGACAAAACCGCCTTT
ATCCATCCAAGTTCTATCGTTGAAGAAGGTGCCATCATTGGCGCTGGTGTTTATATTGGG
CCCTTCTGCATTGTCGGATCCCAGGTGGAAATTGGTGCTGGCACGGAACTGAAATCCCAC
GTTGTCGTTAATGGCATAACCAAGATCGGCTGTGATAATCAAATTTACCAGTTTGCTTCC
ATCGGTGAAGCGAACCAAGATCTGAAATATGCAGGTGAGCCTACTCGGGTTGAGGTCGGT
GATCGTAACCGTATACGTGAAAGTGTCACTATCCACCGAGGTACCACACAAGGTGGGGGG
GTGACCAAGGTCGGTTGCGACAATCTACTGATGGTTAATACCCATGTTGCCCATGATTGT
GTCATTGGTAACCGTTGCATTCTTGCTAATAATGCTGCGTTGGGGGGTCATGTAGAGATT
GACGATTACGCTATTATCGGTGGCATGACGGCTATCCATCAATTTTGTGTGATTGGTGCG
CATGTGATGGTCGGCGGTTGTTCCGGTATTACTCAGGATGTGCCTCCTTTTGTCATCGCT
CAAGGGAATCATGCGACGCCATTTGGGATTAATATTGAAGGTTTGAAACGTCGTGGTTTC
GACAAAGAATCTCTTCATGCTATCCGTAGTGCATACAAGTTGTTGTACCGCAGTGGCAGG
ACGTTGGATGAAGTGAAACCAGAAATTGCTGAATTAGCGGAGCAATATCCAGTCGTTAAA
GCGTTCAATGATTTCTTTGCTCGTTCGACCCGCGGTATTATTCGCTGACTTATGCAAAAT
AGCCCATTGACTGCTGATTGTTCATTAAACGCTGGACGTCCCCTAACGATTGGTTTAGTT
GCCGGAGAAACTTCCGGCGATATCTTAGGCGCTGGATTAATTCGGGCGCTGAAAGTTCAG
GTACCCAATGCCCGATTTGTCGGTGTCGCTGGGCCTCTGATGCAAGCCGAAGGGTGTGAA
GCCTGGTATGAGATGGAAGAGTTAGCCGTCATGGGCGTTGTTGAAGTATTAGAGCGCCTG
CCACGGTTATTGAAAATCAGGAAGGATCTGACTCAGCGTTTTAGTGAGCTTTCTCCCGAT
GTCTTTGTTGGCATTGACGCCCCCGATTTCAACATCACCCTTGAAGGGCGCTTAAAACAA
CGGGGTATTCGGACTATTCATTATGTCAGCCCATCAGTCTGGGCCTGGCGACAAAAACGT
GTTTTCAAAATTGGAAAAGCGACCGACATGGTGTTGGCTTTTCTCCCTTTTGAAAAAGCG
TTTTATGATCGTTTCAATGTCCCTTGCCGTTTTATAGGCCATACCATGGCCGATGCCATG
CCACTAGTACCCGATCAGCAGGCAGCGAGAGCAGAGCTTGGCATTGCGCCTAATGCCACT
TGTCTGGCGCTGTTACCGGGTAGCCGCCACTCTGAAGTTGAAATGCTCAGCGCTGATTTT
TTACGTACAGCGGTAATTCTGCGTGATAAATTGCCCAATTTGGAAGTAGTGGTTCCCTTG
GTCAACAGCAAGCGACGTGAACAATTCGAGCGAATTAAAGCGGAAATTGCGCCTGATTTA
TCCGTACATTTACTGGATGGTAAAGCGCGTGTCGCGATGATCGCCAGTGATGCAGCATTG
TTAGCCTCAGGCACGGCTGCACTCGAATGTATGCTGGCCAAATGCCCGATGGTTGTGGGG
TATCGTATGAAGCCATTTACTTTCTGGTTGGCAGAGCGATTAGTCAAAACACCTTATGTT
TCATTACCGAATCTGTTAGCAGGGGAAGAGTTGGTGACAGAATTGTTGCAACAAGAGTGC
CAGCCGCAAAAACTCGCTGGTGCACTTTTGCCGTTGCTACAAGGTGGTAGCGAAATAGCA
GCCTTAAAAGAACGTTTTTTGGTTCTGCATCAGAGCATCCGCTGTGGTGCGGATGAACAG
GCAGCACAAGCTGTATTGGAGCTGGCAGATCGATGAGCGAGACTTTTATTTACCCACAGG
CTAATTTAATCGCAGGCGTGGATGAAGTGGGTCGTGGCCCTTTGGTGGGTGCCGTAGTCA
CTGCAGCGGTGATCCTTGATCCTAACCGGCCAATAGTTGGCTTGGCAGATTCAAAAAAAC
TCAGCGAGAAGCGCCGCCTGTCACTGTATGACGAAATCACTGAAAAGGCACTATCATGGA
GTCTTGGTCGTGCTGAACCGGAAGAAATTGATCAGCTTAATATTTTGCACGCAACCATGC
TGGCGATGCAAAGGGCTGTATCGGGGCTGCATATTGTACCCGATTATGTATTGATAGATG
GTAACCGTTGCCCGAAATTACAGATGCCGTCACTGGCCGTTGTCAAAGGAGATAGCCGGG
TGGCGGAGATCAGCGCGGCTTCTATTTTAGCCAAAGTGACGCGTGATCGTGAAATGACCG
AGTTGGACCTCCTCTTCCCTGAATATGGTTTCGCACAACATAAAGGCTACCCAACGGCTT
TTCATTTGGAAAAGTTAGCCGCGCTTGGTGCCACGGTACATCATCGGCGCAGTTTTGGCC
CGGTGAAACGGGTGCTGGGTTTGGTGTAAACGATAAGCTTGCATCGATGATATATATACC
CTAAATAATTTGAGTTGCACGAAGATAGCCAATACATAGGCAACTTGAAATATGATGGGG
ATAGCTATGATGTTCCGGGTACTTAGCTACCGGGGCGTATGATTCAATCCACTCATTTCT
GGTATCTGGATATGGCCGAACCTCGTTTTGTCCACCTGCGTGTTCATAGCGATTATTCCA
TGATCGATGGATTAGCTAAGATTGGACCTTTGGTGAAAAGAGCTGCTGCATTAGGTATGC
CTGCTCTGGCTATTACCGATTTTACTAACCTCTGTGGCCTGGTGAAATTCTACGGCAGCG
CGCATGGTGCGGGGATTAAACCCATCATCGGTGCTGACTTCTACGTACAAAGTGAAATAC
TGGGTGATGAATTAGCTCACCTCACGGTTTTGGCTCGCAATAATGAAGGCTATCAAAATC
TGACTTTATTGATCTCAGAAGCCTACCAACGGGGTTATGGCGCTGCGGGTCCTATCATTG
ATCGCGATTGGCTGATCAAACATAAAGAAGGACTCATTCTGCTGTCTGGTGGCCGAATGG
GGGATGTGGGCAAATTTCTGCTACGGGGTAACCAGGTTCAGGTTGATCAATGTCTCGCCT
TTTATCAGGAACACTTTCCAGACTGCTATTACCTCGAACTTATTCGAACCGGGCGTCCAG
ACGAAGAAAACTATCTTCATGCTGCCGTGGCATTGGCCACTGAGCGTGGTTTACCTGTCG
TTGCGACCAATGATGTGCGTTTTATTGATGAATCGGATTTTGATGCCCATGAAATCCGTG
TCGCTATCCATGATGGTTTTACATTGGTCGATCCTAAACGGCCGAAGAATTACAGCCCTC
AGCAGTTTATGCGCGATGAAGAACAGATGTGTGAGCTGTTCGCTGATATTCCAGAAGCGT
TGATCAACAGCGTTGAGATAGCCAAACGCTGTAATGTCACTATTCGCCTTGGGGAATATT
TCTTACCGCAGTTCCCCACAGGGGAGATGAGTACAGAAGATTTTCTGGTAGAAAAAGCCA
AACAAGGTTTGGAAGAACGTTTGGAATTTCTGTTTCCGGACCCTGAGGTTAGGCTGCAAA
AACGGCCAGAATATGATGAACGTCTGGATATCGAGCTCAAAGTTATCAACCAAATGGGCT
TCCCTGGTTACTTCCTGATTGTAATGGAGTTTATCCAGTGGTCGAAAGATAACGGCGTAC
CGGTGGGGCCGGGGCGTGGCTCTGGTGCAGGCTCATTGGTGGCTTATGCCCTGAAAATTA
CTGATATTGACCCACTGGAATTTGATCTACTGTTCGAGCGCTTCCTTAATCCGGAACGTG
TATCGATGCCTGACTTCGACGTTGACTTCTGTATGGAGAAACGTGATCTGGTGATCGAAC
ACGTGGCGGAAATGTATGGCCGCGATGCGGTTTCCCAGATAATTACCTTCGGTACCATGG
CGGCTAAAGCGGTCATCCGCGATGTCGGCCGTGTATTAGGCCATCCCTATGGCTTTGTTG
ATCGGATCTCAAAATTAATCCCACTCGATCCGGGGATGACACTGGAAAAAGCGTTTGCAG
CGGAGCCACAGCTAGCTGAAATTTATGAAGCTGATGAAGAGGTCAGGGCGCTAATTGATA
TGGCGCGTAAGCTGGAAGGAGTAACGCGAAACGCCGGGAAACATGCTGGAGGCGTGGTTA
TTGCCCCCACTAAGATTACCGATTTTGCCCCACTCTATTGTGATGCGGAAGGCAATAACC
CAGTTACGCAGTTTGATAAAAATGATGTGGAATATGCTGGGCTGGTGAAGTTTGACTTCC
TCGGTCTACGTACACTAACCATCATTAATTGGGCGTTGGAGATGATTAACGCCCGGCGCG
CTAAAACTGGATTGGAACCCATTGATATCGCCTCTATTCCGCTGGAGGATAAAAAAAGCT
TCGATATGCTGCAACGTTCGGAAACGACAGCAGTATTCCAGCTGGAATCCAGAGGGATGA
AAGACTTGATCAAGCGCCTGAAGCCCGACTGCTTCGAGGACATGATCGCCTTAGTGGCGT
TATTTCGTCCCGGTCCGTTACAATCAGGGATGGTTGATAACTTTATTGACCGTAAACACG
GCCGGGAAGCGATATCTTACCCAGATATTGAGTGGCAACATGAATCCTTGAAACCTGTGC
TTGAGCCGACCTACGGCATTATCTTGTATCAGGAACAGGTCATGCAAATTGCGCAGGTTC
TGTCCGGCTACTCACTGGGTGGTGCGGACATGTTGCGTCGTGCCATGGGTAAGAAAAACC
CTGCTGAGATGGCTAAGCAGCGTTCTGTATTTGAAGATGGTGCGAAAAATCAGGGTATTG
ATGGTGAGCTGGCGATTAAAATCTTTGACCTGGTTGAGAAATTTGCAGGTTACGGTTTTA
ACAAATCTCACTCGGCAGCTTATGCATTAGTCTCCTATCAAACGTTGTGGTTAAAAGCCC
ATTATCCGGCTGAATTTATGGCTGCAGTAATGACCGCTGATATGGATAATACGGACAAAG
TGGTCGGCTTGGTCGATGAATGCTGGCGTATGGGGCTGAAAATTCTGCCCCCTGACATCA
ACAGCGGTTTGTACCATTTCCATGTAAACGATGATGGCGAAATTGTTTATGGTATTGGTG
CCATTAAAGGTGTAGGTGAGGGGCCGATAGAAGCCATTCTGGAGGCGCGTAAAGAGGGGG
GCTATTTTAAAGAGTTATTTGACCTATGCGCCCGTGTCGATACCAAAAAGCTTAACAAGC
GTATTTTAGAAAAACTGATCATGTCCGGTGCATTTGACCGTTTGGGGCCACACCGTGCAG
CATTGATGAGTTCTCTCGGGGATGCGCTTAAAGCCGCAGATCAACATGCTAAAGCCGAAG
CAATTGGTCAGGTAGATATGTTTGGTGTATTAGCCGACGCGCCTGAGCAGGTTGAGCAAT
CCTATGCCAATGTGCCGCCATGGCAGGAGCAGGTTGTTTTAGATGGTGAACGGGAAACGC
TGGGGCTGTATTTAACTGGCCATCCGATCACTCAGTACCTCAAGGAAATCGAACGCTATG
CCGGTGGGATGCGTTTGAAGGATATGCATCCGACGGATCGGGGCAAAATGACCACCGCAG
TGGGGTTGGTGATCGCGGCAAGGGTTATGGTCACAAAACGTGGTAATCGCATTGGTATTT
GTACGCTAGATGACCGCTCTGGTCGTCTGGAGGTGATGTTATTCACCGATGCATTGGAAA
AATATCAGCATTTATTGGAAAAAGACCGTATCCTGATAGCCACCGGACAGGTCAGCTTTG
ATGACTTTAGTGGTGGGCTTAAAATGACCGCCCGTGAGTTAATGGACATCAGTGAAGCTC
GTGAAAAATATGCAAGTGGGCTTGCTATCTCGCTGACTGACAGGCAAATTGATGACCAGC
TTTTGAACCGTCTCCGTCAGTCGTTGGAACCCCATCGAGCGGGGACGATCCCAGTACATC
TTTATTACCAACGGGAAGATGCTCGCGCCCGGCTGCGGTTTGGAGCCACATGGCGCGTGA
CGCCCACCGATCGCTTATTAATCGATTTGCGAACGTTGGTAGGTAATGAGCAAGTGGAAC
TGGAATTTGACTAAAATAGGAATGCTATGAGTCTGAATTTTCTTGATTTTGAACAGCCGA
TTGCAGAGCTGGAAGCGAAAATTGACTCGCTGACTGCAGTCAGCCGTCAAGACGAAAAAT
TAGATATTAATCTGGATGAAGAGGTCCAGCGTCTGCGTGAGAAAAGTGTTGAGCTGACGC
GGAAAATTTTCTCGGACCTCGGCGCATGGCAGATTGCCCAATTGGCACGCCATCCTCGTC
GTCCTTATACCCTGGATTATATCGCTAATATCTTTACCGATTTCGAAGAGCTGGCTGGTG
ATCGTGCTTATGCCGATGATAAAGCTATTGTTGGCGGTATTGCACGTCTGGATGGGCGCC
CGGTGATGATTATTGGTCATCAAAAAGGGCGTGAAACCAAAGAGAAGATCCGTCGTAACT
TTGGTATGCCAGCACCAGAAGGGTATCGTAAAGCTTTACGTCTGATGGAAATGGCTGAAC
GCTTTAAGTTACCCATTATTACTTTCATCGATACACCGGGGGCTTATCCGGGTGTTGGGG
CGGAAGAACGTGGTCAATCAGAAGCGATTGCGCGCAACTTGCGTGAAATGTCACGACTGA
ATGTCCCTATCGTCTGTACCGTGATTGGTGAAGGTGGATCTGGTGGTGCGTTGGCTATCG
GTGTGGGTGATAAAGTGAATATGCTGCAATACAGCACTTATTCTGTTATCTCTCCAGAAG
GTTGCGCCTCTATTCTGTGGAAAAGTGCGGATAAAGCGCCATTAGCCGCAGAAGCGATGG
GCATTACTGCACATCGCCTAAAAGAACTGAAGATGATTGACTCAGTGATCCCCGAGCCGT
TGGGGGGCGCACATCGCGATTACGCCGCGATTGCTATCTCACTGAAAGCGCAACTGTTGG
CAGATCTCAATGATTTGGATGTGCTGAATGACGAAGAGTTATTGAATCGTCGTTATCAGC
GCTTGATGAACTACGGCTATTGCTGAGTTGATTGCCAACTGATAAAAGCCGGTGCGGAAT
TTAAGCGCCGGTTTTTTTTATCTATTTTTTACTGAAGACCCGAATTTAGTTAAGCAATCT
ATACCCAAGTTACTTCGAGATGCAGGGGGCCAACACACAGGCAACTTAAAGTCTGGCAGA
TGTAACATGTTTAATTTAACGGAGGATACGTGCTGGCAATTAATAAGATTCACCATATTG
CGATTATTTGCTCAGATTATCAGGCCAGTAAACGGTTCTACTGTGAGGTGCTAGGTTTTA
ATCTGATCAGCGAGGTTTATCGCGAAGAGCGTGATTCATGGAAAGCGGATCTGGCGTTAC
ATGACCAATACACCATTGAATTATTCTCCTTTCCTTCACCGGTACCGCGGCCAAGTCGTC
CAGAGGCCTGTGGTTTACGTCATCTGGCTTTCCAGGTTGATGATATTGATCTGGCGCTAA
AAGAACTTGTCGTCGCGGGCGTTGTTTGCGAAGCAGTTCGCATTGATCCCTACACTCAAT
CACGTTTTACTTTCTTTAATGACCCAGATGGTTTACCACTGGAGCTATATGAATTGAAAG
CGGAATGACATGAACTTAGTCACCTCGAAACCCAATGTGTTACTTAACCCTCTTTTCGCT
CAACTGGGTGAAAACCGTCATGTGTTGGTGGGGTTTAGTGGTGGGTTAGATTCCACGGTG
TTACTGCATTTATTGGTCTGTTTACGTCAACAACTTATTCCTGAACTGAACATTCGCGCT
ATTCATATTCACCATGGTTTAAACCCGCAGGCTGATAGTTGGGTAAAACATTGTATGCAG
CAATGTGATCAATGGAAAATTGAGCTTAAGGTGGTGCGAGTTAATATTGATCCTCGGCAG
AACGGGATAGAAGCGGCAGCCAGAACAGCACGTTACCAAGCCTTTTCCGCCAATTTGGCT
GCCAAAGAAGTCTTACTGACCGCCCAGCATTTGGACGATCAATGTGAGACCTTCCTGTTG
GCACTTAAGCGTGGTAGCGGGCCGGCGGGTCTCTCTGCGATGGCGGCTAAAATGCCCTTT
GCCCACAGCCAACTGTTGCGGCCACTACTCGCTTTTTCTCGAGAGATATTAGAGAACTAT
GCACAGGCACAGCAATTACAATGGATTGAAGATGATAGCAATCAAGATGATCGTTTTGAT
CGCAATTTCTTACGGCTAAATGTTCTGCCGATACTTAATCAACGTTGGCCACATTTTGCT
CAGGCCACGGCACGTAGTGCGGGGCTATGTGCTGAGCAGGAGCAGTTATTGGATGAACTG
TTGGCTGAAAACTTGCAGCAGTTACAGGGACCTGACAGATCACTCTCTATTGATGGACTA
TTACAGGCATCAATGGCGAAACGGGCGGCTATATTGCGCCGCTGGTTGGCGAGTCTTGGT
GCACCAATGCCATCACAAAGCCAATTGCAGCGCCTGTGGCTGGAGGTCGCCATGGCACGG
CAAGATGCGGAGCCTCAATTAATGATTGGCACCCGTCAGGTACGCCGTTTTCGTCAACAT
CTGTATTTATTAATGCCCTTGGCTGAAATAACAACAAATTACTTACCTTGGGCAACCGTT
AAGGCCGCCCCAAATTCGTCGATAATACCTTTATTACCCGAGCCATTATGGCTACCTGCC
GATTTAGGCGTACTGAGGTTTGTCTCAGCGGGTGGGCAAGCGGTCCGTCCTGCCGCCGTT
GGCGAGGAGATAAGTGTACGTTTTGGTTTACAGGGAGATATCAAAATTGTTGGGCGGCAT
CACTCGCGTCAAAGTAAAAAAGTATGGCAAGAGCTGGGTATTCCCCCATGGCAGCGGGAA
CGTATTCCGCTGTTATATTTCGGTGAACAATTAATTGCAGCCGCGGGGGTATTCGTTACC
CAAGCGGGGCAGGCGAATGAAAATGAGCCATGCTGGCACTTAGATTGGGATAAACCACTT
AGATTGGGATAAAACAACACCCGCATTGAAAAAGAAGAAGAGAGAGTCGAAGTTGATGAC
TCAATGCCCACACCGGAGAGAATAAATAGATCGTAAAAACGCCAGATTCCCCGCATGAAA
ATAACTTCCATGTGGGTTAGAACAGTGCCATCTGTGGTGCGGGCAGTCTATCCTCACGCG
TTTAAAAACGAGTCATTGAGGGTTTGTCCGTTGTCTGGAAGAGTCCCGTTAATTTTTGAG
GAGCAATAATGATGAAATTAGTTGTCAGTATGGCGGTGTTACTGAGCTTGTGTAGCTTTC
AGGTGTGGGCAAAAAATGATATTGAGGCGGGGCGTGCTAAGTCATCCAGTTGTGTGGCCT
GCCATGGCATGAATGGTAAAGTTTCAGTACCTATGTATCCTAACCTGGCCGGGCAGAATG
CGCTGTATCTGCAACAATCATTAGAAGCCTATAAAAAGGGGAGCCGCTCCGGCGGGCAAG
CCGAGGTGATGCGCGCTTATGTATCCGGTTTATCCGATGAAGATTTTTCTGATTTGGCTG
CGTATTATGCCAGCCTAAAGCCATAAATTATATGTGGATAATAAAACAAGCCAGTCAGTG
AATCGGGTGATAAATCTGCCGGGAGCTGATTTTAACGCGGCTTACAGCGACCTTGTAGAG
GCGAAGTGTAAGGATAGGCAGAGTAGTCACGAAAGCCGTCAGTACAGTAGTCACGTCAAG
TACGTAGGGTTAAAGGTAAGTCGGGTAAAATGTAAGCCAGGTAAATGTAAATAGGATAAA
TGCAAAACGGGCCGCTCTTCAGCGACCCGTTTTTCACAAGGAAGTGGAAACTATGATGCG
CTCACTACGACCGTTCCAATTTCGGGGTGACTGAAGCTGGCGATATGGTCCAGACGCAAT
TCGCGCATTGTCCCTTCTTGCTCGACAATCAGGTACTCGACCTTTTTTCTCAGCAGCAGA
TCGCTGGCTTTGCCTTCTACGATCTCACCGCCTCTCAACTTCAACGTCAGTATCAGGTGA
TGTTGGCAGGCGAGTTCCAGATTATCGTAGTCATCACAATTGATGGGTTGATACTCTTCA
CTCATCGACATAATCGCTCACCAATAAGTTAGCGGCGGCATAGGCCGCCTGTTCCCTAAC
GGAGGACGGGAGTGCGTCGTTAGCCGCAACTTCGTCCAATGCTTTCAATACACAGCGTAG
TGCGTCTGGCACGTAGCCAAGATCACCACTTCCAATCTCGGCATAAAAACGGCGTACTAA
TTCACAGTATTGCTGCACAATAATCCTCCCGGAAAAGTTTAACCCGGTAAGCTCTCAGCA
GAAAAGACAAACTGTAAACCTACGAAGATAAACTCTGAACTTATAAGGACTATAGCACAG
GAGTTGTAGAGATATTAGAGTGCAAGCTAAGGTTTATTTTTGGTATTGATACCACTTATA
TCCTTCTTTCTGTATGGTTCGCTGTCTGCTGGCAGGTCTAATCAAGTACACTGTTAGCCA
GATAATTCAGAGGTCACCCATGGCACTAAAAGCAACTATCCATAAAGCCGCTATTAACAT
TGCAGATATGGACCGTAATTTTTTCCAGGATATTAACCTGACGATAGCGCAACATCCCTC
GGAAACGGATCAACGTATGATGCTGCGTTTACTGGCATGGATTTGCCATGCTGATGAGCG
CTTGCTGTTTACCAAAGGACTCAGTGCTGATGATGAACCCGAAGTTTGGCGCCATAATGA
CCACAACGGCATTGAGCTGTGGATTGAATTGGGGCTACCTGAAGAGAAACGGTTGCGCAA
AGCCTGTAATCAATCAAAACAAGTCGTTCTGTATGCATACAGTGAGCGTGCGGCCAAAGT
CTGGTGGCCACAAGTTCAGGAGAAACTCGCTGGGCATCGTAACTTAAGAGTGCGTTTTCT
TGATGACGAACAAATGGCGAAGTTGGCTGCGCTGTCTAACCGCAATATGTCATTACAGGC
GACACTGCAAGAAGGGACTATCTGGCTATCAGATGTACAGAATAATCTGGAAATTAGTTT
TGCCGAATGGCAAAACTACGGGCAATAAGTGTGTTGATTATCTCTAATAGTGTCACGCTG
GCCAGCGGCGAGATTGAGCTGACCGCGATCCGGGCGCAGGGCGCTGGAGGCCAGCATGTT
AATAAAACCTCAACTGCGATTCATTTGCGCTTTGACATTAAGGCCTCAAGCCTGCCAGAG
TATTATAAAGAAAGGTTATTGTTGCTAAATAGCCATTTGGTGACAGCTGAAGGTGTTGTC
ATCATAAAAGCACAGGAATACCGCAGCCAAGATATGAACCGTGAGGCTGCATTGGCGCGC
TTGGTAGCACTCATTCGCCAGGCAATGGTGGTAGAAAAGGCCCGTCGAGCGACAAAACCA
ACCAAAGGTTCAAAAATCAGGCGAGTTGAGGGTAAAGTCCGCAAAGGGGCGACAAAAGCG
CTGCGTGGTAAAATACATCAAGAGTGAAGTCGATATTTATATGAACGTTGATACATTGCG
GTTGATATGACTTCATTCCATATATATCGGACACAGTATGGGAGAATCACTGTGAGTAAA
TTAACGATAACGCTACTTTTGGCAGTAGGTGCGCTGTCATTATTAGGCTGTAATAATCGC
TCTCAACCTGCTGAACAGGTTTTGCAACCAATGCAGCAGAGCTATCAGGGCGTATTACCT
TGTGCGGATTGCAGTGGCTTAGACACTTCTTTGTTCCTCGATAGTGATGGGACTTTTATC
TTGAAAGAAGTTTATCTCGGCACTAAAGATGGCGACCAAACTTTTGCAGAATATGGTAAA
TGGGCACGTACTGCTGATAAGTTAGTGTTAACCAACGGTCAGGGAGAAAAACGTTACTTC
CACCCTGTCGATAAAAGCTTGGTGATGCTCGATCAGCAAGGTTTACCCATTAAATCGACA
CTGAATTATCAGTTGGAACCCAGCGACCAGCCGTTATCCAAAACGCCAATGCCACTAAGT
GGTATGTATAAATACTTTGCTGATGCCGCCATATTTACTGATTGTGTAACGGGTAAGGCG
TTCCCGGTAGAGAATAATATCGAACTGGAAACCGGGTATTTAAACGCTCGCAGAAACCCT
GGAGAACCTGTGTTTTTGACCCTCAATGGGTATTTTGATTCAAGGCCATCAATGGAAGAA
GGGCGAACGAATAAAACGCTGATTCCGGAGGGGGATATTCAGTTTAATGCCAATAAAAGT
TGTGAGAAAAAATAGCCCTTGTCCATAGCTAAAATAAGAAGCCGCACGGTAGTTCAAGTT
CTCCGGCGGCTTCATCAGTAAAATACCCCGCTTATGGGGACTCTTTATTTATGGCGGGTA
TCTTTATTTATGACGGGTATATAGCCATTCAGCGTTTTATTTGGCTCAGCAAGAACTCAA
CAATTTCGCTGGTCTTAATCATTTGTTTCTCACCGACGCGTCGGTTTTTGTATTCCACTT
CTTCGCTATCGAGATTACGGTCACCAATGACGATATTGTGTGGCACGCCAATCAATTCCA
TATCGGCAAACATCACACCTGGGCGCTCTTTACGGTCGTCGAGAATAACGTCAATACCGT
GAGAACGCAGGGTGGTGTAGAGCTCTTCTGCCAGTTCTTTCACTCGGAAAGATTTGTGCA
TATTCATAGGTAGAATAGCAACCTGGAATGGCGCAATAGCATCTGGCCAGATGATACCGC
GGTCATCATGGTTCTGCTCAATAGCCGCCGCCACCACACGGGATACCCCTATGCCGTAGC
AACCCATGGTCATCACCTGATTACGGCCATCTTCGCCCTGAACGGTGGCTTTCATGACTT
CAGAATATTTGGTCCCTAACTGGAAAATATGGCCCACTTCAATACCGCGTTTGATCTGTA
GAGTGCCTTTGCCATCAGGGCTGATATCGCCTTCTACTACGTTACGCAAATCAGCAACGA
GCGGCAGCGCCAAATCACGCTCCCAGTTAATACCAAAGTAATGCTTCCCATCAATATTCG
CACCCGCACCGAAATCGCTCATCACCGCCACACTGTGGTCAGCAATAACAGGCAATGATA
AATTAACCGGGCCTAATGAACCTGGGCCAGCGCCGATAGCTGCACGAATTTCCTCTTCGC
TAGCAAAGGTCAGTGGCTTGGCAACTTGTGGCAGCTTCTCTGCTTTGATCTCATTTAAAT
CATGATCGCCGCGCACCAGGAGCGCAACCAACTTATGACCACTCTCTTCGTGAGCATGAA
CCAATAAGGTTTTCACGGTTTTCTCAATGGGTAGTTTGAATTGCTCTACCAACTCGGCGA
TGGTTTTTGCGTTCGGGGTGTCAACGATTCGCAGCTCTTCTGTAGCCGGTGCGCGTGGTT
CAGTTGGCGCTAATGCTTCAGCGAATTCAATATTGGCTGCGTAATCAGAGCCAGTGGAGA
AAACGATATCATCTTCGCCACTTTCTGCCAGCACTTGGAATTCGTGGGATGCACTGCCGC
CGATAGAGCCGGTATCCGCCAGTACCGCACGGAAGTTCAAATCCATCCGGCTGAAAATCT
TACTGTACGCGGTATACATCGCGTCGTAAGTTTCCTGTAAAGACTCTTGCGTAGTATGGA
AGGAATACGCATCTTTCATCAAAAACTCACGGGCGCGCATGACACCAAAGCGCGGGCGCA
CTTCATCACGAAACTTGGTCTGAATTTGGAAGAAATTCAGCGGCAGTTGTTTGTAAGAGT
TAATCTCGCCGCGGATCAGATCAGTAATCACTTCTTCATGGGTTGGGCCAAGAACAAAAG
GGCGCTCGCCGCGGTCAACAAAACGCAACAACTCAGGGCCGTACTGCTCCCAGCGGCCAC
TCTCTTGCCATAAGTCCGCGGGTTGTACCACTGGCATTGATACTTCGATAGCACCTGCGT
TATTCATTTCTTCGCGCACGATGTTTTCAACTTTTTTCAACACCCGAACCCCGGTCGGTA
GCCAGGTGTAAAGACCTGAGGCCAGTTTGCGGATCATCCCGGCACGGAGCATGAGTTGAT
GGCTGATAACTTCAGCATCGGCAGGTGTCTCTTTCTGAGTGGAGAGCAGATATTGGCTAG
TACGCATGATGTTTTTGTTCCATTAGCATTGCAATTAGGGGCAGCCAAAAAGTAAAAAGT
GGCCTAGTTTACCAGTGAGCACGGGTTGTCAAAAGAGAGCAGAGTGAAATTTAGCGTGGG
TCGAGTGATAACACTTCTGTTTGCTGGCCAATAACCCGCCAGCGCACATTAAATTCCAGT
AATAAAACGGCATATTCACGGCTTTCATTATCGTCTTTACGGTAAGCTGGGCGTGGATCT
TGTGCTAAAACTTGGCTGATAAAACGGCGAAGATGTGGATAACGCTGCTGGTGGTGAGCT
AACTGTTGCTCGGCGGCGGGAGAAAAGCAAACTTGCATCTCTGTATCTGGTGCAGATTGC
GCAAAACCAGCGCGCGCCTGAGGTTGGCTCTCAGCGAAAGGCAGATAAGGTTTAATATCA
ATAACAGGCGTGCCATCAACTAAATCCAGGCTGCCCAATGCCAGAATCACCTCACCGTTT
TGGCAACGAACGCCTTTCAACTCAATCAGCGACATGCCTATCGGGTTTGGACGAAAAGTT
GAACGGGTCGCAAATACGCCCATTCGTGTATTTCCCCCCAGACGGGGAGGGCGAACAGTT
GGACGCCAGCCACCCTCCATCGTCTGATGGAAAACGAATATCACCCATAAATGGCTGAAG
TCAGATAAGCCGCGTACGCTTTCTGGTTGGTTGTAAGGTGCCAGCAACTGTAATTCGCCA
CCACCATCCTCAACCAAACCGGGTTGCCGTGGTACCGCAAACTTTTCTTTATACGGTGAA
CGGATCACGCCGATCTGATTAAAAGAGAATGTACTCATTTAGATGAAACGTTCAGTGCTG
AACCCTGACACACCGCTTGTTGATAGCAGCCAGGGACACCACTTTGTATTTCACATTCAT
GCAGTAAGACGGCATTTGCTTTCATATAAGATGCACGAATTTGCATTCTCTTACGAGCGG
TTGAAATACTGGGTGGAGAATCCTGAACGGTTGATTGGCAAGATTCACCAGACACTTCAC
CTAGATCGCGAAAAGGCTTACCAACAAGTTCTTCGGCACTTTTATAAAGCTTTACCGGTG
CAGGCCGTGGGGCTGCCGTGGGGCTGCGTTCGATAACCGGAGGTGGTTGCTTAATCGGAT
TATCTGTGGTGGATGGCTTTGATGGAAGCAGGGTACATCCAGTTAGCGATAGAGCTAACA
GACACAGAGGTAACGCACGCATAAAAATTCCTCAGCCTTATTCATTTAAGTTGTGCTATT
GAAGCAATCTATTATTCAAATAACAAGACGGGCTATAGCCCGTCTTGTCGATATATTCAA
TAAAAGAGGTAATTAAAGATTACCAGCCTTTTACTGCGCCACCGTTGAATGCTTTATTCG
CTGCATCATAAACTTCGTCAGACTGGTAAGCCTGAACAAATTTTTTCACATTTTCCGCAT
CTTTATTGTCTTCGCGGGCAACAATCAGATTCACATACGGTGATTCTTTATCTTCCACAA
ACAGACCATCTTTAGCTGGTGTCAGGCCAATTTGGCTAGCGTAAGTGGTATTGATAATCG
CCAGAGCGATTTGTTGGTCATCCAAAGAACGTGGTAATTGAGGTGCTTCCAACTCAACCA
GTTTCAGATTTTTAGGGTTCTCAACCACATCTAATACGGTTGGCAGCAGGCCAACACCGT
CTTTCAGCTTAATCAGACCAACGCTTTGTAGCAATAACAGAGAACGGCCCAAATTAGTAG
GGTCATTTGGTAGGGCGACCTGAGATCCAGGTTGTAGTTCATCCAGTGACTTGATTTTCT
TGGAATAGCCGGCAATGGGGTAAACGAACGAGTTGCCAACAGAAACCAGTTTGTAGCCAC
GGTCTTTGATTTGCTGATCCAGATAAGGTTTATGCTGGAAAGCGTTAAGGTCGATATCCC
CTTTGCTCAGTGCTTCGTTTGGTAACACATAGTCATTGAATGTCACCAGTTCAACGTCCA
GACCGTACTTTTCTTTAGCCACTTTCTGAGCCACTTCGGCAACTTGTTGCTCTGCACCGA
CAATAACGCCAACTTTAATATGGTTTGGCGCTTTTTCCGTCGGGCCGCAACCCACCAAAG
TCAAGGTACCAATCAGCGCACTAATTGCTGCGATAGATTTGAATTTTAAAGACATATCCC
TTCCTCTATAGACATTCGTTAAGATGCGCCGCTGTGTGAGGCAGTCGCTGATTAATCACT
ATTTGTGCGTAACGGCTTTGACTATCCGATCACCACTTAACTGAATTAGGTAGACCAGAA
TTACTAGTAATACTAATACAGTATTCATCACCGTAGCGTTATACCCAATATAACCATACT
GATAACCGATTTGACCTAAGCCACCGGCACCTACTGCTCCTCCCATAGCGGAATAGCCTA
CCAGAGTAATTAATGTAATCGTTGCCGCATTCACTAAGCCGGGCAGGGCTTCTGGTAATA
ATACCTTTTTGATGATCTGCATCGGTGTTGCGCCCATCGCACGTGCCGCTTCAACCAAAC
CTGACGGAATCTCTAGCAGAGCGTTTTCCACCATACGGGCAATGAAAGGCGCGGCTCCTA
CCGTTAACGGCACGATAGCGGCCTGCAATCCAATCGATGTGCCGACGATCATGCGTGTAA
ATGGAATCATCCATACCAATAAGATAATAAAAGGAATGGAGCGGAAAATATTCACCACAC
CAGACAGCGTTCTATAAATTTTATTGTTAGCGATAATTTGCCCAGGACGGGTGACATATA
ACAGCACCCCTACAGGTAACCCCAGAACAAAGCCAAAGAAACCGGAAACAAAAGTCATCA
TAAGAGTTTCCCAGACGCCTCGAGCCATTAACCACATCATTGCCTCAGACATAACCCAGA
ACCTCTACTTTCACATGATGATCTTGTAAAAACTTGATGGCAGCCAGGCCATCCTGAACG
TCGCCATGTAGCTCTGCCAACATGACACCGAATTTCACCCCACCGGCATAATCCATCTGC
GAGCTTAGGATACCGATATCAATATTGAAGCGGCGCACGGCTTGTGAGATTAACGGAGCA
TCAACTGACTTACCGGTGAACTCCAGCTTCAGAAGCGGGACGTGATCTACCGTTGGCTCC
GGGCTCATACGTTTGGCGTAATCTTCCGGAATATCCAAATGCAGGGTGGATTGAATAAAT
TGTTGTGCTAATGGTGTCTTGGGATGAGAGAACACCTCACTGACACTGTCTTTTTCAATC
AGTTTGCCTTCACTTATTACTGCAACTTGATCACAGATGCGTTTCACGACATCCATCTCA
TGAGTGATAAGCAAAATCGTTAACCCCAAACGGCGGTTAATATCTTTTAGCAGCTCCAAT
ATTGAGCGGGTGGTGGCTGGGTCTAATGCGCTGGTGGCTTCATCACACAGCAAAACTTTA
GGATTACTGGCCAGCGCGCGAGCGATCGCGACCCGCTGTTTTTGCCCACCGGACAGATTA
GCGGGGTAAGCATCTTGCTTATCGGTCAACCCTACTAAATCCAGTAATTCATTCACTCTC
TTCTTTATATCTGCACGCGATGTATTGTCCAACTCAAGAGGCAATGCAATATTGCCGTAT
ACAGTGCGTGATGAGAGTAAATTAAAGTGCTGAAAAATCATGCCAATCTGACGACGCGCG
CGTGTTAATTGGCCTTCAGACAAGGTGGTCAGATCTTGGTCATCAACCAGAACTTGACCG
CTGGTTGGCCGTTCTAACATATTAGCGCACCGAATCAGGGTACTTTTACCTGCGCCAGAA
GCGCCGATAACGCCATAAATTTGCCCGGCAGGGACGTGAAGACTCACGTCTGATAGCGCG
GTAATAGTGCGCGAACCCTGCTGGAACACTTTGCTGATGTGGGTGAGTTTAATCATATTA
TTCTTATTTTATCGTTATTTCCGTGGCTAGATAAAAAGTGGACTTTAGTAGAACCAAAGT
GTGGATCGGATGTTAAGGCGTCTAGACGGCTAAGTCAACTGACAACGTGGATTCTCTTCC
GTTCTCAATAGGTAATAAAACATGCGATACTATCGGGGTTTACAGCCCTCAGGAGTATAT
AAGTGACTCAGTCCGTTCCCGCAATATTTTTAGATCGTGATGGTACAGTTAATGTCGATC
ATGGTTATGTCCACGAAATTGACAACTTTCAATTTATCGATGGTGTTATTGATGCATGCC
GTGAATTGAAAGAAATGGGTTTTGCGTTGGTGTTGGTAACCAATCAATCGGGTATCGCCC
GCGGGATGTTTACCGAAGAACAGTTTTTAAGTCTAACCGAATGGATGGACTGGTCATTGG
CTGATCGCGGTGTTGATTTAGATGGCATCTATTTCTGCCCACATCATCCTGATGGCAGTG
TCGCTGAATTCAGTGAAACATGTGAATGCCGCAAACCATTACCCGGAATGTTATTGCAAG
CGCAGAATGAACTTAATATTGATATGGCTGCTTCTTATATGGTTGGCGACAAAATTGAAG
ATATGCAGGCGGCATTAGCGGCGAATATTGGCACTAAAGTATTGGTTCGAACGGGTAAGC
CAGTCACTGCCGAGGGTGAAGCAGCGGCCGATTGGGTGCTAAATAGTCTGGCAGACCTAC
CAAAAGCAATAAAAGCGCGTTATAAATAGCCTGTACGTTCAAATAATCAACAAACGAAAA
AAATGTGAAGATAAACCCTTGCCATTCTGAAGCAGCTCCCTATAATGCGCATCCATCGAC
ACGGCGCTGTGAGCAACTTCACAGAGTGGCCGGGGAGAGCAGAGAAAATTAACTGATTAA
GTGGTTGACTCTGTAGCGGGAAAGCGTATTATCTGCCTCCCGCGTTACCGTAAGATTCGC
CGCAAGGCAAACGGGTAACGAACGCTCTTTAACAATTTATCAGACAATCTGTGTGGGCAC
TCGCAAGACGATATCGACGCCTGTTTCGGCAGGCAGAAATAATATCAAGTCTTGAAGAGT
GACCAAAGCAGTAAACATTTTGACTCCGGTCAGAATGCCTATTTGCAGAAAGTAATCTTT
GAGCACCGCTGCTTTTACGCAAGTAAAAGTCAGCAAATCAAACAAATCTTAAATTGAAGA
GTTTGATCATGGCTCAGATTGAACGCTGGCGGCAGGCCTAACACATGCAAGTCGAGCGGC
AGCGGGAAGTAGTTTACTACTTTGCCGGCGAGCGGCGGACGGGTGAGTAATGTCTGGGGA
TCTGCCTGATGGAGGGGGATAACTACTGGAAACGGTAGCTAATACCGCATGACCTCGCAA
GAGCAAAGTGGGGGACCTTAGGGCCTCACGCCATCGGATGAACCCAGATGGGATTAGCTA
GTAGGTGGGGTAATGGCTCACCTAGGCGACGATCCCTAGCTGGTCTGAGAGGATGACCAG
CCACACTGGAACTGAGACACGGTCCAGACTCCTACGGGAGGCAGCAGTGGGGAATATTGC
ACAATGGGCGCAAGCCTGATGCAGCCATGCCGCGTGTGTGAAGAAGGCCTTCGGGTTGTA
AAGCACTTTCAGCGAGGAGGAAGGGGTTGAGTTTAATACGCTCAATCATTGACGTTACTC
GCAGAAGAAGCACCGGCTAACTCCGTGCCAGCAGCCGCGGTAATACGGAGGGTGCAAGCG
TTAATCGGAATTACTGGGCGTAAAGCGCACGCAGGCGGTTTGTTAAGTCAGATGTGAAAT
CCCCGCGCTTAACGTGGGAACTGCATTTGAAACTGGCAAGCTAGAGTCTTGTAGAGGGGG
GTAGAATTCCAGGTGTAGCGGTGAAATGCGTAGAGATCTGGAGGAATACCGGTGGCGAAG
GCGGCCCCCTGGACAAAGACTGACGCTCAGGTGCGAAAGCGTGGGGAGCAAACAGGATTA
GATACCCTGGTAGTCCACGCTGTAAACGATGTCGACTTGGAGGTTGTGCCCTTGAGGCGT
GGCTTCCGGAGCTAACGCGTTAAGTCGACCGCCTGGGGAGTACGGCCGCAAGGTTAAAAC
TCAAATGAATTGACGGGGGCCCGCACAAGCGGTGGAGCATGTGGTTTAATTCGATGCAAC
GCGAAGAACCTTACCTACTCTTGACATCCACAGAATTTGGCAGAGATGCTAAAGTGCCTT
CGGGAACTGTGAGACAGGTGCTGCATGGCTGTCGTCAGCTCGTGTTGTGAAATGTTGGGT
TAAGTCCCGCAACGAGCGCAACCCTTATCCTTTGTTGCCAGCACGTAATGGTGGGAACTC
AAGGGAGACTGCCGGTGACAAACCGGAGGAAGGTGGGGATGACGTCAAGTCATCATGGCC
CTTACGAGTAGGGCTACACACGTGCTACAATGGCAGATACAAAGTGAAGCGAACTCGCGA
GAGCCAGCGGACCACATAAAGTCTGTCGTAGTCCGGATTGGAGTCTGCAACTCGACTCCA
TGAAGTCGGAATCGCTAGTAATCGTAGATCAGAATGCTACGGTGAATACGTTCCCGGGCC
TTGTACACACCGCCCGTCACACCATGGGAGTGGGTTGCAAAAGAAGTAGGTAGCTTAACC
TTCGGGAGGGCGCTTACCACTTTGTGATTCATGACTGGGGTGAAGTCGTAACAAGGTAAC
CGTAGGGGAACCTGCGGTTGGATCACCTCCTTACCTAACGATACGCATTGCGCAGTGCCC
ACACAGATTGTCTGATGAATGTAAACGAGCAAGAGCACCTGTTGATGTTATGAGTTTCGA
CTCATGCTGATACGAAACGGTTGAATTTCGGTTTGATCGGTATTTTCGTGTCCCCATCGT
CTAGAGGCCTAGGACACTGCCCTTTCACGGCTGTAACAGGGGTTCGAATCCCCTTGGGGA
CGCCAATCCGATAATGAGTGAAAGACATTATCACCGGTTCTTTATGAACTGAAAAATAAC
GTAAAGATGACTTTACCAAGTCGTGTTTACGATATTGCTCTTTAACAATCTGGAACAAGC
TGAAAATTGAAACATTACAGCTGAAATTTACCCCGCCGTAGATGTATTGGGGTAAAGAGT
AACCTGTAATAGAGTCTCTCAAATAATCGCAACACAAGATGTACTGTCAGCAATGACAAG
ACACCTTCGGGTTGTGAGGTTAAGCGACTAAGCGTACACGGTGGATGCCTAGGCAGTCAG
AGGCGATGAAGGGCGTGCTAATCTGCGAAAAGCGTCGGTAAGCTGATATGAAGCGTTATA
ACCGACGATACCCGAATGGGGAAACCCAGTGCAATACGTTGCACTATCGTTAGATGAATA
CATAGTCTAACGAGGCGAACCGGGGGAACTGAAACATCTAAGTACCCCGAGGAAAAGAAA
TCAACCGAGATTCCCCCAGTAGCGGCGAGCGAACGGGGAGGAGCCCAGAGTCTGAATCAG
TTTGTGTGTTAGTGGAAGCGTCTGGAAAGTCGCACGGTACAGGGTGATAGTCCCGTACAC
CAAAATGCACAGGCTGTGAACTCGATGAGTAGGGCGGGACACGTGACATCCTGTCTGAAT
ATGGGGGGACCATCCTCCAAGGCTAAATACTCCTGACTGACCGATAGTGAACCAGTACCG
TGAGGGAAAGGCGAAAAGAACCCCGGCGAGGGGAGTGAAATAGAACCTGAAACCGTGTAC
GTACAAGCAGTGGGAGCACCTTCGTGGTGTGACTGCGTACCTTTTGTATAATGGGTCAGC
GACTTATATTTTGTAGCAAGGTTAACCGAATAGGGGAGCCGTAGGGAAACCGAGTCTTAA
CTGGGCGTCTAGTTGCAAGGTATAGACCCGAAACCCGGTGATCTAGCCATGGGCAGGTTG
AAGGTTGGGTAACACTAACTGGAGGACCGAACCGACTAATGTTGAAAAATTAGCGGATGA
CTTGTGGCTGGGGGTGAAAGGCCAATCAAACCGGGAGATAGCTGGTTCTCCCCGAAAGCT
ATTTAGGTAGCGCCTCGTGAACTCATCTTCGGGGGTAGAGCACTGTTTCGGCTAGGGGGC
CATCCCGGCTTACCAAACCGATGCAAACTCCGAATACCGAAGAATGTTATCACGGGAGAC
ACACGGCGGGTGCTAACGTCCGTCGTGAAGAGGGAAACAACCCAGACCGCCAGCTAAGGT
CCCAAAGTCATGGTTAAGTGGGAAACGATGTGGGAAGGCACAGACAGCCAGGATGTTGGC
TTAGAAGCAGCCATCATTTAAAGAAAGCGTAATAGCTCACTGGTCGAGTCGGCCTGCGCG
GAAGATGTAACGGGGCTAAACCATGCACCGAAGCTGCGGCAGCGACACTTAGGTGTTGTT
GGGTAGGGGAGCGTTCTGTAAGCCGTTGAAGGTGACCTGTGAGGGTTGCTGGAGGTATCA
GAAGTGCGAATGCTGACATAAGTAACGATAATGCGGGTGAAAAACCCGCACGCCGGAAGA
CCAAGGGTTCCTGTCCAACGTTAATCGGGGCAGGGTGAGTCGACCCCTAAGGCGAGGCTG
AAAAGCGTAGTCGATGGGAAACAGGTTAATATTCCTGTACTTGGTGTTACTGCGAAGGGG
GGACGGAGAAGGCTAGGCTGGCCGGGCGACGGTTGTCCCGGTTTAAGCGTGTAGGGGGAG
TGACCAGGTAAATCCGGTTGCTTATCAACCCTGAGGCGTGATGACGATGCACCACGGTGC
AGAAGCAGTTGATGCCATGCTTCCAGGAAAAGCCTCTAAGCATCAGGTAACATTAAATCG
TACCCCAAACCGACACAGGTGGTCAGGTAGAGAATACTCAGGCGCTTGAGAGAACTCGGG
TGAAGGAACTAGGCAAAATGGTGCCGTAACTTCGGGAGAAGGCACGCTGGCGTTAGGTGA
AAGGACTAGCTCCTGGAGCTGAAGCCAGTCGCAGATACCAGCTGGCTGCAACTGTTTAAT
AAAAACACAGCACTGTGCAAACACGAAAGTGGACGTATACGGTGTGACGCCTGCCCGGTG
CTGGAAGGTTAATTGATGGGGTCAGCCGCAAGGCGAAGCTCTTGATCGAAGCCCCAGTAA
ACGGCGGCCGTAACTATAACGGTCCTAAGGTAGCGAAATTCCTTGTCGGGTAAGTTCCGA
CCTGCACGAATGGCGTAATGATGGCCAGGCTGTCTCCACCCGAGACTCAGTGAAATTGAA
CTCGCTGTGAAGATGCAGTGTACCCGCGGCAAGACGGAAAGACCCCGTGAACCTTTACTA
TAGCTTGACACTGAACATTGAGCCTTGATGTGTAGGATAGGTGGGAGGCCTTGAAGTGTG
GACGCCAGTCTGCATGGAGCCAACCTTGAAATACCACCCTTTAATGTTTGATGTTCTAAC
TCGGCCCCATGATCTGGGGTGAGGACAGTGTCTGGTGGGTAGTTTGACTGGGGCGGTCTC
CTCCCAAAGAGTAACGGAGGAGCACGAAGGTTAGCTAATCACGGTCGGACATCGTGAGGT
TAGTGCAAAGGCATAAGCTAGCTTGACTGCGAGAGTGACGGCTCGAGCAGGTACGAAAGT
AGGTCTTAGTGATCCGGTGGTTCTGAATGGAAGGGCCATCGCTCAACGGATAAAAGGTAC
TCCGGGGATAACAGGCTGATACCGCCCAAGAGTTCATATCGACGGCGGTGTTTGGCACCT
CGATGTCGGCTCATCACATCCTGGGGCTGAAGTAGGTCCCAAGGGTATGGCTGTTCGCCA
TTTAAAGTGGTACGCGAGCTGGGTTTAGAACGTCGTGAGACAGTTCGGTCCCTATCTGCC
GTGGGCGTTGGAAGATTGAGAGGGGCTGCTCCTAGTACGAGAGGACCGGAGTGGACGAAT
CACTGGTGTTCGGGTTGTCATGCCAATGGCATTGCCCGGTAGCTAAATTCGGAAGAGATA
ACCGCTGAAAGCATCTAAGCGGGAAACTTGCCTCGAGATGAGTCTTCCCTGGGGCTTAAA
GCCCCCTGAAGGAACGTTAAAGACTATGACGTTGATAGGCTGGGTGTGTAAGTGCAGCGA
TGTATTGAGCTAACCAGTACTAATGATCCGTGAGGCTTAACCTTACAACACCGAAGGTGT
TTTGAATTGAGAGAGATTTTCAGCGTCGTTCCGAGATTGTGTTGACTGGCTGACAAGTGT
TGCTTGTTTGCGGGTTAATTAAAACAGAATTTGCCTGGCGGCCATAGCGCGGTGGTCCCA
CCTGATCCCATGCCGAACTCAGAAGTGAAACGCCGTAGCGCCGATGGTAGTGTGGGGTCT
CCCCATGCGAGAGTAGGACACTGCCAGGCATCAAACACGAGTTATCAGAGTGACATCTGG
TAACTGTCAAAATCGCCAAAAGCGGTTTTGCACAGCGCGGAGCGCTGGCCCTTATAGGGT
AAAGTATCGGGAAGATACACGTAAAAGAATCGGTGGAGCGGTAGTTCAGTTGGTTAGAAT
ACCTGCCTGTCACGCAGGGGGTCGCGGGTTCGAGCCCCGTCCGTTCCGCCACTTATTGCA
AAACCCTGAATCTTAGATTCAGGGTTTTTTGCATTTATAAAATAGTAACAAAGTAAGCTC
TATCTTCTATCTTCTTTATCCACCTATTTATCCATTTTCTCTTAGTCCACTTTAGCTATT
AGTGCTATGAAGCAGGCTTATTCTCGCTCATTTTGAGCCAAAACTTTACCGAAATTATTG
ATTTTTTATCAAAAGTATTATGTTTAATAGGCCATTTTTTGTCGATAAAACTCTTGCCAT
AATGTATTCAGTTTTTCATCTGGTAGTTATTTAGAACATTCCACTGCCGATAAAAATTCG
TTATGACTCGCAAGATAAAATGATTGTTAGCAAAAAATGAGGAACTATTATGAGCATACC
TGTATTCGGATTAGGAACTTTTCGCCTTCAAGATCAAATTGTTATTGATTCAGTGAGCCA
AGCTCTGACGTTGGGCTATCGGGCGATTGATACAGCACAAATATATGAAAATGAAGCGCC
TGTTGGTCAGGCAATCCAAGAAAGTGGTATTAATCGTGATGAACTATTTATTACTACTAA
GATCTGGATTGCTAATTTATCAAAAGACAAATTAATTCCCAGCCTGCGAGAAAGCATACA
GAAACTGAAAACTGACTATGTAGATTTAACACTGATTCATTGGCCATCACCTAATGATGA
AGTTTCTGTTGCTGAATTTATGTCCGAGTTATTAAAAGCAAAAGGGCTAGGCTTAACTCG
TCAAATTGGTATTTCTAACTTTACTATTGATTTAATGAAGCAGGCGATTGCTGCCGTTGG
TGCAGAAGAGATTGCAACTAATCAAATCGAGCTTTCTCCATTATTACAAAACCGTAATGT
TGTTGATTTTGCCAAACAAAATGGCATTGCAGTGACTTCCTATATGACACTGGCTTATGG
CAAGGCACTTGCAGAGCCAGTGATTAAAACGATTGCTGAGCAACATGGTGCGACCCCCGC
ACAAGTTATTTTGAGTTGGGCGATGCAATTGGGTTATGGCGTTATTCCGTCATCGACTAA
AGCTGCTAACTTGGCCAGCAACTTACTAGCACAGAAATTATGCCTGAATGCAGCAGATAT
GGCGTTGATCGCCACATTGGATCGCAATGAGAGGTTGGTCAGCCCTGATGGTTTAGCACC
TAAATGGGATTAATAGCAGCCTAAGACACTGGACGAGCCACCTTACATTGAGGTGGTTTT
TTATTTTGGTGCATCCTGACGGGGCTGAAACAGGCTCGGTGAAAAGTGTGCGGATGGACA
TGGAGTTGCCGCCGTCAATGTGCGCGGTGATAGTAGGTACTAATCTGATGCGTGCTTATC
AGCGAGTGGGAGAACAAAGGGTAGACAACTCGATCGTTAAAAAACACGGTAACGAGGCCA
TGGATCTGCAATTATCAGGGTTACGGCCTGACAACGGGTCACAAGTCGAAAGCGCTGGAC
AAGGTAACTGCGAGGCTAGCATCGGTACTGAGAGGATGGATACGTTACTTCCGTTTAACC
GAGGTGGAAGAGGGGACTGGAATAGTTGGATCGGTGGAGATAAAGAAAATTGCGTTGCCT
GCTATGGCGGCAGTGGAAAAGGTCGTATATACGAACAAAGATGCTTATTAGAAGAGGTCT
TCTACAGAAAAGGACTGATATATCAGCAATAGACCAACGAGGGCTGTGGTGGAACTTGGG
CGCGAGTCATATGAATAAAGTGGTACGAAAGAATGACCTTGAACAGGGCGGGCTGTTATC
ACTGAGTGCACTAAATTATTTCCTGTTAACTAACGCTGTAATACAGGAGAGATATTGATT
CTCAGTCTATGACTTGAATTGTGGGCTTTTTTTTTAATACATCAGCTTATGCGTGCGATA
GATTGAATATGCTGTTGAGTATCCCTATATCTAGGTAATCCCTTGTGGAAAAGATATTAC
TGGCCGGGATATCTGGGAGTATAATCAATAGAATCCCGGCTGCTATTAACTATTGAGCCA
GTGTGATTTTAGATAAGGAATAGGCGATAAGCGTGCCGAAAAGAACATATGCAATGCGGT
ATGTTGCAGGACAACCGGTTGAACAGATCTTCCCTGGCGCCGCTAAGCAACTCGATAAAG
GCTTGCCGTTAGGCGAACCATTACCTACAGCTGAACTTTTACGAGTGGTAGTGTGGAATA
TCTTTAAGCAGCAGCGGGCTGGATGGCTACCTGTACTTAAGGAACTCGGGCGTGATACTC
AACTGATGTTACTGCAAGAAGCACAAACTACACCTGAGTTGGTGAGGTTTGCGACTGCCA
GCTATCAGGCCGCAGATCAGGTACCTGCTTTTTCATTGCCCCAGCACCCTTCTGGTGTGA
TGACGCTGGCTGCGGCTCATCCAGTATATTGTTGCCCTTTGCGTGAGCGTGAGCCGCTAC
TGCGCTTGTCTAAATCGGCTTTAGTTACTGTCTATCCTATTCATGATGGTCGCTTGTTAA
TGGTGGTGAATATTCATGCGGTAAACTTCAGTCTTGGTGTCGATGTTTACAGCAAACAGC
TCGATCCGATTGGTGATCAAATTGCTTCACATCGTGGCCCAGTTATTCTTGCGGGTGATT
TTAATGCCTGGAGCCGCCAACGTATTAATGCCTTGCAGCACTTTGCACAGGACGCTGGTT
TACAAGAGGTTGAATTTCGCGTCGATCACCGCAGTCGTGCGTTCGGCCGGCCTCTGGACT
TTATTTTTTATCGCGGCCTTACCGTTATTGATGCTTCAGTTTTAGTGACCAGAGCCTCCG
ATCACAACCCACTCATTGTCGAATTCCAACCATAAAAAAGCACCTCGAAAGGTGCTTTTT
GACAGTGATTCTGGCTCTACGCCTCCGGGGTTGATTTGTCGTTAACGAATAACGTCAATT
TCAAGCCTGGTTGTAAATTGTTAGCTTTGCTGACTACCGAATTCCATCGCATCACATCGT
CGGTATTTACACCGTGACGCTTGGCAATACTGGCAAAGGAATCACCTTTACGAACTTGAT
AGGTGATACTTTTGCTGGTTGTATTGCTTGCCAGTTGCAGGGTTTGCCCAACTTTTAAGG
TGCTCTTGGCACGTAAGTTGTTCCAACTCTGCAAATCGCTGGTCTTGATATTCAACCGCT
TGGCAATCGTAGATAAGGTATCGCCTGGGCGAACTTTATACTGCGAACTTGATGCTGATT
TTGTACTGTTCGTTGCCAATTTTGTAGGTTGAACAGCAGTAATATCAGTATCTGCCAATG
AGTCTTTCAACTGCTCAGCATGGGCTTTCGGTAACATAATATAACGGGGACCATGTCCAT
CCGGTGCCGTTACATTGCGTTTGTAGCCAGAATTAAAGGATTTCAGCTTTGTCAGTGACA
TCCCCGCCATCTCAGCTGCCTGAGTTAGCTCTATTTGTTGATCGACATCAACGCGAGCCA
GCGCACGGTCTTTGTCAGTCTCAGGCAAGGTTATACCGTACTTTTTGCTGTTCTTGAGTA
AATCACCCAAGGCCAGCATTTTTGGAACATAAATTGACGTTTCACGCGGAAGCGACAATG
CCCAAAAATCGGTCGGTTTGCCCTTTGCCTTATTGGCTTTTATCGCTTGCATAACTCGGC
CTTCACCGCTGTTATAAGCTGCGACTGTCAATAACCAGTCACCGTTAAACATTTTGTTCA
AGCGTTCCAATATATCAAGCGCTGCTTTGGTAGAGGCAACAACATCTCTGCGACCGTCAT
ACCATTGATTTTGCTTCAAGCCATAATTTCGCCCCGTACTTGGCACAATCTGCCATAGCC
CTGCGGCATTGGCGGATGATGTCGCGTGTGGGTCAAAAGCGCTCTCCACTATGGGTAGCA
GTACCAGTTCCATCGGCATCTTACGTTTCTTAATCTGCTCGACTATCAGGTACATGTACG
GCTCTGCCCGTAATGTTACATCGTGGAGATAGCTCTTATTTTTTAAGTATTTCTGTTTTT
GTTCACGGATCCGGGAATTCTCCGGAACCTTCATCTTCAGCTCGTCTTTGATGAAGTTCC
ACAAATCTTGCTGCGCGTAGCTGCTTTCACTTTCCAGCCAGCGCGCTGAACCCTCTCGGG
TGCTATTTGTGTACTCTCCTGCTTCACTCGCTTGACCTGCCGAAGACAAACTCTGTGCGT
GCTGTTCGGGAGCCTGCGCGTCCTGCTTGGACGTCTGGCACCCGACAAGCAAGACTGAGG
CGAGAAGTATCGCTTTGGTCTTCATGTGTGTGTCAATGTGGTTGCTTAAAAGACGAGCAA
TCATACTTTGCTTCGATAAAAAACACAACTAAAAGCTCAAAAGCTGTCTTTTCGGGAGCG
TAATTCGCAGAAAACAGAGACAAGTGAGTCTGGAGGCGAAGTTGTTCCTATTTTTCTTTG
TAAATCAATGTCATTGCAACGTAAAAAAACATTAATTTTGCGCTCAAATTGCAATTTTAC
GGGCAGGCTAGGTAGGTTTTTTGACCGTAATTGCTCAATTTGTTGTTGATATGTAGCAAT
ATCTTGATCAGCAGGCAAAATTGCGTGGGCAAACTTAAGATTTGAGAGAGTATATTCATG
TGCGCAGCATATTAAGGTTTCGTCGGGTAACTGCGCGAGTCGTTGAATTGAAGCGTACAT
TTGCTCTGGTGTGCCTTCTAAGAGTCGCCCACAGCCAGCAGAAAACAGGGTGTCTCCACA
AAAAAGATAAGGAGAACTGTAGTATGCGATATGACCTAGAGTATGGCCGGGGACGGCTAT
AATGGTGTAATTTTGTCCGGCAATGGTGAGGCTATCGCCATCATTAACAATGACGGTGGC
CCCTTTTTTCGCAGTTTCTTGTGGCCCATAGACGGGAATATCGGGGAAATGGTGGCGTAA
ATCAGCAACCCCCCCCACGTGATCGTTATGATGATGGGTCAATAATATGGCTTGTGGCAC
ATATTGGCCTTGGGCCAGCGTGGCTAGAACTGGCGCTGACTCACCAGGGTCAACGATAAC
ACAGTGTTTTTGTCGATTAGCCAGTAGCCAAATGTAATTGTCTTGAAATGCCGGAATGCT
GATAAGATTCATTAGATACCTCTCGTTGGCAACAGCTTGAAAGAAGATAATAAAATATGA
AACCAGCGCAAATACGCCAAAATATTGAGACACCTGCATCTTGGGCTGAATTACCTTGGG
GGGAATATTACCGCGCGGCGCTTGAACAGCAACTGCAACCCTGGTGGCCAAAATTTTTTG
GTTTTCACTTGCTGAAGGTTGGTCATTTAAGTGCTGAAATTGCCAGCGATAAATGTGCGA
TTGCTCATCAGGTTAATGTCGGGGAGTGGGGCAAAAATATGCAGGTGCTCGCCAGTCCTT
ATCAGTTACCCTTTGCTGAAAAATCGGTAGATGCTTGCTTACTTTCCCATACTTTGGCTT
ATGCCGCTAACCCGCACCGTATTCTACGTGAAGTCGATAGGGTATTAATTGATGATGGTT
GGCTGGTTATCAGCGGTTTCAATCCATTCAGTTTGTTAGGCTTGGGAAAATTGGTGCCGG
TATTACGTCAGCGACAGCCATACATCAGCCGGATGTTTACTCAAATGCGTTTGCTGGATT
GGCTGAGTTTGCTGAATTATGAAGTAGTACATTTATCGTGCTTTCACGTTTTGCCCTTCA
ATAAGAACGGTGGGCACTTTATCAGTACCCACCTGCCTGCGTTGGGATGTGTCAATCTAA
TTATTGCCCGGAAACGCACGGTGCCATTGACGTTCAATCCGATGAAGTTCGGCGTACGTA
AACCTTGGTTTAGCCGGGCCGTTGGTGCAACAAAAAGTTACCGGGATCAACCCTGAGTCA
AGTCAATCATTCGAATGAGTAAGAGCCGCTAACACGCCAAGCTAGTAGGATTAATCAGGG
TTATAGCCCGTATCATCGAGTGTCGGTGAATTAGCTCCCTGCCGGGCCAGTTCATCGCAA
CGTTCGTTTTCTGGATGACCCGCATGGCCCTTAACCCACTCCCACTGTATGGTATGGCTC
TGAATAGCTAAATCCAGACGCTGCCATAAGTCCACATTGCGCACTGGCTTACGATCGGCT
GTTTTCCAGCCGCGTTTTTTCCAGTTATGGATCCATTGAGTGATACCCTGACGCACATAT
TGGCTATCAGTACTTAGGGTCACTTCGCAAGGCGAGGTCAATGCCTCAAGCGCCACAATG
GCTGCCATCAGTTCCATACGGTTGTTGGTGGTCAAATAATAGCCGGCACTAAACGTTTTT
TCGTGTTGTTTGTAACGTAAAATTGCGCCATAGCCCCCAGGGCCTGGATTACCGAGGCAG
GAGCCATCGGTGAAAATTTCTACCTGTTTAGTCATCTCTGGTAGACTCTTCCTATCTGTT
TAAACGTCAAGTCTGACATAAACGAGCGCTGTGAGCACTGCAATATGATCATTACACCGA
CCAGACAGATTGTTCTGGATACTGAAACTACCGGTATGAATAAGCTTGGCGTTCATTATG
AAGGCCATCGTATTATTGAAATCGGTGCCGTTGAAGTTATCAATCGCCGCCTGACCGGCA
GAAATTTCCATGTATATGTGAAGCCCGACCGTTTGGTTGATCCAGAAGCTTACGGGGTGC
ACGGGATCAGCGATGAGTTTTTGGCTGACAAGCCAACATTTGCTGATATTACGCCGGAGT
TTTTAGATTTTATCCGTGGCGCTGAATTAGTCATCCATAATGCTGCGTTTGATATCGGCT
TTATGGATTACGAGTTCCGGATGTTGCAGCAAGATATTCCGAAAACGGAGACCTTCTGTA
CTATCACTGATAGCCTGTTGATGGCTCGCCGCTTATTTCCCGGTAAGCGGAATAACCTTG
ATGCCCTGTGTGATCGCTATCAGATAGATAATACCAAACGAACCTTGCACGGTGCGTTAC
TTGATGCCGAGATTCTGGCTGAAGTTTATTTAGCAATGACTGGCGGGCAGACATCGCTAA
CTTTCTCCATGGAAGGCGAAGTGTCGCAGAATAACGCGTCTGAAGATATTCAACGCATTA
CTCGCCCAGCATCGGCATTGAAAATTATCTATGCTACCGAGGATGAATTGGCTAATCATG
AATCCCGTTTGGATTTTGTGATGAAAAAGGGCGGCAGTTGCCTGTGGCGGATGCCGCTTG
AGGCAGAAGAAGAGACAAAAGCAGAATAAAAGCACACTCAGATGAAAAACTGTGCAAATG
GCTTATTTCACTGGAAAAAGTGTTGACGCCATTCCGTTCTAACCGTACTATCCGTCTCGT
TCTTAACCGGAACAGCAGCGTGGTGCGGTAGTTCAGTCGGTTAGAATACCGGCCTGTCAC
GCCGGGGGTCGCGGGTTCGAGTCCCGTCCGCACCGCCAAAATTTAGAAGCCCTGAGTTAA
GTAATAACTCAGGGCTTTGTCGTTTCTGCTTAACTCAATCTTTGCCTATTTCAGGGCGTA
TAAACAGAGCCGCATTGTTCGGCAATGGGTCATTGCGTGCAATAAAGCGATAAATACTCC
CGCCAAGAAACGCCCCGATAAACCAACTGAAACTGGAGATCTGCTGTAGGTTGGGGATGA
AAATGATCATCAAGCCAATGGCCACTGCGGGCAGTAACGCCATAATCGCTTTCGGATTAA
AACCTCCGCGATACCAATAACGTCCTGATGATGAAGCATTAAACAGATCATCTACATATA
ATTGGCCGCGTTTAATCAGATAAAAATCAGCGATTAAAATACCAAATAGCGGCCCCATAA
AGGCACCCAGCACGTCCAGGGTGTAGTGGATAATGATTGGTGATTGGAACAGGTTCCATG
GGGTAAGCAAAACTGAACCTACCGCAGCTATCATCCCACCAGTACGAAAGTTGATTCTTT
GTGGTGAACAGTTAGAAAAATCAAAGGCGGGTGAAACAAAGTTTGCGACGATATTAATCC
CGATAGTGGCGATAATCATGGTCAGTAGACCTAGAGCGATAGCCACGCCATTGCCGACGC
GGGTAACGGTCTCGATAGGGTCGGTAATCATTTCACCGAACAGCGACTGTGAGCCGGAGA
CAATCACCACGGTGACGAGAGAGAACAGGAGGAAGTTAAAGGGTAGCCCCCATCGGTTGC
CTCGGCGGATTTCCTGCATACTTTTGCCATAGCGGGAGAAATCACCAAAGTTCAGTAATG
GCCCGGCAAAATAAGAGACGACCAGCGCGGTTGCCGTCAGCATCTGCCAGACCTGTTCTG
ATGGGCTTAAGATTTTACTGGCGAGGGTGAATGAAATGTTACTCCAGCCGGTTTGATAGA
CAATCCATAACGCCAATGACAGCATCACGACATAGACTGCCGGCCCGGCAAAATCAATAA
AGCGCTTAATCGCATTCATCCCATGCCAGAACACCATCGCCTGCAGTACCCACATAATGG
AGAAACAGATCCAGCCGAGGGTGGATAACCCTAGCCATTGGCTCTGAGCCAGGGGGATCA
GGCTGGGGAAGAATTTCAGCATCACGAGCATAAAAGCATTACCCGCCAGATAGGTTTGAA
TGCCATACCAGGCAACGGCGATCAGCCCACGGATAACGGCTGGGATATTTGCTCCAAATA
CCCCAAAAGATTGTCGACAGATAACGGCATAGGGCACACCGGCTATCTGGCTTGGTTTGG
CCACCAGATTGGCGCAAATTTGTACAATGCAAATACCGACTAATAGCGATAACAGCACTT
GCCAACTGGATAGCCCGAGAGCAAAGAAGCTGGCGGCGACCACATAACCCCCCATGCTGT
GCACATCCGTCATCCAAAATGAAAAGATATTGTACCAGCCCCAGTTCTGCTTACGAGTTG
GGGCCAGATCTTCATTAGTGAGTTTGGGACTGTAGTGGGGGTTAATGCTGCTAGCCGAGA
TTTTTTCATTATTTGGCATAAAGCGCGTTCCTTCCAAAGGCAACATTCAGATGATGTGAG
ACAAGGTTTGTCGAACCTCACATGAGAAATATTTACAGAGTTAGGGCTAGAGATATTTGC
AGAACTCAGACTAAAAATTGTTGTATCAGCGGAACGTAAATGAATTTTATGTACAATTAA
CATACAATTTATATACATAACATATACAATCTGTGTGTTTTTTATATACAATCAGGGAAG
GGATGGAAGGCAACAAAGGGATGGAAGGCAACAAAGGGATAGAAGGCAGCAAAGGTGATG
ATGTGGGATGTCTTGCCGTTTCAACGAGTCAGTGGATAGACATAATGGAGTATGCCAATG
CATGAGACTGAACTTAATCATGATTATCCACGGGATTTGGCCGGTTACGGTGGCCAACCC
CCAGTCGCTAACTGGCCGGGGCAGGCACGTATTGCGGTGCAATTTGTCCTGAATATTGAA
GAAGGTGCGGAAAATAACGTTCTACATGGCGATGCGGGATCTGAACAATTTCTTTCCGAT
ATTATCGGTGCGGACAGTTATCCCGATAGGCATATTGTCAACGACGGATGAAAAGTGATC
CACTTATATCTCCACCAACGGCCCAATATTGATCCACCGTTTTACTCAGGATTAGCTTCT
GCTATAACCCCGGCCTTTCGTTTCTGTCTGAGTCGATAGCTTTCTCCTTTGATTTGAACG
ACATGTGAGTGGTGTAAGATACGGTCCAGCATCGCTGAGGTCAGTGCTGCATCACCGGCG
AACGTTTGATCCCACTGCCCGAACGGCAGATTGGATGTCAGGATCATTGCGCTCTTTTCG
TAACGTTTAGCGATGACCTGGAAGAACAGCTTTGCTTCTTCCTGACTGAACGGCAGATAG
CCTATTTCATCAATGATGAGCAGGCGGGGGGCCATTACTCCACGCTGAAGCGTCGTTTTA
TAACGGCCCTGACGTTGTGCCGTAGATAACTGAAGTAACAGATCTGCTGCTGTTGTGAAG
CGAACTTTGATACCTGCACGGACTGCTTCATAGCCCATCGCTATTGCCAGATGGGTTTTC
CCCACACCTGATGGCCCCAGTAATACGATATTTTCATTACGTTCTATGAAGCTGAGTGAG
CGTAACGACTGGAGTTGCTTCTGCGGTGCTCCGGTGGCGAATGTGAAGTCATACTCTTCG
AACGTTTTCACCGCCGGGAAGGCTGCCATTCGGGTATACATCGCCTGTTTACGTTGATGA
CGTGCCAGTTTTTCTTCATGAAGCAGATGCTCCAGGAAGTCCATATAACTCCATTCCTGG
TCTACTGCCTGTTGTGACAGCGCAGGCGCTGCGCTTATAAGGCTTTCCAGTTGCAACTGC
CCGGCGAGCGCCATCAGTCGTTGATGTTGCAGTTCCATCATCACGCCACTCCTCTGCAGA
ATGAGTCGTAGATGGAGAGTGGATGATGCAGGGGGTGTTTGTCGAAGTTCACCAGATTTT
CATCAAGATGCACGTCATACTCTTTTTTCTCCGGAGGCAGTGCCAGCATGGACTGCTGCT
CTTCGAGCCAGCGATCGCAGGGACGGGCCTGGATTGTTTCATGCTTTCGTTGGTTAGCGA
CATCGTGCAGCCAGCGCAGACCGTGGCGGTTGGCTGTTTCAACATCGACAGTGATCCCCA
TCGGGCGCAGGCGAGTCATTAGTGGGATGTAAAAACTGTTACGGGTGTACTGCACCATCC
GTTCCACCTTACCTTTAGTCTGTGCCCTGAAGGGGCGACACAGTCGGGGAGAGAAGCCCA
TCTCCTTGCCGAACTGCCACAGCGAAGGATGGAACCGGTGCTGACCGGTCTGATATGCGT
CACGTTGCAGAACCACAGTTTTCATATTGTCATACAACACTTCGCGCGGCACACCACCAA
AGAAGCGGAACGCATTACGATGGCAGGTCTCCAGCGTGTCATAACGCATATTGTCAGTGA
ATTCGATGTACAGCATTCGGCTGTATCCGAGAACAGCAACGAACACGTGAAGCGGTGAGC
GACCATTACGCATAGTGCCCCAGTCAACCTGCATCTGTCGTCCGGGTTCAGTTTCGAACC
GAACGGCAGGCTCCTGCTCCTGAGGAACCGAGAGAGAACGAATGAATGCCCTGAGAATGG
TCATTCCGCCACGATATCCCTGGTCTCTGATCTCGCGAGCGATTACCGTTGCCGGGATTT
TGTAAGGATGAGCATCGGCGATGCGTTGACGAATATAATCCCGGTATTCATCCAGGAGTG
AAGCAACAGCAGGTCGCGGCGTATATTTTGGCGGCTCAGATTTTGCCTGCAAATAACGTT
TAACGGTATTGCGGGAGATCCCCAGTTCTCTGGCAATCGCCCGGCTACTCATTCCCTGCT
TGTGCAGGATTTTAATTTCCATAACTGTCTCAAAAGTGACCATAAACTCTCCTGAATCAG
GAGAGCAGATTACCCCCTGGATCTGATTTCAGGCGTTGGGTGTGGATCACTATTGCACCG
TTCGTTACAACTAACAGAAATAAACCATCACCATCATGGAGGGTTAGGTCTTTGTCGGTG
GTTTTTGCTTTTTGTACTTCGGTGTGGGTGAGGGGGCGTGTAGTCCGCGCCATGCAAGGT
TCTTCCCTGTAATTGGTATACGTCCATTGGTACCTATCTTAGCGTATACCAATTGTCTCT
GGCTTCAGGCGGATATCCTTGGACTACTACAGACACAAAAAAGCCCGCAAACCTAGAAGG
GATGCGGGCTTTCCGTACTTCACCGGACTTATCTGGTAATAACCGGTTTAACATTTGGGC
TGGGGGACGCTGAATAGATTAATCAATGCATTGTTTCTATTGATAAAAAACTAATTCAAA
TTTGTTTCGTATACCTAAACGTATACCAATGCAGGAAAGTGACACACCAATAAGGATATT
TTGGGGTGGCCTTTGCATATTGGGCTACCAAGTAGGTATCGCAAATAGTGGCATGATTTA
TGGTGAAATCAACTTGCGAAATGTAGCCTAAAGGCTACAATATATTGATGAAAACGATCA
AACACTATCTGACTCCCGAGGGACGGGATTTATACATGGAGTATTTGAAGAGTCTCCGTG
ATTCGATCGCTAAGGCAAAAATATCATCAAGAGTTAACCGGATCGCTTCGGGGAACTTTG
GGGATCATAAGCCTTGCCGTGAAGGTGTCTGGGAACTTCGTATAGACCAGGGGCCAGGTT
ACAGGGTTTATTACAGCCTTGTTGACGGTGAAGTCGTGTTGTTGCTTTTGGGCGGTGATA
AGCGCTCGCAGAATGCCGACATCGATCAGGCTATTGTGTGTCTTAAAGATTATTTAACGA
GGTAATGATTATGGCCAAAGCCCGTTTACATGATGACGCTATGGTTCAGCTTCTTATGGA
AGACCCTGAATTTGCGCAAGTATATCTGCATCAGGCTCTTCTAGATATTGATGAGGAAGG
AGGGCAAGAAGCCTTTCTGATGGCCCTACGTCATGTAGTTGAGGCCCGAGGAGGGATGGC
AAGTGTGGCTAAAAAAGCGGGTGTATCGAGAGAAACACTGTACCGGACGTTATCACCTTC
AGGTAATCCAACACTAAAAACACTGCTTAGTGTGGTATCTGCAACGGGATTTCAGTTTTC
ACATCTTGCATCGATTACCGCATGATTAAATCTGAAATAAAGGTAAAAAATCAGTTTAAC
AGTCCGGTATTCGAAGTCATTCATCGTATGGTCTTAGTGGGATTTAGTGCTAAGGCCATT
TAACAAGAAATTATGTACCGTTTTGATAAAATCAGTACCAAGCCTAAATCCTTCCCCCAT
CTTATCCCCCATTTAGCCTGTACCACTTCTTCCCCCACCTGGATTTTGGCTCTGTGCTCT
CAACCCAGTCATGACGCGGGTTTGCTCTCTTTCCCCCATTTAGTGTGTATAGGCAAGTGG
GAAGTGGGGGATTTGAGGCTAAATTAGTTAAAAATTCGATGTTCCCCCACTTAATTCCCA
CTTTATCCCCCAGTTAGTTTCTTGCTGTATTGCTTAATGAATTAGGGCAAATATTCTCCC
CATCAATATGAATCAGCCCATCAGTTTCCAGCTTGTCGAGCCAGCGGGTAAATTTCTTCG
CAACATCAAAACCCATGCCGCGCATATCATCCCTCACCAGCGATTTTGTACAGGCCTCAC
CACTGGCGGTACGGGAGCGGATAGATTGCCACAGCGCGATATGATTAGCCGTCAGGCGCT
GAATACTCGCCAGTTCCGCCTCATAGGGTGAGCCTTCATCGCTGACTTCACGGCCTTTAT
CACATAGCACCAATGAGTTAACTTCTTCGCCATCGTTATCGATATACAAATTGAGCGGCG
AGAGGTCGTAGGCCCGCGTGGTGGGTTCTTCTGAATCCTTCATTTTGGTGCAACTCAGCA
CCAGTGCGCCGCCGTCGCCCTCACGACGAACATTGAATTCGACATCCAACGCCGCGCGAA
AGGCACTGGAGCCGCGCGCGCCTTTATCCAGATCTTTGCCCGAATGATGGATAACCAACA
CCGTAGCGCCAGTTTCTGCCTTGATATAATCACACCCCTGAATAAATGCGCCCATATCTT
TGGCAGCGTTCTCGTCGGAGCCACCAAAGCAGCGTGCCAGCGTATCCAGTACAATCAGGC
GCACCGGCGAGCCGGTTTGCTCGGTGACATCCTGAGCCGCTTTAATCACCTGAATGGCGC
TCTCCGGGCTGGCGGGAAATACCGGGCAGTCGATGCGGTAGAGCGATTCAATCGGTGTGC
CGCCGTTAAATTCCATTCCCCACGCGCGGATACGCCGTGGCACGCCGATACCGCCTTCTC
CGACGATATAGACGACGGAACCTTGGGTCACACGCCGCGAGGCCCACGGCTTGCCGGTGG
CAATATGACAGGCCCATGAGACGGCCAAAAAGGATTTATACGAGCCGCTTGGCCCGTAAA
TACTGGCCAGTGTGTTACTTGGCAAGTGGCCCTTAATATTGTAATCCTGCGGGGTGTTAT
AGCCGTCGGAGCCTTTGCGCAACGGCAGGTTTGTAGTCAATGACACAGGTTCGCGTTCGA
GCAGAATGAGTGGTGTTTTCATATCCATTCCCTGGGATTGTAGAGTTGGCGGAAAAACTC
GATACGGGCGGCGTCCGTTCCGACTTGTTGGCGATAATCATCCCAGTCAGCTTTGCCGCA
GGTGGGTGGCAGGGTCACTAAGCCATTGACTGCAAGAGCGGCGTATTCCGCCTGTTGTTT
GCCGGGATTGTTGTCAGAGTTTGTTACGTCGTTATCCGCCGCGATAATAATCTGCGCGTC
GGGATAACGTTCACGCAGTGCCACAGCAACCTGGGTCAGATTAGTGGCTGAGATAGCGGC
AACAACTGTGGCGGTGACAAATCGTGATATGACGAGGCCGGTGGCAAAGCCTTCAGTAAT
GATTATTGTCTGCGACAGAGTGTGGTGAGTGATGGGGATAAATGAAGATTTAATCCGCGA
GCCGGGCAGTAAACGCTTTTCTCCCCGGCGATTGATTAACAGCGCACCGGTAGTGTTGCC
ACTCAGATCCACCAGTGGCAGCACCATGCTGCCCACATTAAAATGCACCCCGCCAATATT
TTTAGCACTGTTGGCGGGCATGAGAAAGACTGGATGATTTAAGCCCTTATGCAACAGGTA
ATCACTGGTTCCCTGCGAACAGGCAGCCAGCAGGGCAGTGACTTTTTGTGTCATGTCTGA
GTGAAGGGGCTGTTCAGTTCTTTCTTTGGCGGGCGCTGTTGGGGCTAAGTCTGTTAAGCG
GGAGATTTCTCTGGCGGCCTGAATCACATCACATTGTCGCACCAGAGTGACCAAATCCAG
ACCATCGCCGTGCCCGCAATAGTTGCAGAACCACGTTCCTCGCCCTTTTTTATCATCAAA
ACGAAAACGGTCTTTACCTCCGCAGACGGGGCAGGGGCCATGTTTGTTAAGGTGGGGAAT
AGGAATAGCTAAGGAGGAAAGGATATTGCTCCAGTGGTGTTGTGATGCGCGAATGATGTC
GGAAACAAACCTACTCATGGTTAGCCTCCTCTGCATCCGGCACTTCATCCAGCATCAGTT
GCAGCAAATCCAGCCGTTCAGCCAGAATAAATAGCAACAGTTCTTTCGCTGTAGGATCGG
TAATTTCGAGCATTGCCAATACCAGTGCGTGGCAGTGATCAACAATTTCTTCAATCGTGA
GCGGGGAAGAGTTATGCATAGCACACCCCCGGATGGGTACGAACGTATTGCGGGTACAGA
CAGTGAAGGGTAGTAGCCATTGGGCCGCCTCCAAGAAGTAGTTGTAATGACTACCACCTG
AGACGCTAATCCCTTGGGTGGTAGCCCAGACGGAGTTAGCGTTACCGGACTTCTTGGAAA
CCGGCGCTCCTTTCGGAGCCCCCGCCTGGGCCACCATTGACGGGTGTGCGCAAGCCATAC
CTATAAAAGACCATGTCTGAATGACGAGGCTAGGTATCAAGAAGATTTTCGGAACGCTAA
TTCCGGCTACGGATTTTGCCGCAGCGAAAGGATTATACTGCAAAGCGCCCGCCAGAAAAA
AATAAAAAATCATTAGTTGCGACCCTCCTCGCGTTGATTGATTCTGATAATGACCCATTC
ATCGACTTCACTTTCAACCCAGGCCACTGAACGCGGCCCTAATTTTATTGGGCGAGGGAA
TTGATTGAGGCTAATCAAATGATAAATTGATGATTTTTTCAGTCGTATTTTCTCAATCAC
TTCAGGTAAGCGGATCAAATTAATATCAGACATAGTTCGCCTCCTTGCGGGTATAAACGC
GTTCAACATAGCGGCCACGGCCATCACCATGACCCAGATCCATTGACGTTAACGCTCTGG
CTTCAATGCGGCTAAATCCTGCGGCGAGGTAATAATTAATAGCGTCTTGCGCCCAGGCAT
AGCGCAGGCTGTGGGGGGAGTAATGTCCGGTCAGCCCTAAGCGGGTGGTATGGGAGCGCC
AGAAATTCATCGCGGTTTTCAGGTCAGGTTTATCAATAAGTTTGCCGCCGCGTGTTTCGG
CGATCTGTTGCGCTTCTTTGACTGCCCGTTTGACTGCTTCAGGATCCAGAATGCGGGTTT
CGCGTGAGCGGCCTCCCTTGGTGCCAAACACCACGGTTAGTTTAGACCGGTTCTGCTCAA
GCTCCTTTTGCCATGTTTTCAACGAGTTGGCGCATTGCACCGCCTCTTGTGAACGCAGCC
CCAGCAGGCGGGCAAGCTGAAGGGCGCAGGCGAGTCCTTTGTCTTGCTGTTGGGCGGTGC
GCAGAGCGGCTTGATACACCTCCTCAGGGATAGCGAATTTGCTACCGGCGCGGCTGGCTC
CACCTAACCCCAATGCTTTGTTGGTTAATCGTTCTGATAAGACGATTTTATCCCGACCAG
CGAATCTGAAAACGGTGCGCAATGCCGCCATTTCGTTATGAAGAGAACGGATCGCGATCC
CCTGTGAAAAACGGTCAGTAATATAACTTTCAATATGCTTTGCTTTTAGGTGTTTAACAT
CACGCACCTGAATATTAAGGGCCAGCAGATGGCGGCTAAACCTGTCCATAATCCGAATAC
GATCATGAACGGTTTTATGGCTACCGCCAGCTTGTTTTGCCAGCATTTTCATCTCACGAC
TTAACCGACTCATTACGAACATCTCCCAACAATTTCAACTAGCTGCATTTCTCTGGCGCA
TGGGGAATGGCAGGTTATCTGCCTTGAACGATACCTGTGCGCCAGAGCGGGCAGCAGTTG
AGGTATTGCGGGGTATCGGTGATGCACTCGGTGCAGCCTCCTGCTTTTGCAGGTCATCCC
CCAGGCTGTTGGCCTGCCTCGGTATCGGTTCAAATATCTTGTAAAAAGCGGTCAGCCTGA
CGTATTGAAGTGGTGTCAGATGCATGACGTGTTGAGTGAAGTCGCTTATCTCAAAGGCTG
AGGCAGGTTTGTGCTGTGGCGTCACTTTCACTCGTAAAAGTGACGCCACGAGCAACACGC
AACAGGGCAGGCGCTAGCAGATGCCTTTCGGCATAGCAGAGCGCAGCCAGCGGCGTTTAG
CACGCGCCAGAGATTGAGGTATAAGGAGTCTTTTGATGCAGTGATGCATCTTGATTTAAG
TGTGCAAAAACAGCGCCGTCATGGTAGACCACCGGTTTAAGAGGCCGTTGCTCTACTGAG
GCGAGTCGTTCGCTTAGTTGATAACCAATGACAGTATCCCCGATGGGCAATACCGGTTGG
TCAGGAAATGCTGGTAATTAGCCATTTCGTTAGTGTGATAAGAGTACCTTTATCACCTTA
GTGGGGTGACACCCGTTTTCAAAGGTTCAACGGGTTTACCGCTCTTACAGCGCTACTTTT
CAGGTTTCGGTAGCTATTTTGTGGTCGCTCGAAAGCGTCAGTCTCAGACCACACTCCATT
CCGTATGACTTTGGGTTTATGACCACCACGAAGGTGTTTCTTGCAGGTCATTCGTATCAT
CCTGATACTGGAAACATTGGGTGCTGTTATCGACAGCGAGTTTACATGGGGGAAATTACG
GCAAAAACTGAATAGCGGCAAGTTATTGGAAGCTGTAATAAGGAAGAGTAATGAAAGGGG
GGCTACATCCCTTTCTAACCTGTGTCATTTGAGGATTTTCCCTCTGGCTAGCCTGCCAAA
AAGAGCACTGCATGCATATAGTGCATGAATTTGCATGCAACGCCCCGGCTAAAACAACTG
AAGCACCGCGCCACAAGGGCTTGTAGGCTCTCTATGTCATGCATGAAAAGTGCATGATAA
AGTCAGAGCGCGTAGGTGGGGGACCATTGTGCGCAGACGACCTTACACCTATTGATACGA
AGAAGGATTTCAATCGAAAATAACTTCATTTCGCAGTTTTGAAATTTTCTCGTATTGATC
TTGTAATAGTATTTTTCTTGCGTCTAATTTAATTACTTGAGCATTTGTTTTTATTTGCTC
TAAGGCTTTGTGTTCCATGGCACATATAACATATTGCCTATCATTATTTATGCCGTCAGA
AATTGATTTTATAATGTTGGTATAATTCCCGCTTGCTTGTTCTTGTTGGTTTGGGGTATC
AATAACCAAAGGTGGCAATGCTTCTTCACATGAGTCCGCTACTTGTTCATAAATTGCTAA
ATAATAACCAAGGACAGCCCTTGCATCTTCTGCTGCACCGCCTACTTCATATATTTTTTT
ATAATCAAGAGGGCTTTTTATTTTAGATATGTCAACGTTAACTTTTAATTTTGTTATGTA
TTTCGATAATCTATCTGCGAAGCTTTGCTTTATTTCACTTTTTTGTTCCTTGGATAGTAT
GTCACTTTGAGATTTTTTTGCTGTTTTTTCTTCTGATTTTTTAATTTCAATGGTTATATT
TTTTTTACTATTTATTTCGTGTGCGCGTTTTTCAAACTTATCATTGGTGAATGATATTAA
CGAATTGGAGTCACTTTCAATGACATTATTATAACTTCGTTCGCTCTTATTGCTTTGCTC
TGTAATCTCCTCATCTTTTATAACTAGCAAATTTATTATTCCGTTGACTTCTGACTCTAA
GGATTCGAGTTGGTTTTTTGCAAGTTCCATATCAATCAAAATGCTAGTGCGATGTGCTAT
AGAATTTTCATGTATTGTTCCACATGTTGGGCACTCTATGTCACCATCTTCCATGTTTTC
GACGGAAAAAATATAATCTTTATCTAGCTCACTAATAATCCCTTTGGCTAATTTGATTTG
CGACTCAAGTCGTATTTTTTCAACTCTTAAGTTAGTTCTTTCTTCAAGAAGGTTTTTTTT
GTTTTTTTCTGATTCTTGTATAACACTAAAAATAAACTCGGTCGAAGGAAGTACATTGTC
TGTATCGATAAGGTTTTGCCTGAGTATTATAACTGCATTATTCAGTTCAGTAACGCCTTT
CTCAACTTCTTCTAACTCTCTTTTTATTACATAAATATCTTTTTCAACTTCAAAGTGTGC
TTTTATAAATAATCCTGAGTGGTAGGAGATGACTGGTTTTGCCCAGCTACTATATTGCTG
AAGATTCTCGAAACTATCCCAAGGTTTAGCCCATGTTCTTTTTTGGTCAATATAAAAGGG
TATGAAGTAATATGCAGGTGGAGGGGTTTCTAGTGTTAATTGACCTTTCTTAGGGAGTAA
TACATTAAAATTAACAAGTTCTGAAAAATACTTTGAATAATCACCGGTTATTTTTGGGAA
ACTGTGTAGTTTACCATTGCTATGCCTAATTTTAATTTCATTTTTATATCTATGAATAAT
GTAAGGTGCATTATTTATCTCAAACTCTATAATTGATGTACAGTCTAATGTTCTCCAAAC
CTCGGAAAAAATGGGCTCACAGCCAAAAGTCCAAAAAATCATTTTTGCAAGCGTAGATTT
CCCTACGCTATTATCATCATCTGCTGTTATCAGTGTTAGATGCTCTCCGAACTCGAATTG
CCTCGCGGATTTTCCTGAATCTGAGAGTATCATGATCTTCTTTAGTATTAATTTTTTCAT
AAACCTTCATCCTTAAGCTTCGAACCAATAGCTTGTAGTTTTTTTCCATTTTAGTTTGTT
GCCTCTACCATTTCGTAAATGATCGCAGATGATATAGAAATATTATCCTCAAACAAACCA
ATAGTATCTTTTGATAAGTCTATGATTAGCCTTTCGAGCAATTCATAAGACATTTCAATT
TCAATTTTTTTAGAGTTCTTTTTAAGTAACTCTTGTATTTCTTTTTGGGCTTTGATAATT
GCAAGGGTCGGTGAGAGTAGGGTTAGTGAATATGAATTTATTTTTTGTATTATTTTTGCC
TTAATCGTGCCCTTTAAATTTAGATCATCTAATATGTATTTTATTGCTTCAAAATTTAAA
TCGGAATTACCTTTTGAGACTATTTTGGTTACTACCGTATGGATATCTTTATAGGTCAGT
GCTTTTTTAGTAAGAGCATCATTCCAATTTTCATAGTCAAAAACGTTCTTCCCTCTGATG
CGTAATGAGTCCATTAATATTCTATAAATATCTTTCGTACGAAGTAGATGTTGTGGATAC
ACTTCTTCGACGCTATCAGTGATCCTTGATATTGTATGCTCATAATAGCTTTCTAGAGGA
ATGTCAGAGGTAGTGAAGTGTATTATTTCTTGCGGAAACTTTCCGAAGTTAGCGAGCTCA
TCACTTAGGCATTTTATAATTTCACTAGCCTCATCACTACTTAAGCTAGACAGTTTATAT
GAAGCCAAGTTTAACTTGTTGTTTTTAGTGAGGTTGAATCCACTTGTAGTTATAAAATCT
AATTTTTCAACCTTTTCAAAGTATTTTTTGTCGCTAACTGAACTACAAAGCTTCCCTAAA
AGAGATGGTTTTGTACCATTCTCTCGCTTGGTTAATACTTTTGCAGTATAAGTTTTCTTT
GCATTGGCTTTAATTTGATTGAAAGTAAATTTAACTTTATTTTTATCTATAGAATTCGCA
TAGACAACATCTTCATGATATTCCATGAAGATTGCAAAGTCATTGCTTTCTTTGTATGAA
CTGAATGCTTTACAAAGAGCCCAATGATATTGGTATTCAAATCGATCATAGGACTGGGCC
CCTGCGGACTCTCTTTGCGGTTCGGACAAGGGATTGTCAGATGTGTCTTCACTATCCATT
TTAGTGGCCTGTCCATTTTATGAGTGATACTAAAAGATAATACGTGCTAAGGGAAACGTC
TATGACTTTCACTTACGTTAAATACTTCTTTTAGTGTATATCTCTAATCCCCACCAATTC
ATTAACTCTTGGCGTTGTATGAGATAGGTAGAACGATTATAAGCTTTCCTGACTTCATTC
TTATCACTATGCGCTAGCGCAGCCTCAATCACATCAGCATTAAACCCAGCCTCATTCATG
GCTGTACTGGCGATAGAACGTAAACCGTGAGCAACGAGCTTCCCTCCATAACCAATACGT
TTCAAGGCTGCATTTGCTGTTTGGCTATTCATGTGATTACGTGGGTCATTGCGACTTGGG
AATACGTGCTGACGATTACCACTAATTGGACGCATTATTTCCAGCAACTCTAAGGCTTGT
TCCGACAACGGGACTATATGGTCGCGCTTTGCTTTCATTCGTTCTGCCGGTATACACCAC
TGCTTATTCTCTAAATCGATCTCTATCCAAGCTGTTGCTGATGCTTCAGCGGGGCGTATC
AGAGTTAGTAATTGCCATTCAAGTAAGCAGCGGGTTGGCAGTGAGAGATTGCTCATGGCA
ATGGTACGCATGAGTTTAGGTAGTTCTTCAGGTCTGATGGTGGGCATATGCTGCTTCTTG
GGGCGTTCAAAAGCATTACCGATACCTGAAGCTGGGTTAGCATCAATCAAACCTACATTG
ACCGCATAGATCATTATCTCGTTTATACGTTGTACCAATCGCCTGACCGTCTCTAATGCT
CCACGTGCTTTGATTGGCTCCAATACTTGAATCAGAGTTCGTGCTTTAAGTTCTTGGATG
GGAATATTTTCGATGCTGGGTAAGATGTCTTTTTCAATAGAACGCCAAATATCTTTCGCA
TGGGCTGCGCTAACATGGCTTTCTTTCAACTCGAACCATTTGCGGGCGACATTCACAAAA
ATGCTTTCCTCCGCTATCTGGAGCTTTTCAGCCTCTTCACCAGCCCTCGTTTGAGGGTCT
GTCCCTCTGACTAACATCGCTAGTTTTTCTGCGCGTATCTCTCTGGCATCTGCGAGGGAT
AGTGCTGGGTAAGCACCGAGGCTGATCATAGTGCGCTTGCTACTGTTGGGAAGCTGATAG
CGGAAACGCCAAATTTTCTTGCCGGTAGTTTTGACTAGCAAAAATAAACCATCACCATCA
TGGAGGGTTAGGTCTTTGTCGGTGGCTTTTGCTTTTTGTACTTCGGTGTGGGTGAGGGGG
CGTGTTGTCCTTGCCATGTATGGTTCTTCCCTTAATTGGTATACGTCCATTGATACCTAT
CTTAGCGTATACCAATTTGTATACCAATAGACACTGGATTCAGCCGGATCCTCTTGGACT
ACTACAGACACAAATAAATATCCTCCGGCATAGCCGGAGGTTTTTCATATGCGCCTATAA
GGCTCTGTTACCAGCCGCGCCCTAACAGGCGCATCGCGATCTGACATTTGCATCTATGGA
TTACTTACGGCCCGTAAACGGGCTACCGGGATACGGGATCGAGAGTTGCTCACCCATTTT
ATCCTCTTCCAATTGGTGCTTTATGTATTCTTGTATCCTGGCCGTGTTTTTCCCTACCGT
ATCAACGTAATACCCTCGACACCAAAACTCCCTGTTACGGTATTTGAACTTCAAATCGCC
AAACTGCTCATAAAGCATCAGACTGCTCTTTCCCTTCAGGTACCCCATAAATCCCGAGAC
ACTCATCTTGGGCGGGATCTCCAGAAGCATATGGATGTGATCCACACAGTATTCTGCTTC
CAGGATATTCACGTTTTTCCATTCGCACAGTTTTCTTAAAATACTGCCAATCGCTCTGCG
TTTTTCCCTGTAGAACACCTGCCTTCGGTACTTCGGCGCAAAAACTATATGATATTTACA
GTTCCATCGGGTGTGCGCTAAGCTCTTTTCATCCCTCATTGGGACCCCCTTTTGATTTCT
TGTTGAACATTTGCAGTTGCCAGACCGCAAACTGTTTTAACAAATCAAAAGGGGTTTTTA
TAACTGACCCAAAGCTGAAAGCTTTACTGAACCCCCAGCCTAGCTGGGGGTTTTCTGGGC
ACAAAAAAGCCCGCAAACCTAGAAGGGATGCGGGCTTTCCGTACTTCACCGGACTTATCT
GGTAATAACCGGTTTAACATTTGGTGGAGCTGGGGGGATTTGAACCCCCGTCCGAAATTA
CTACACCGTCGGCACTACATGCTTAGTCCAATCATTACATTCGCCGGCCAGCTGCGGATG
GACACGCTACTGACAAACTATCCTGATTAGTTTTAATGCTTCCACCCCAGGCAAGGTTTC
CACACGAGCTCTTTTAGGTTTGACCTCTCTTGATCCCCGTCCTAAGAGCGGAGGCTAGGG
AGAGAGGGCTCTAAGCAGGTTATTAAGCTGCTAGTGCGTAGTTTTCGTCGTTTGCAACTA
TTTTTTTTGCGGTTTTTTACGAGGCCACCGCACCTCGGCATGCACCTTGGGTTTCGCGAA
TCCCGTCGAATCCAGAATCAGCCCCAAAGAACTCAGCTAGTATAACAGAACTATGTCCTG
CGATGCCAGTTACTTAACGATTTGCGTGCTTCATGATGCGCGCTTTGTCTAACTTCCACT
CACGATCTCTAATATCATCGCGCTTGTCGTTATCTTTTTTACCTTTTGCTACGCCGATTT
TAACTTTCACCCAGGCATTTTTCCAATACATGGAGAGAGCGACAACCGTGTAGCCTTCTC
GGTTCACTCGGCCAAACAAGGAATCCAGTTCGCGTTTGTTCAACAGCAGTTTACGGGTAC
GCATAGGCTCGCAAACAACATGAGTCGACGCAACGTTCAACGGCGTAATTGTGGCCCCAA
ACAGGAATGCCTCACCGTTTTTAAACATTACGTAGCTGTCACTGATATTTGCTTTGCCTG
CACGCAGTGATTTTACTTCCCAACCTTGCAGTGCAAGCCCAGCTTCGAACTCTTCTTCAA
TGAAGTATTCGTGACGGGCTCGTTTATTTTGCGCAATGGTTGCGGAACCGGGTTTGTATG
CTTTTTTCTTTGTCATAGTATCGGTCATTATACTGTATGCGGAGGCGAATGAAATCCTTT
CCCGTAAGATGCTTATGTATTTTGTCTCATTTGTTGCGAGGAATGCCTGGCAGATTTTTT
GTCTGGCGGTAGATAAATGGTATTATCAGTGCGTTTTATGTCTCACAGGAAATGTTATGC
CACAGATTAGCCGATCTGCACTGGTTCCGTTCAGTGTAAAACAGATGTATCAACTCGTTA
ATGATGTTCGTTCTTACCCAGAGTTTTTACCCGGTTGTACCGGTAGCCGGGTACTTGATG
CCACTGAAAATGAAATGATAGCCGCCGTGGATGTCGCCAAGGCCGGGATAAGTAAAACAT
TTACTACACGCAATACGCTAACAGATAACCAGAGTATCAATATGCAGTTGGTGGATGGGC
CGTTTCGTAAATTAATGGGCGGATGGCATTTTACACCACTAAGTGCAGATGCTTGCAAAG
TTGAATTGCATCTTGATTTTGAATTTACAAATAAGCTAATTGAATTGGCATTCGGTAAAA
TATTCAAGGAGTTGGCTGGGAATATGGTGCAGGCTTTCACTCAACGGGCTAAAGAGGTCT
ACAGTGCCTGATATTCGCGTTGAGGTTGTATATGCCTTATCTGAACGCCAATACTTGCGC
ACTGTATCTTTGGTGGTTGGCAGTACTGTTGAGGATGCGATCAAGGCATCAGGCTTACTG
GAGTTACGGCCAGACATTGACCTGGAAAAAAATAAAGTGGGTATCTATAGTCGCCCGGTA
AAACTCGGTGACAAACTCAATGATGGTGATCGGGTTGAAATATATCGCCCATTAATAGCC
GACCCCAAAGAGCTTCGCCGGCAGCGAGCTGAGCAGGCAAAAAAGTAAGGCACAATCAGC
GCCTTATTTTTTGTTGTCACTCTGGGCAGCCATTGAAAGAGAAACGCGGACTATCTTGTG
GCTGAGTTAACATCAATAGGTTTAGAACCTAACACCATAACCCGCATTCCCAATCTGTTC
TGCAATTCTCAAATAACTTAGCTTCCGGTTAACGCGGGCTCATTTTTGATATCAGTCAGT
ACACCACTGCTATCAAAGGTCAACGTTAACGTTTGTTGCGTTATTTTTTCGTGACCAGGT
TGTTGGCGGAAAACGTAGAACCAGGTTTGAGTGCCAAACGGATCTTGTAGCATCGGCGTG
CCTAAGGTATACGCCACTTGTTGCTGTGTCATACCTTTATGAATTTTGGAGGCATCAATA
GGTGATAAATAGTTACCCTGATTAATATCAGGCCGGTAGACCACCTTCTCCAACGTTGAA
CAACCCGCAGTAAGCATTGCAAGCATCACAGCGGCGGCAGTCAGCATTTTACAGCGCATA
GTAATCACATTCCTTTAGGGCATAGGATGACGATGATAATAGACCTTGCGGCAGTTGGAA
ACCTTTACAGGGCACCTGTATGACCACCAAAAAGGAAAAAAGTTAATCTTTTCTATGCAG
CAAGCAATTCTTTTGCGTTTGCCAAGGTGTTTTTTGTCACCTCACTACCGCCCAGAAGAC
GCGCCAACTCTTGTAAGCGGGCTTTTTTATCTAACCGATGCATATGAGTTTCAGTCTCAG
TACCATCGGTTTGTTTACTCACAAAGAAATGTTGATGACCACAGCCGGCAACTTGCGGAA
GGTGGGTTACGCACATGACTTGAGTTGATTCGCCAAGTTGACGTAGCAGGCGGCCAACTA
TGGCCGCCGTTGGGCCGCTGATACCTACATCTACCTCATCAAAGATTAATGCTGGGGTGT
CCATTTTACGTGCTGTAATTACCTGAATAGCCAAGGCGATGCGAGACAGCTCACCACCAG
ATGCAACTTTGACCAGTGCTTGTAGGGGTTGGCCTGGATTGGTGGTGACACAGAACTCAA
TTCGGGTTGCCCCTTCCGCACTAAGATGTTCTGGCTCAAATATTGTTTCAATGGCGAACT
TGCCATGTGGCATCGATAGCTCATGCATGCTTTCAGTAATCAGTGCAGCCAGTTCATTGG
CATAATATTGACGCTCTTGGTGTAGCCGTTTTGCTATTGCCAGTGCTTGCTGATAGTGAG
TATTTACTGCATTACTAAGTTGTTCGTGATCATTTTCTTGTTGTGAGAGCAGTTCTTGTT
CATCCAGTAATTGCTGATGAAATTGTGGCAATTCTTCCGGTGCTACATGGTGTTTCCGCG
CGAGATTTAATTGCCGAGATAACCGTTTTTCTAGCTCATATAGACGATTTGGATCCATAT
CTAATTGTTCCGCATAGTGACGTAACTCATCACTGGCTTCACTGATTTGGATTGAGGCTT
CTTCTAACATATTCAGTAGATTATTAAATTGTTCGTCCATACTGGCCAGCTCGGTCAACT
GATGTTTGGCAGCGTAAAGCTGGCTGAGGATATTGTTTTGTTCATCATCTGACAGTAATT
GTAAAGTCTGCTGACTCAGGGACAGTAATTGCCCGCTATTTGCCAAACGTTTGTATTCAA
TATCAATTTGTTCATATTCCCCTGCCTGTGGAGAAAATGAATTCAATTCTTTTAGTTGAT
ATTGTAATAACTCTTGGCGGGCAGTTCGTTCCAGCGACTGTTGTTGGTGAAGTGCCAGAT
CACGGCAACTTTGATGCCAAATTTGATAGGCTGCCTTCATTTCTGCCAACAGAGATGATT
GATTTGCGTAGGCATCCAATAATTGTTTTTGATGATCGGGTTTGAGCAGCAGTTGATGAG
CGTGTTGGCCGTGGATCTGAATTAGATGTTGGCCCAACTCTCTTAATTGGGATACGGGTA
CAGGCGTACCATTAATAAAGCCTCTTGAACGGCCATCAGCGCCAATAGCGCGCCGCAACA
GGCATTCATTATTGTCATCGAGATGGTTGTTTTCCAGCCATTGGCGGGCAGATGGTGTAT
CCGCCAGTGAGAAGCGGGCGCAAATGTCAGCGCGTGTTGCCCCTAAGCGCACCATGCTGC
CATCTGAGCGATTCCCGAGGCATAACCCTAGTGCATCTACGGCAATGGATTTGCCCGCCC
CGGTTTCGCCAGTGATTGCCGTCATTCCGGGCTGAAAATCAATTTCTAACTCACGCACAA
TAGCAAAGTTGCTGATGGTTAATTGGACCAGCATGGTAAACCCCCTGTACATAAACACAT
GTCTGTATTTGAACACAGTATAGACTGGTTTTATATACAGTAAAGTAGCTGAGGTGATTT
TTAGAATAATTTTTTTGACCAACCCAATTTGGTGCTTAACGTATTGAAATAGCTATAGTC
CTTTGGATGAATAAGATTGAGGTGAAAATCACTGCGCCGGATTAAAACCTCTTCCCCTTC
CTGAATGGGTAGGGCTATCTGGCTATCGCAACTGATTTCCAGGTCGCTGGTAATGTGCGA
AAACTTCAGTCGGATGGTGCTACTGCTGCTGATAACCAATGGGCGCGCAGTAAGAGTGTG
TGGAAACATTGGTACCAATACGATGGCATCCAGAGTTGGTGTCAAGATTGGGCCGCCTGC
GGAAAGTGAATAGGCGGTAGAACCGGTCGGGGTTGCGATGATCAAGCCATCAGAGCGTTG
AGAAAAGGCGAAGCGGTCATCAATATACACTTCGAATTCGATCATATGGGCGACTTTGCC
TGGATGCAAAACCACTTCATTGATTGCGGTACTGATACGGCTTTGTTGATTTGTACGTCG
TACATGCGTTTCTAGCAGGAAGCGTTGTTCACTCAGGTACTCGCCTTCCAAAACGTCTGA
AAGCTGCTGCAGAGCATTATCCGGGTCTAAATCGGTCAAGAAACCCAGATTACCTCGGTT
GACACCAATCACTTTTATATCATAACGGGCAAGTACCCGTGCAGCACCGAGCATGTTGCC
ATCACCGCCGACAACAACAGCCAAATCTGCTTTTTGGCCAATATCTGCCAAACTCCCTGT
TATGGCATCGGTTAAATTGAGGTCATGAGCAATCTGTTGTTCAACCATAACGGCGTAGCC
TCTGGCTTTTAGCCAGTGGTAGAGTATTTCATGGGTGGCAAGTGCAGCCGGGTGTCGCGG
GTGACCGACAATACCAATACAATCGAATCTTCTATTATTCATTGCCGTGATTTTCCTTAA
TGGAGTGTCTTTTACCCCACATTATGACCGGTTCCCTTGAATCCCCGGTTTTGATCCCCA
TAATAAGCCAAGTAGCGAGATTAATGCTAAAACGCGGAGATATCCATGAGTAGTAAAGAA
CAGAAAACGCCAAACGAGCAAGTCTCGGAAGAAATGGAAAATACAGCAGAGCAGCAAGTG
GAAGCAACACAAGAGACGGGGGAATGTGTAGATCCGCGTGTTGCAGAGCTTGAGGTGCAG
TTGTCTGATGCTCTACAGCGTGAGCGCGAAAGCCTGTTACGCGCTAAGGCTGAAGTTGAG
AATATCCGTCGTCGTACTGAATTGGATGTCGAGAAAGCGCATAAATTTGCACTGGAGAGA
TTCTCATCTGAATTATTGCCAGTGATTGACAATCTGGAGCGCGCTCTAGATACCGCTGAT
AAGACCAATACTGAACTGATCTCAATGATTGAAGGTGTCGAACTGACACTGAAATCACTG
CTAGATGCTGTCGGTAAATTTGGTATTGAAGTTGTCGGCGAGACCCATGTGCCGTTTAAC
CCTGAGGTGCATCAGGCCATGACAATGCTTGAGTCTGCTGATCACGAGCCAAACCACGTA
ATGATGGTGATGCAAAAAGGCTATACGCTGAATGGCCGGCTGTTACGCCCAGCAATGGTT
GCGGTATCTAAAGCGAAATCGTAAAGTGCTCTAACGTTAAAAGGCACCTCAACGGTGCCT
CAAATTGCTAACAAAGTCCTGGCCTCCTAGCCGGGACTTTGCTCTAATTTTACGCGGTAA
CGCGTACCTGCTTATTTTTTCAATTGGCTCTGGAAATCACGTTCTGTATAGCCAGTATAA
AGCTGGCGCGGACGGGCAATCTTGATGCCGTCATTATGCATTTCGTTCCAGTGAGCAATC
CAACCGATGGTTCGGGCAATGGCGAATATCACCGTAAACATTGACGATGGAATCCCCATG
GCTTTCAGGATAATACCTGAATAGAAGTCCACGTTTGGATACAGTTTTTTCTCAATGAAG
TAAGGATCGTTCAGTGCGATGTTTTCCAACTCCATCGCCACTTCTAACAAGCTGTTATTC
AGCTTCAGCTCTTCTAACACTTCATGACAGGTTTCACGCATGACGGTGGCACGAGGGTCA
TAGTTTTTATAGACACGGTGACCAAAACCCATCAGACGGAATGAGTCATTCTTATCTTTC
GCGCGGCGGATAAATTCAGGGATATGCTCAACAGTTTTAATCTCTTCCAACATCTTCAGG
CAGGCTTCATTGGCACCACCGTGCGCAGGGCCCCACAGGGATGCGATCCCCGCGGCGATA
CAGGCAAACGGGTTAGCGCCAGAAGAGCCGGCAGTACGGACGGTCGATGTTGACGCGTTC
TGTTCGTGATCTGCGTGCAGGATGAGAATACGATCCATAGCGCGTTCCAGTACTGGGTTA
ACTTCATATTTCTCACATGGCGTAGAGAACATCATGTGTAGGAAGTTACCCGCGTAGGAC
AGATCGTTACGTGGATAAACAAACGGTTGACCCAGTGAATATTTATAACACATCGCTGCG
ACAGTCGGCATTTTAGACAACAGACGGAAGGCGGTAATTTCACGATGGCGCTCGTTATTA
ACATCCAGAGCATCATGGTAGAAGGCGGCTAGCGCACCAGTAACCCCACATAGCACGGCC
ATCGGATGTGAATCGCGGCGGAAACCATGGAACAGACGGGTGATCTGCTCGTGGATCATG
GTATGTCGGGTCACTGTGGTTTTGAACGTTTTGTACTCTTCTGGCGTAGGTGTTTCGCCG
TACAGCAGAATGTAACAAACTTCCAGATAAGTAGAATCTTTTGCCAACTGGGCAATCGGG
AAGCCACGGTGCAGCAAAATACCCTGATCACCATCAATATAGGTGATTTTTGATTCGCAG
GATGCGGTAGAGGTAAAACCGGGGTCAAAGGTAAAATAACCTTTAGAACCTAAGGTGCGG
ACGTCGATCACGTCAGTGCCGAGGGTTGGGGATAGGACACCCAGTTCGATCGCAGCTTCG
CCTAAATTCAGCGTCGCTTTTTTGTCAGCCATTTACAGTCTCCTTAAGTGCTTATTTTAA
AACCCCTAACAACGGAAACATCTTAGATGCCCGGGGATATCACCTTATTAGCACTGCTCT
GTTTTATTCATCATTAATACTCTTGGTACTTGAAGTTGTCGGGTTGTCAGCGATAACTCT
AATTACGTGAGTAGATAACTTGATTTAGGGTACAGAGTAAATTGCCAATACGGCCCGCGA
TCCGAAGGTTTGGATCAACAGCTAGTGTTAAAAAGTTGTTAGTGATTTGTCGGATACTTA
TAGTTTATGGATCATTGCCTACGATATCTATGGGGATATTGACTCAATACACTGTTGCAT
AACTTAAGCTTGTGGGGAAGTGTATCCGTTGACCTTTAGTGCATCATAGGCCTTATTTCT
ACCCTAGTTGTAATGGAAATGTTTATTCTTTGTCAAATCAGATAATTGATTTTATATGAA
TTGTGTAAATCGTGATCCTAATCACTGTTCAGGGGAAATGTTATCAATCAGTTTGTGTGG
GAATTGTAATAAGAATGTGAACCCCCTATACTGCCGCCAGGTCTCCGGATTACCCTGAAG
TAGGAGCACCCAGCGTTATACAGAACATGCTGTTTAAGCATTCAGGATGCAATACTTAAA
CGTGCGATGTGAAGGGTTTCGACTCTTAACGCTGTCTGATTCCCCACCCAGGTCCGGAGG
AAGGAAAATAATAAGAGCTGTGTGGGCAAAACCGTGAAAAAACAAAGACCTGTCAATTTG
GATCTGCAAACGATTCGATTTCCTGTTACTGCGATAGCGTCCATCTTACACCGAGTCTCT
GGCGTAATTACCTTCGTGGCTGTCGGTATCCTCCTCTGGCTGTTGGGTTTGTCTGTTTCC
TCACAAGAAGGATTCATGCAGGCAGCAACCATCATGAATAGTTTTTTTGTTAAATTCATC
TTTTGGGGAATACTCACTGCGCTGGCTTATCACATTTGCGGTGGCATCCGTCACTTGTTA
ATGGATTTTGGCTATCTCGAAGAGAATTTAGCCGTGGGTACCCGTTCTGCTCAAGTGGCA
ATGGGATTAACCCTCGTGTTGTCAGTTTTGGCTGGAGTCCTCGTATGGTAAGCAATGCTT
CTGCGTTAGGGCGTAATGGAGTACACGATTGGTTGTTACTGCGTGCTTCTGCAATCGTCA
TCACCCTGTATGTCTTTTATATTCTGGGCTTCGTTGTGATTGTCCCAGACATCACCTATG
AAATCTGGCGCGGTTTCTTCGCGTCACACATCACAAAAGTATTTACGCTGCTGACATTGC
TGTCGATTCTAGCTCACGCTTGGATCGGTCTATGGCAGGTATTGACGGACTATATAAAGC
CACTGGCGATACGACTGGTGTTACAACTGGTCGTCGTGATTACGCTGTTGGTTTATTTAT
TGTATGGAACAATTGTGGTGTGGGGAGCTTAAATGAATCTGCCAATCAGAGAGTTTGATG
CAGTTGTTGTCGGTGCAGGTGGTGCCGGTATGCGTGCCGCCCTGCAAATTTCACAAATGG
GCCTGTCTTGCGCCCTGATATCTAAAGTCTTCCCTACCCGTTCCCATACCGTATCTGCGC
AGGGGGGGATTACCGTTGCGCTGGGTAATACCCATGAAGATAACTGGGAATGGCACATGT
ACGATACGGTAAAGGGTTCCGATTATATCGGCGATCAGGATGCCATCGAATATATGTGTA
AAACCGGTCCGGAAGCGGTTCTGGAATTGGAGCACATGGGTTTACCTTTCTCCCGTTTAG
AGGATGGGAGCATTTATCAGCGTCCATTTGGGGGGCAGTCACTGAACTTTGGCGGTGGGC
AAGCGGCGCGTACAGCGGCTGCAGCTGACCGCACCGGTCATGCGTTGTTACACACCCTTT
ATCAGCAAAACCTGAAAAACCACACCACTATTTTCTCTGAATGGTATGCACTGGATTTGG
TGAAGAATCAGGACGGCGCTTTTGTCGGTTGTACTGCTATTAATATTGAAACCGGCGAAG
TCGTCTATTTCAAAGCACGGGCCACAATATTGGCAACTGGCGGTGCTGGGCGTATTTACC
AATCAACAACCAATGCGCACATTAATACCGGTGACGGTGTTGGTATGGCCTTGCGTGCTG
GAGTCCCGGTGCAGGACATGGAAATGTGGCAGTTCCACCCGACCGGTATTGCCGGTGCGG
GTGTATTAGTGACTGAAGGCTGCCGCGGTGAAGGGGGGTATTTACTGAATAAACATGGTG
AACGCTTCATGGAACGTTATGCCCCGAACGCCAAAGATTTGGCGGGTCGTGATGTAGTGG
CACGTTCCATTATGATTGAAATCCGTGAAGGACGTGGTTGTGACGGTCCTTGGGGCCCAC
ATGCCAAACTGAAATTGGATCACTTAGGTAAAGATGTGCTTGAATCCCGTCTGCCGGGTA
TTCTTGAGCTGTCGCGCACCTTTGCACACGTTGACCCGATCAAAGAACCGATCCCGGTTA
TCCCTACTTGCCATTATATGATGGGGGGAATTCCGACTAAAGTGACGGGTCAGGCGATTA
CCGTAAATGAAAAGGGTGAGGATGTTGTGATCCCCGGCTTGTTTGCTGTAGGCGAAATTG
CCTGTGTTTCCGTCCACGGTGCGAACCGCTTGGGAGGGAACTCATTACTGGACTTAGTGG
TATTTGGTCGTGCTGCCGGTATGCACCTGCAAGAATCATTGATGGAGCAGGGCGCAAGCC
GCGATGCCAGTGAGTCAGATATCGAAGCCTCTCTGGCTCGCATGAATCGCTGGAATAATA
CCCGTTCAGGTGAAGATCCAGTTGAAATCCGTAAAGCATTGCAAGCCTGTATGCAGAACA
ATTTCTCCGTGTTCCGCGAAGGCGATGCGATGGCAAAAGGGTTGGAAGAGCTGAAAACTA
TCCGTGAACGTTTGCAAAATGCCCGTTTGGATGACACTTCCAGTGAATTCAATACTCAGC
GTATTGAGTGCCTGGAGCTGGATAACCTGATGGAAACTGCGTTTTCAACCGCTGTGTCGG
CAAACTTCCGTACCGAGAGCCGAGGTGCCCATAGCCGCTTCGATTTCCCGGATCGTGATG
ATGTGAACTGGCTGTGCCATTCACTGTATTTGCCAGGTACTGAGAGCATGACCCGCCGTG
AGGTAAACATGCAACCTAAGCTACGCGAGGCATTCCCGCCGAAAGTGCGTTCTTATTGAT
GCCTGTGTTGTGTTTCTAAGGGTTAAACCCGTTGCGGAGGAATAGGTCATGAAGCTCGAG
TTTTCAATTTATCGCTATAACCCAGATGTCGATAACGCGCCGCATATGCAAGATTACACG
CTGGATGCGGAAGAAGGTCGGGATATGATGTTGCTGGATGCACTTATCCAGTTGAAAGAA
AAAGATCCGACGTTGTCATTCCGTCGCTCATGTCGCGAAGGTGTGTGTGGTTCTGATGGT
CTGAATATGAATGGCAAAAATGGTTTGGCCTGTATTACGCCAATCTCAGCTTTGCAAAAA
GGCAATAAAAAGATAGTGATCCGCCCTCTGCCGGGGTTACCGGTGGTGCGAGATTTAGTC
GTCGATATGGGGCAGTTTTATACTCAGTATGAGAAAATAAAACCTTACCTGTTGAATGAC
GGCAAGAATCCACCAGCACGTGAGCACCTACAGTCGCCGGAACAACGGGCAAAACTGGAT
GGTTTGTATGAATGCATATTGTGCGCTTGCTGCTCAACGTCTTGTCCGTCATTCTGGTGG
AATCCAGACAAGTTTGTTGGCCCGGCTGGGTTACTGGCTGCCTATCGTTTCCTGATAGAT
AGCCGTGATACCGAAACGGCCTCACGTTTGGATGACCTGGACGATGCTTTCAGTGTTTTC
CGCTGCCATAGCATTATGAATTGTGTCAGTGTTTGTCCTAAAGGTCTTAATCCTACCAAA
GCAATCGGGCATATTAAGTCTATGCTGTTACAACGTAGCGCATAGTCGTTATCGCGTAGC
GCATAAAATAGCGATAGCGCTGTGAGTGATGATTACAGTGTAGTGAATGACAATTATGGC
ATAACGATTGTTATAACATAGCGGATAATCATTGCAACGCAGTGCCTGATGTGAGTTTAT
TAACCCGGAGAGGGGATTCTCCGGGTAGCTTCACGGTAGGGAATCTCTAAAAGCCGGCAT
AATGTCTGTTTCTAGAGGTTCCTTGAACGGGACCGATAAGGTCCATAACAGAACGTGCAT
TGAGCACGTCGAGTGAACCGTTTTTACGGCAAACCGTTGATATTACGGTGTATATGTTAA
CCACGGCGAAAACTGAAGCTTCAAAGCTTAAGGGATCATAATGCAGAACGGCGCAATGAA
GGCCTGGCTGGATTCCTCCTATCTGGCGGGCGCGAACCAGTCCTACATAGAGCAGCTCTA
TGAAGACTTTTTAACTGATCCTGGTTCCGTTGATGATAGTTGGCGTTCAATTTTTCAACA
GCTACCAACAACGGGTGTAAAACCTGATCAGCTCCACTCCCAAACGCGTGAGTATTTCCG
TCGCCTGGCGAAGGATTCCACTCGTTATAACTCCTCTATCAATGATCCTGATATTGATGC
CAAGCAAGTTAAGGTATTGCAGTTAATCAATGCCTTCCGCTTCCGTGGCCATCAGCATGC
CAATCTTGACCCACTCGGTTTGTGGAAGCAGGAGTCTGTTCCAGACCTCGATCCTTCCTA
CCATAATCTGACCGAAGCTGACTTCCAGAACACCTTCAATGTCGGTTCTTTTGCCATCGG
CAAAGAAACGATGAAGCTGGCTGATTTGTATGCCGCGCTGAAGCAAACTTATTGCGGTTC
TGTGGGTGCTGAATATATGCACATTACCAACACCGAAGAAAAACGCTGGATTCAGCAGCG
TATTGAATCGGTTGTTGGGAAACCGACATTCAGTGATGCAGAGAAACGCCGTTTCTTGAG
TGAACTGACCGCCGCTGAAGGTCTTGAGCGTTATTTAGGCGCAAAATTCCCAGGCGCCAA
GCGTTTCTCTCTGGAGGGGGGGGATTCACTGGTCACCATGCTCAAAGAGATGATCCGTCA
TGCCGGTAAAAATGGCACACGTGAAGTCGTCCTGGGGATGGCCCACCGTGGCCGTTTGAA
CGTATTGATCAATGTGCTGGGTAAGAAACCAGAAGACTTGTTTGATGAGTTTGCTGGTAA
GCATAAAGAACATCTCGGTACTGGTGATGTTAAGTACCACCAAGGCTTCTCTTCCGATGT
CGAAACCGAAGGCGGTCTGGTCCACTTGGCACTGGCCTTTAACCCATCACATTTGGAAAT
TGTCAGCCCGGTTGTTATTGGTTCAGTGCGTGCACGTCGCGATCGCCTGGATGAAGCACG
CAGTAATATGGTGCTGCCAATCACTATTCATGGTGATGCGGCGATCACCGGCCAGGGCGT
GGTACAAGAAACATTGAACATGTCACAGGCTCGCGGCTATGAAGTGGGCGGTACTGTACG
CATTGTTATCAACAACCAGATTGGTTTCACAACCTCGAACCCACTGGATGCGCGCTCGAC
TCAATACTGTACTGATATTGCCAAAATGGTACAGGCACCGATTTTTCACGTGAATGCTGA
TGATCCTGAAGCTGTGGCATTTGTTACCCGTCTGGCGTTGGATTTCCGTAATACCTTTAA
ACGTGACGTGATGATCGATCTGGTTTGTTACCGCCGTCATGGCCATAACGAAGCCGATGA
GCCAAGTGCAACACAGCCTGTGATGTATCAGAAAATTAAAAAACATCCGACACCGCGTAA
AATCTATGCTGACAAACTGATTGAGCAGAATATCGCCAGCCTGGAAGATGCGACAGAAAT
GGTCAACCTATATCGTGATGCATTAGATCACGGTGACTGTGTGGTGGAAGAGTGGCGTCC
GATGAATTTGCAGTCCTTCACTTGGTCACCGTATTTGAACCATGAGTGGGATGAAGCGTA
TCCAAGCAAAGTTGAAATGAAACGCCTGCAAGAGCTGGCGCGTCGGATCAGCTCTGCGCC
GGAAGCCATTGAAATGCAATCTCGGGTTGCGAAGATATACAGTGATCGCGCGTTGATGGC
CAGCGGTGAGAAGCCATTTGACTGGGGGGGAGCGGAAACACTGGCTTACGCTACATTGGT
AGACGAGGGCATTCCTATTCGTTTATCTGGCGAAGATGCGGGGCGTGGTACTTTCTTCCA
CCGCCATGCGGTCATCCATAATCAGAAAAATGGTTCTGTTTATGTACCACTGTCAAATAT
TCACAGTGGCCAGGGTGATTTCCAGGTTTGGGACTCGGTGCTGTCAGAAGAGGCAGTATT
GGCGTTCGAATACGGCTATGCCACTGCGGAGCCGCGTACCCTGACTATCTGGGAAGCACA
GTTTGGTGACTTCGCAAATGGTGCTCAGGTGGTTATCGACCAATTTATTAGTTCTGGTGA
ACAGAAATGGGGTCGGATGTGTGGCTTAGTGATGTTGCTACCACATGGCTACGAAGGGCA
GGGGCCGGAACACTCCTCCGCACGTCTGGAACGTTATTTGCAGCTTTGTGCTGAACAAAA
TATGCAGGTGTGTATTCCATCGACCCCTGCACAGGTTTATCACATGATCCGCCGTCAGGC
ATTACGTGGTATGCGCCGGCCTCTGATTGTTATGTCACCTAAATCATTACTACGCCATCC
ATTAGCGACATCATCTCTGGATGAACTGGCTAATGGCAGCTTCTTACCCGCTATTGGCGA
AATTGATGAGTTGGATCCTAAAGGTATCAAACGTGTCGTGATGTGCTCAGGCAAAGTCTA
CTATGACTTGCTAGAGCAGCGTCGTAAAAATGGGCAAACAGATGTCGCCATCGTGCGTAT
TGAACAACTGTATCCGTTCCCACATCAGGCCGTTCAATCGGTGTTGGAACAATATGCCCA
TGTACACGATTTCGTCTGGTGCCAGGAAGAGCCACTTAACCAAGGTGCCTGGTATTGTAG
CCAGCATAACTTCCGCGAAGTGATTCCATTTGGTGCTTCCTTGCGCTACGCAGGTCGTCC
AGCATCAGCTTCACCGGCAGTTGGGTATCTTTCCGTACACCAAAAACAACAACAAGCTCT
GGTTAATGACGCGCTGAATGTTGAATAGCTAGTCGGTTAACATATAAAGGATAGAGAATG
AGTAGCGTAGATATTAATGTTCCTGACCTCCCTGAGTCTGTAGCCGATGGCTCTGTAGCA
ACCTGGCACAAAAAACCAGGCGACAGCGTCAAACGTGATGAAGTGCTGGTTGAGATTGAA
ACGGATAAAGTGATTTTGGAAGTGCCAGCCAGTCAGGACGGTATTTTGGATGCCATTCTG
GAAGATGAAGGTGCCACAGTGACGTCACGTCAGGTGCTGGGGCGCATTCGTCCAAGTGAT
AGTTCTGGTAAACCGACTGAAGAAAAAAGTCAGAGTACGGAGTCAACTCCGGCTCAACGC
CAAACAGCCAGCTTGGAAGAAGAAAGTAATGAAACCCTCAGTCCGGCTATTCGCCGCCTG
ATTGCTGAGCATGATCTCGATGCAACGGCAATCAAAGGCAGCGGTGTTGGTGGCCGTATC
ACCCGTGAAGACGTTGATAGCCATTTAGCGAGCCGTAAATCGGCCTCTGCAGTGGTAGCT
GACGCTAAAGCGGTAGCCGCTGCTGCACCTGTATTGGCGGGGCGTAGTGAGAAACGTGTC
CCGATGAGCCGTCTGCGTAAACGTGTTGCTGAGCGTCTGTTAGAAGCGAAAAACAGCACC
GCAATGTTGACCACGTTTAACGAAATTAATATGCAGCCCATTATGGACCTGCGTAAGCAG
TACGGTGAAGCTTTCGAGAAACGCCACGGTGTACGTCTGGGCTTTATGTCCTTCTATATC
AAGGCAGTGGTTGAAGCACTGAAACGTTATCCTGAAGTGAATGCTTCTATTGATGGCGAA
GATGTTGTCTACCATAACTATTTCGATGTCAGTATTGCGGTTTCTACTCCACGTGGTTTG
GTAACGCCAGTATTACGTGATGTAGACACGTTGAGCATGGCTGATATTGAGAAGAAAATA
AAAGAATTGGCTGTAAAAGGTCGTGATGGCAAGCTGAAAGTTGAAGAGTTGACTGGCGGT
AACTTTACCATTACCAATGGTGGCGTGTTTGGCTCACTGATGTCGACACCGATCATTAAC
CCACCACAAAGCGCGATCCTTGGCATGCATGCCATCAAAGATCGCCCAATGGCGGTAAAT
GGTCAGGTTGTGATCCTGCCTATGATGTATTTGGCACTTTCCTACGATCACCGTTTGATC
GATGGCCGCGAGTCTGTTGGCTATCTGGTGACGGTAAAAGAGATGCTGGAAGATCCTGCT
CGCTTGCTACTTGATGTATAAACTGGCTACTCGACGTATAAAAAGATAACTGACAAAGCT
GGTCTTGAGGATCGGCTTTATCCAGAACACTACGGGCTTCGGCCCGTCTCAGACCTTATA
TGGATAGAACATCATGAATTTACACGAATATCAGGCAAAACAACTGTTTGCTCGGTATGG
CATGCCAGCTCCAACTGGCTACGCCTGTACCACTCCGCGTGAAGCAGAAGAAGCCGCATC
TAAAATTGGTGCAGGCCCGTGGGTGGTTAAATGTCAGGTTCATGCGGGCGGCCGCGGTAA
AGCGGGGGGCGTAAAACTGGTTAACAGCAAAGAAGATATTCGTGCTTTCGCTGAACAGTG
GCTAGGTAAAAAACTGGTCACTTACCAAACAGATGCCAACGGACAGCCGGTGCATCAGAT
CTTGGTTGAAGCAGCCACGGATATTGATAAAGAACTGTATCTGGGGGCGGTTATCGATCG
CAGCTCTCGCCGTGTGGTCTTTATGGCATCCACTGAAGGTGGTGTTGAAATTGAAAAAGT
CGCCGAAGAGACACCTGAACTGATCCATAAAATCGCATTAGATCCATTGACCGGACCACA
GCCTTACCAAGGGCGTGAGCTGGCATTTAAATTGGGCTTGACCGGTAAACAAGTCGGTCA
GTTCACCAAGATCTTTATGGGGCTGGCAACACTGTTCCTGGAACGTGACCTGGCGATGGT
AGAGATTAACCCGTTGGTGGTCACTAAGCAGGGCGATCTGATTTGTCTGGATGGTAAGCT
CGGTGCCGATGGCAATGCCTTGTTCCGTCAGCCGGAACTGCGTGAAATGCGCGATCCAAG
CCAAGAAGATGCTCGCGAAGCACATGCTGCCCAGTGGGAACTGAACTATGTGGCGTTAGA
TGGCAACATCGGTTGCATGGTAAACGGTGCCGGTTTGGCGATGGGAACCATGGACATCGT
GAAACTTCATGGTGGCGAACCCGCTAACTTCCTTGATGTGGGCGGTGGTGCAACAAAAGA
GCGCGTGACCGAAGCGTTCAAAATCATTCTGTCTGACGATAAAGTGAAAGCGGTTTTTGT
TAATATCTTCGGCGGTATCGTGCGTTGTGACCTCATTGCTGACGGCATCATTGGTGCAGT
TGAAGAAGTGGGCGTTAACGTACCCGTTGTTGTTCGTCTCGAAGGTAATAATGCAGAGCT
GGGTGCCAAGAAACTGGCAGACAGCGGTTTGAATATCATTGCTGCGACCAGCCTGACAGA
TGCGGCTCAGCAAGTTGTAGCGGCAGTGGGGGCTAAATAATGTCTATTTTAATTGATAAA
AACACCAAAGTTATTTGTCAGGGTTTTACGGGCAGCCAAGGGACTTTCCACTCCGAACAA
GCTATCGCATACGGTACAAAAATGGTTGGCGGTGTTACGCCAGGTAAAGGCGGCACACAG
CATTTGGGGCTGCCAGTCTTTAATACCGTTCGTGAAGCGGTAGAAACTACTGGTGCTACG
GCCTCGGTTATCTACGTGCCTGCGCCATTCTGTAAAGATTCGATTTTGGAAGCGATCGAT
GCCGGGATTAAACTGATTATCTGTATTACTGAAGGTATTCCGACGCTGGATATGCTGGTG
GTAAAAGTCAGGTTGGAACAGAGCGATGCGCGCATGATCGGTCCGAACTGTCCGGGTGTT
ATTACTCCTGGTGAATGTAAGATCGGTATCATGCCGGGTCACATCCACTTGCCAGGTAAA
GTGGGTATCGTTTCACGTTCAGGCACGCTGACCTATGAAGCCGTAAAACAGACCACCGAC
ATTGGTTTCGGCCAATCAAGCTGTGTGGGTATCGGCGGCGACCCGATCCCAGGCTCTAAC
TTTATTGATATCCTGAAACTATTCCAGGAAGATCCGCAGACTGAAGTTATTGTGATGATC
GGTGAAATCGGTGGTAACGCTGAAGAAGAAGCGGCTGCTTATATTAAAGAGCACGTGACT
AAACCTGTTGTGGGTTATATCGCGGGTGTGACTGCACCTAAAGGTAAACGTATGGGCCAT
GCTGGCGCTATCATTGCGGGCGGTAAAGGGACTGCAGATGATAAATTTGCTGCTCTGGAA
GCTGCGGGTGTGAAAACAGTTCGTAGCCTGGCAGAAATAGGTAATGCTGTTAAAGCTGTA
TTACCGCAGTAATCAAGAAAGTATCAGGTGTTAGTCTAAAAATCTAACGCGACATACTGG
CCACCTTTTGGTGGCCTTTTTTATACAAATGGCTACTCCGGTAGCTGTTGATACACCAAT
GAATTGGCGTGATTTCAGTAACTGTGTACCATCATCAAAATGTAAAACGGTAAGTCAGAA
CGGCCTTTTCGTTGCAGGGGGCCAGGTTGTTATGAGGTGATAGCACTTTATCACGCAACA
AAGTAGCAACATATACGAACGCTTCTCTCAGGATGAACTAATATAAATATGTAAAAATCA
AAACTGTGATTTGACTCACTCTGAATTTAATAAATTTAAAAGTTAATCTGGATCGCATAA
TAATAATTTAATTACGCATTATATAAACCATTAAATTACATTTTTTAACATTTAAATGTT
ATATAAAAACAATAAAACCTTTAGTTAACATGAAAAAGATTTAATTGTTCTAAATCAACT
TTTGAACGTGGTAATAATGTTCATATAGGCTTAAATTGTCGTAGATCAATTTACGACATT
GTTACCAAAATGCCTATTTGTTGACCTATATACAGAACTCAACGCTGGGTCACGTAAAAT
CCTATTTATTGTATGGGATTAGAAGCGTAGTATTACCGCGGTGTAATATTGGGTAGTTGA
TATTGTTATTTTTGTTGTTTTTTTTGAGCATTCACTGCTGGTAGTTATGAGGCTTCCGAT
TTAGCGGAGGTCCGGTTGCCGCAAGTCGGAATCTTCCTGCGAGGAGCAAGGAGTCAAGAT
GTTTGATATTGTCGAACTGTCACGGTTACAGTTTGCCTTAACGGCAATGTACCATTTCCT
TTTTGTCCCATTAACGCTCGGTCTGGCGTTTCTGTTGGCAATTATGGAATCGGTTTATGT
GCTGTCTGGTAAACAAATCTATAAAGATATGACCAAATTCTGGGGTAAGTTATTTGCTAT
TAACTTTGCTCTGGGGGTTGCCACTGGTTTAACTATGGAGTTCCAGTTTGGGACTAACTG
GTCATATTTCTCTCATTACGTCGGTGATATCTTCGGGGCCCCTCTGGCTATCGAAGGTTT
AATGGCGTTCTTCCTGGAATCTACGTTTGTCGGTCTATTCTTCTTCGGATGGGATCGTCT
GACTAAGCATCAGCATTTAGCTGTAACTTGGCTAGTTGCGTTAGGTTCTAACTTCTCTGC
ATTGTGGATCTTGGTTGCGAATGGTTGGATGCAAAACCCGATTGCATCTGATTTCAACTT
TGAAACCATGCGTATGGAAATGCTGAGCTTCTCAGAATTAGTTCTGAACCCGGTTGCTCA
GGTGAAATTCGTTCATACCGTCGCTGCAGGTTATGTTACCGGCGCGATGTTTATCTTGGG
TATCAGTTCTTACTATCTGTTGAAAGGACGTGATATTCCCTTTGCCAAGCGTTCTTTTGC
GATTGCTGCAAGTTTTGGTCTGGCCTCCGTATTGTCTGTTATCGTCCTGGGTGATGAGTC
CGGTTACGAAATGGGTGACGTACAGAAAACCAAGTTAGCCGCAATTGAAGCTGAATGGGA
AACTCAGCCGCCTCCAGCAGCCTTTACGCTGTTTGCGATCCCTAACCAGGAAACCATGGA
GAACCGGTTCGCCATTCAGATTCCATATGCATTAGGATTGATCGCGACCCGTTCACTGGA
TACCCCGGTTATCGGTTTGCGTGACTTGATGTCGCAACATGAAGTGCGTATTCGTAACGG
TATCCAGGCGTATAGTTTGTTAGAACAGTTACGTGGTGGTAACACTGACCCTGCTGTACG
TGATGCATTCAATAAAGCGAAGCAGGATCTTGGTTACGGCATGTTGCTTAAGCGTTATAC
GGAAAACGTAGCTGATGCGACTGAAGAACAAATTCAGTTAGCTGCTCAAGACTCTATTCC
GCGCGTACTGCCGCTTTATTTCGCCTTCCGCATCATGGTGGCCTGTGGCTTCCTGATGTT
GCTGATTATTGGGCTGGCGTTCTATAACGTGGTTCGTGGCCGGATTGGTGAGAAAAAATG
GCTTCTGCGTGCCGCATTGTATGGTATTCCGTTGCCGTGGATTGCCGTAGAAGCAGGCTG
GTTTGTGGCCGAGTATGGCCGTCAACCTTGGGCCATCGGTGAAGTATTGCCGACAGCAGT
CGCCAACTCATCAGTCACTGCCGGGGAAATACTGTTCTCGATGGCGTTGATTTGCGGTTT
GTATACGCTGTTCCTGATTGCAGAAATGTACCTGATGTTCAAATTTGCGCGCCTTGGGCC
TAGCAGCCTGAAAACTGGCCGCTATCATTTTGAACAGCCGACTGCCCCAGTGCAGGAAGC
ACGGTAAACAGGAGTCCACTTATGTTTGATTATGAAGTATTACGATTTATCTGGTGGCTG
CTGATCGGTGTGCTGCTGATTGGTTTCGCAGTCACCGATGGTTTCGATATGGGTGTGGGT
ATCCTGCTACGTATCATCGGTAAAAATGATACAGAGCGCCGTATCATGATTAACTCGATT
GCTCCTCACTGGGATGGTAATCAGGTTTGGTTAATCACGGCAGGTGGGGCACTGTTTGCG
GCCTGGCCAATGGTCTATGCCGCTGCATTTTCCGGCTTCTATATCGCGATGATTCTGGTG
CTGGCAGCCTTGTTCTTCCGCCCGGTCGGTTTTGACTACCGTTCTAAGCTGGAGAATAGC
CGCTGGCGTAACATGTGGGACTGGGGCATCTTTATCGGTAGCTTTGTGCCGGCAGTCGTC
TTTGGTGTGGCGTTTGGTAACTTGCTGCAAGGCGTACCTTTCCACATGAATGAGTATATG
CGCCTGTTCTACACCGGTAACTTCTTCCAGCTACTGAACCCGTTTGGTTTGTTGGCCGGT
ATTGTCAGCTTGACCATGTTGGTGACGCAAGGCGCGACTTACCTGCAAATGCGTACGCGT
GGTGAACTGCACCTTCGTTCCCGTAAGGCCGCTCAGATCTCGGCTCTGGTAATGAGTGTT
GCCTTCTTGCTCGCGGGTATCTGGTTAGTTAAAGGTATTGACGGCTTTGTTATCACTTCA
GTATTGGATACAGCAGCTGAATCTAACCCAATGCGCAAAGAAGTGGCTCATCAGGCCGGT
GCATGGTTGATTAACTTCAACAAGTATCCAATCCTGTGGGCTTTACCTGCACTTGGCGTG
ATTTTGCCACTGTTCACCATTTTGTTGTCACGCTTTGAAAAAGGGGCATGGGCCTTCTTG
TTCTCATCACTGACGATTGCTTGTGTGATCTTGACTGCTGGCGTAACCATGTTCCCGTTC
GTTATGCCATCAAGCACGATGCCAAATGTCAGTCTGACCATGTGGGATGCGACATCTAGC
CTGTTAACGCTGAAAGTGATGACGATTGTTGCGATAATCTTTGTGCCTATCATCCTGCTT
TACACCAGTTGGTGTTACTACAAGATGTTCGGGCGCATTGATAAAGAATTTATCGAAAAC
AACAAGCATTCACTGTACTAAGGAGCATAAAGCATGTGGTATTTTGCCTGGATTCTAGGG
ACACTTCTGGCCTGCTCCTTTGGTATCATCACTGCTCTGGCATTGGAGCAGAGTGAAGCC
AACGCAGCAGCTAAAGCCGCTAACAATGGCAACGACGATGCTGTCTGATAAGTTGTACGA
ATTAATGGATAAGGGCCCATTGAGGGCCCTTTCACTGGTGCTCGCGTTTGCTCTGGCTTT
CTGTGTGTTTTGGGACCCTACGCGTTTTGCGGCGGCCACCAGCTCACTGGAAGTATGGCA
GGAAGTCTTTATCGTGTGGGCGGTGTGCACTGGTGTGATCCATGGCGTCGGTTTTCGCCC
TAAACAGGTGTGGTTGCGTGCTTTTTTTGCACCACTTCCTGCAATTGTGATCTTGGCTAC
AGGATTATTCTACTTTTTCGCCTAATTTTCCTTGAGCACAATCCTACCTATGGGCCATCC
GGCCCATAATTATTTTCGTTCTATTCTCGCAAGTGATTCCAAAGCTCAACGCTCTTCAGT
ATAGTGTGTTCGTTAATTGCATTACTGGGAAGTAGAGTGAGTAATACGTTATTTCGATGG
CCGGTACGAGTCTACTTTGAAGATACCGATGCTGGTGGCATGGTTTACCATGCGCGCTAC
GTTGCCTTTTATGAAAGGGCGCGAACTGAAATGTTGCGCCAACGAAATTTTCATCAGCAA
CAATTGCTCAGTGAGCATGTTGCTTTTGCTGTCCGCAGCATGACGGTAGAATACCTGGCT
CCTGCACGTCTTGATGATATGCTGGAGGTTCAGAGTGAAGTTACCGCTATGCGTGGTGCC
TCTCTCACGTTTGCTCAACGAATTCTCGACTCACATGGCAATCTTCTGAGTAGTGCAGAA
GTATTGATCGCATGTATCGATCCACATCAAATGAAGCCAAGAGCGCTTCCTAAGTCTATT
GTCGCGGAGTTTAAGTAGTGGCTGACATGAACATTCTGGATTTATTCCTGCAGGCAAGCC
TATTCGTTAAGCTTATCATGCTGGTTCTGATGGGCTTTTCTATTGCGTCATGGGCTATCA
TCATTCAACGAACGCGAATTCTGAATGCGGCTACCCGCGATGCTGAAGCCTTCGAAGATA
AGTTTTGGTCCGGCATTGAGCTTTCTCGCTTGTATCAGGAAAGTCAGGCTCGTCGCGATA
CACTTAGCGGCTCAGAGCAGATCTTCCATTCTGGTTTCAAAGAGTTTGCCCGTCTACATC
GTGCAAACAGCCATGCACCAGAAGCGGTGATTGACGGTGCTTCCCGTGCGATGCGCATTT
CAATGAACCGCGAGTTAGAAGCGTTGGAAACTCATATTCCGTTCCTCGGTACTGTCGGTT
CAATCAGCCCGTATATCGGTCTGTTTGGTACCGTATGGGGGATTATGCATGCCTTTATCT
CTCTGGGCGCCGTCAAACAGGCGACATTACAGATGGTAGCACCGGGTATTGCAGAAGCCC
TGATTGCGACAGCGATCGGCCTGTTTGCTGCTATTCCTGCTGTTATGGCCTATAACCGTC
TGAATCAGCATGTGAATAAGCTTGAACAAAACTATGACAACTTCATGGAAGAGTTCATTG
CTATTCTGCATCGCCAGGCTTTCGCCAGCACCGAAAGCAAATAAGTAGGGGGTTATATGG
CGCGAGTACGTGGTCGTAAGCGTCGCGAGCTTAAGTCTGAAATTAATATTGTTCCCTTAC
TCGACGTTTTGCTGGTGTTGTTGTTGATATTCATGGCAACCGCACCCATTATCACGCAAA
GTGTCGAGGTAAACTTGCCAGATGCGACGGATTCAAAAACGGTATCCAGTGATGATAATC
CGCCTGTAATTGTTGAGGTTTCCGGTGTTGGGCAATATACAGTAGTCGTTGATCACCAAC
GGATGGAGCTGTTGCCTTCAGAGCAAGTGGTGGCAGAAGCTCAAGCACGATTAAAAACGA
ATCCGAAAACCGTGTTCCTGATCGGTGGCGCAAAAGAGGTGCCTTATGATGAAATTATTA
AGGCGCTGAATATGCTGCATCAGGCGGGTGTTACATCGGTGGGCTTAATGACCCAACCGA
TATAAATTTGCGTTGATATTGGTTGGGCTAATCGTTAGCTCAACCCGTAGATACCCTGTT
TTTAGCAGTTCCGTTTTTTAGCAATAGAGCGCGGACATCGAGTGTGGAAATCGAGCGTGG
GTAAGGCAACCGAGCAAAATGATAAGCTGAATCGCGCCGTTATTGTTTCGGTGGTTCTGC
ACATCATATTGATTGCCCTGTTGATTTGGGGCTCTCTGACGCAGACGACTGAAATGGGCG
GTGGCGGTGCTGGCGGCGAAGTGATTGACGCTGTAATGGTCGATCCGGGTGCGGTGACAG
AGCAATATAATCGTCAACAGCAACAGCAAACAGATGCTAAACGTGCCGAGCAGCAGCGTC
AGAAAAAAGCTGAGCAGCAAGCCGAAGAATTGCAGCAAAAGCAGGCTGCTGAACAACAGC
GGCTGAAAGAATTAGAAAAAGAGCGTCTGCAAGCGCAAGAAGATGCGAAGCTGGCTGCTG
AAGAGCAGAAAAAGCAAGTTGCTGAACAACAAAAACAAATCGCTGAACAGCAAAAGCAGG
CCGCTGAACAACAAAAAATTGCTGCTGCTGCCGTTGCAAAAGCGAAAGAAGAGCAGAAGC
AGGCTGAAACGGCTGCGGCTCAGGCAAAAGCTGAAGCAGATAAAATAGTGAAAGCGCAGG
CTGAAGCACAGAAAAAAGCCGAGGCTGAAGCCAAAAAAGAAGCTGCTGTTGCCGCTGCGG
CGAAGAAACAAGCCGATGCCGATGCGAAGAAAGCGGTAGAGGTTGCCGAAAAGGCTGCGG
CTGACGCAGCAGAAAAGAAAGCGGCCGCAGATGCAGAGAAAAAAGCCGCTGCTGCTAAAA
AAGTTGCTGCCGCCGCTGAGGCCAAGAAAAAAGCGGCAGCAGAAGCGGCTGCCTCAACGG
ATGTTGATGATTTGTTTGGTGGTTTGGCAAACGCTAAAAATGCACCGAAGAGTGGTTCGG
GTGCAGGTGCCGCTGCTGCCGGTAAAGGTGGCGGTAAGAAAAGCGGGGCATCAGGTGCTG
ATATCAGCGGCTACCTGGGGCAAATCACCGGCGCGATACAAAGTAAATTTTATGATGCAG
ATCTTTACAAAGGCCGTACCTGTGATTTGCGAATCAAATTGGCACCAGACGGTCTATTAA
TCGATGTGAAAGCAGAAGGGGGGGACCCGGCACTGTGCCAGGCTGCTATCGCTGCGGCAA
AACAAGCGAAAATTCCTAAGCCTCCAAGTACGGATGTCTATGAACAATTTAAGAATGCTC
CGCTTGTGTTTAAGCCTCAATAAGGTTTGATTGACAGGGTGTAACGTTGTTAGTTAATGA
TGGATCATGTAGTTTTGTTTGCGGTGGTTTGTTAAAATTCTGCTAATTATCGCGGGCATC
CCGCTCGGGTAAGGGAGATAAAATGAAGCAGGCATTTCGAGTAGCGCTAGGCTTTTTAGT
TTTATGGGCTTCGGTATTACATGCAGAAGTTCGGATTGAGATTACCCAAGGGGTAGACTC
AGCACGTCCGATTGGGGTTGTTCCGTTCAAATGGATGGGGCCGGGCACACCACCTGAAGA
AATTGGCGCCATCGTAGGTGCAGATTTACGTAACAGCGGCAAATTTAACCCAATTGATGC
TGCTCGTATGCCACAACAGCCTTCCACAGCCGCTGAAGTAACCCCTGCTGCTTGGACTGC
TTTGGGGATCGATGCCGTTGTTGTTGGCCAAGTTCAACCAAGTGCTGACGGTAGCTATGT
GGTCTCTTACCAGCTAGTGGATACTTCTGGCTCTGCTGGCAGCATTTTGGCGCAAAATCA
GTATAAAGTGACTAAACAATGGTTACGTTATTCAGCGCACACCGTCAGTGATGAAGTATT
TGAAAAACTCACTGGGATTAAAGGCGCTTTCCGTACTCGCATTGCTTATGTTGTGAAAAC
TAACGGTGGTAAATTCCCACATGAATTACGGGTTTCTGATTACGATGGCTACAACCAGTT
TGTCGTCCACCGCTCTCCTGAACCTCTGATGTCACCCGCTTGGTCACCAGATGGTAGCAA
AATTGCCTATGTGACTTTTGAAAGTGGCAAATCAGCATTGGTTATTCAGACGCTGGCAAA
TGGTGCGATTAGGCAAGTGGCCTCATTCCCACGTCATAACGGTGCACCCGCGTTCTCACC
TGATGGCACCAAGCTGGCCTTCGCGTTATCTAAAAGCGGTAGCCTGAACTTGTATGTTAT
GGACTTGGCTTCAGGTCAAATCAGCCAAGTGACGGATGGTCGTAGCAATAATACTGAACC
AAGCTGGTTCCCGGATAGCCAAAATCTGGCTTATACCTCGGATCAGGGGGGGCGTCCACA
AGTTTATAAAGTGAATATTAATGGCGGTGTGCCACAGCGAATCACGTGGGAAGGTTCTCA
GAACCAGAACGCAGACGTGAGCCCTGATGGTAAGTTCCTGGTATTGGTTAGTTCCAATGG
TGGGGCACAACACATCGCCAAACAGGATCTGGAAACGGGAGCCGTTCAAGTATTAACGGA
CACGTTACTGGATGAAACGCCTAGTATCGCGCCTAACGGCACCATGGTTATCTATAGCTC
GACACAAGGGCTGGGTTCCGTGTTACAGCTGGTCTCGACTGATGGGCGTTTCAAAGCGCG
TCTTCCGGCAACTGATGGACAGGTCAAATTTCCTGCCTGGTCGCCGTATCTGTGATGCAT
GTGTAAATACGTATGTATGGCAAACTATAAAAAAGGATCAAAGAGATGCAACTGAACAAA
GTGCTAAAAGGGCTAATGTTGGCTTTGCCTGTTCTGGCTGTGGCGGCTTGTAGTTCCAAC
AAAAGCGCAAATAATGACCAATCTGGCATGGGCGCTGGCACTGGTACAGAGAACGGCAGC
AACCTGTCTTCTGAAGAGCAAGCACGTCTTCAGATGCAAGAACTGCAAAAGAACAACATC
GTTTACTTCGGTTTCGATAAATACGATATCGGTTCTGACTTCGCTCAAATGCTGGATGCA
CATGCTGCATTCCTGCGTAGCAACCCATCTGACAAAGTTGTTGTTGAAGGCCACGCGGAT
GAACGCGGTACGCCAGAATACAACATCGCTTTGGGTGAGCGTCGTGCTAGCGCAGTGAAA
ATGTACCTGCAAGGTAAAGGCGTTTCTGCTGACCAGATCTCTATCGTTTCTTACGGTAAA
GAGAAACCAGCAGTACTGGGCCATGACGAAGCAGCCTTTGCTAAAAACCGTCGTGCAGTT
CTGGTTTACTAAGAGAATCGCATGAACAGTAACTTCAGACGTCACTTAGTGGGTCTGTCG
TTACTGGTTGGCGTAGCGGTCCCATGGGCCGCTACTGCCCAAGCGCCAATCAGTAATGTC
GGCTCCGGCTCGGTAGAAGATCGGGTCACTCAACTTGAGCGTATTTCCAACGCTCACAGC
CAACTATTAACTCAACTTCAGCAACAACTGTCAGATTCGCAACGCGATGTTGATAGTTTA
CGCGGTCAGATCCAAGAAAGTCAGTACCAGCTCAATCAAGTTGTTGAGCGGCAGAAACAG
ATCTACCAACAGATGGAGAGTCTGAGCGGTGGCCAAGGGGCGCAGAATTCAGCTTCTGCG
GCGAGTGGTGCAACAGCAGACAATACAGCGGCTGGAAGTTCCGGTAATGCCGACGCAGGC
GCAGCAGCTTCTACAGCGGCACCAGCAGCAAGTACTGGTGATGAAAACAGCGATTACAAT
GTGGCTGTCTCTCTGGCTCTTGAGAAAAAGCAATATGATCAAGCGATCACTGCTTTTCAG
AGTTTTGTGAAACAGTATCCAAAATCGACTTACCAGCCCAATGCCAACTATTGGTTAGGG
CAGTTGTATTACAACAAAGGTAAGAAAGATGATGCTGCATATTATTATGCTGTTGTCGTA
AAAAATTATCCAAAATCCCCAAAAAGTTCAGAAGCCATGTTTAAAGTTGGGGTGATCATG
CAGGATAAAGGCCAAAGCGATAAAGCGAAGGCGGTTTATCAGCAAGTGATCAAGCAATAT
CCCAATACCGATGCGGCTAAACAGGCACAGAAACGTTTATCTGCTCTTTAGCTTTTTTGA
GCCCAGGATTTAGTCAATTTGACTGATTTCTGGGCTTTATCGTGTGAAGAACAAGCAGTT
AAACATTTCAGTAGAAATTTAAGTTGCACTGTGATGATAAATTAGTAATATATGCCGCCG
TTGCCAAGACAACTGTAAAACGTTAAGGCAGTAGGAAATTATTGTCAGCAGTACAGGTAA
TGGGTCGTTAGCTCAGTTGGTAGAGCAGTTGACTTTTAATCAATTGGTCGCAGGTTCGAA
TCCCGCACGACCCACCATCATGTTAAGAATTACCGCATCACAGCGGGTCGTTAGCTCAGT
TGGTAGAGCAGTTGACTTTTAATCAATTGGTCGCAGGTTCGAATCCCGCACGACCCACCA
TCATGTCAAGAATTACCGCCTCACAGCGGGTCGTTAGCTCAGTTGGCAGAACAGTTGACT
TTTAATCAATGGGTCGCAGGTTCGAGCCGAGCAGAGCGAGACAACAACGCGCCAGCGTTG
ACCCGAAGGGCGAGTCCAGAGGACGAGTCATCCCGCACGACCCACCGTTATTTCCCCAAC
ACACATATTTCTTAATTTTTCATCTTCTCCTACTCTCAGGTATCTCCATTTTAGCTTTAG
CCCTATAATCCTCTGGTTTCTTTCCTCACTCTCTACTGATACGTGAATTATCACCTCGTT
TTTAACTCTATTAAACATTTTCGCTATTAATCGACAAATTTTGGCGACTTTTTGCCAAAT
ATTGGTTATTTTGTTTAGGATAAAAAACAAATCAATTCAATTCTTACTGGGTGGCTAGCA
GCGATCTGATAGCTTCAGTAATACCACAGCAACAGAGATGTGAGCGATGAGCGAAATTTT
TGATGTGAATGCGGCTATTTATCCTTTCCCGGCGCGGCCTGTTCCGTTGGACACCAATGA
AAAAGCTTTTTATCGTGAGAAAATAAAAACACTGTTAAAGCAACGCGACGCAGTGTTAGT
CGCTCACTATTACACTGATCCCGAAATTCAGGCACTGGCCGAAGAGACGGGGGGCTGTGT
CGCCGACTCACTTGAAATGGCTCGTTTTGGCAATAATCACCCGGCATCAACGCTACTGGT
TGCTGGTGTACGTTTTATGGGGGAAACCGCCAAAATTCTCAATCCAGAGAAAAAAGTGTT
AATGCCAACTCTGAATGCGGAATGTTCACTGGATTTAGGATGCCCGGTTGATGAGTTTAC
CGCATTTTGTGACAGCCATCCGGATCGCACCGTGGTGGTGTACGCCAACACCTCAGCGGC
AGTAAAAGCCAAGGCGGATTGGGTTGTAACGTCCAGTATTGCGGTTGAATTAATTGAGCA
TCTCGATAGCTTGGGCGAGAAAATTATTTGGGCACCTGATCGCCATTTGGGCAGCTACGT
ACAGAAGAAGAGTGGTGCCGATGTATTGTGCTGGCAGGGGGCCTGTATCGTCCATGACGA
GTTTAAAACTCAGGCGCTGGCCCGGATGAAAGCGTTATACCCTGATGCCGCTGTGTTGGT
CCACCCAGAGTCACCACAGGCGGTGGTGGATATGGCTGATGCCGTTGGGTCGACCAGTCA
ACTGATCCAAGCGGCGAAGACACTGCCGCAGAAAACGTTAATTGTTGCCACCGATCGGGG
CATTTTTTACAAGATGCAGCAGGCCTGCCCGGATAAAGAGTTGTTTGAAGCACCTACTGC
AGGTGAAGGGGCGACATGCCGCAGTTGTGCCCATTGTCCATGGATGGCGATGAATGGCCT
CCGAGCAATCGCTGAAGGGCTGGAGCAGGGTGGGGTGATGCATGAGATACATGTCGATGA
AGAATTGCGTCAGCAGGCGCTGATACCGTTAAATCGCATGCTGGATTTTGCCAATCAATT
GAAGTTACAGGTCAAAGGCAATGCCTGAGTAACTGGTGAGAATATTCATTCGGCGCCTCT
TGGCGTCGTGAATAATCACCTATCATGAGATGAGCAAGAGACTTTTATTTTAATAAATCA
GTTCTATCGGCAGCTAAAAGGATCACCAGATGGATTTTCTCAGCACAGGCAACATATTGG
TACATATACCGCTGGGGGCGGGCGGTTACGATCTTTCATGGATAGAGGCAATTGGTACCC
TATTCGGGTTGCTTTGTATCTGGTTTGCCAGCAAAGAAAAGATCATCAACTACTTATTTG
GTCTGATTAACGTGACATTGTTCGCCGTGATCTTCTTTCAGATCCAACTCTACGCCAGCT
TGTTATTACAGTTGTTTTTCTTTGGTGCCAATATTTACGGCTGGTATGCCTGGAGCAAAC
AAACACCGGATAATCAGGCTGAATTAAAGATTCGCTGGTTATCCTTGCCTAAAGCATTGG
CTTGGGCTGCAGTTTGTATTGCTGGCATCGTATTAATGACATTGCATATTGATACCGTAT
TTGCCTGGTTGACACGTGTAGCAGTGACGGTGATGCAGAGTCTGGGGGCGAATGTACAGA
TGCCAGAGTTGCAACCTGATGCTTTCCCATTCTGGGACTCGACGATGATGGTCTTGTCTA
TTGCTGCCATGATCCTCATGACCCGCAAATACGTAGAGAACTGGCTGATTTGGGTCGTTA
TTGATGTCATCAGTGTGGCGATCTTTGCCTATCAGGGGGTTTATGCCATGGCGCTGGAGT
ATGCGTTCCTGACCCTTATTGCATTGAACGGTTCTTGGTTGTGGATCAAGAGTGCTGCAC
GAAATCATTCACGCCCACTGTCTACTCAAGGTTAATAACGACTCGGCTCACCTGCGGGAT
AGCATAAATACGGTTCAAATCAGTTCCTGATTCGGTTTCGTTTACTGCCTGCAGCAACAA
TAACTTTGGGTATATGACTGTGTCAGCGGTTATTCGTGGTGATGATGACGGTGATGTCCG
TCGGCAGGGGCCGCTTGATTGATACCACAATCCGGTGTTCCACAATGTTGATACTCCATT
TGAACTGTGGCATGACTGATGCGGTAGTGATGCAGTAAATAGTCTTGGATGCGTTGTAAT
AACGCATCATGGTCCAGTGGCGGTATCACTTGGGCATGAAGGGTCATTAGCCGTTGTTCA
CCCACTTGCCATAAGTGAACATGATGAATGTTCCGGACTTCATAAATATTGGTACATAGG
TCTTTACGCAGCTTGTTGATATCAATCTCTTGCGGCGCACCCTCCAATAATTCGTGAAAA
CTTTCTTTCAGTAATCGCCAGGCGCTACGCAAAATCAGTACCGACACCAATACCGAGAGA
ATGGGGTCTATTGGTGTCCAGCCCGTGGTTAAAATCACGATAGCCGCAATCATCGCGCCC
ACTGAACCTAATAAATCACTTAGCACATGCAAGGCTGCTGCCCGTACATTGATGTTTTTC
TCTTCTTCTCCCTTATGCAGGATCCAAAAACAAAAAATATTCGCCAACAGTCCGGCGATA
GCGATGATTAACATCGGGGTACCCATCACCTCATGAGGTGAAAAGAAGCGATGAACGGCC
TCCCAGACGATCAATATAACAATCAGCAATAATGCCGCTGCGTTAACAAAGGCCGCGAGT
GTCGTCAGCCGTAGGTAGCCAAAAGTATGGCGGGGGTCTGGTTTTCTCTGGGAGAAGTGT
ACTGCCATCAACGCGATAAATAATGCTGCAGAGTCGGTCAACATGTGTCCGGCATCAGCC
AATAATGCCAGAGAACCAGATAACCAGCCGCCAATCGCTTCCGTCACCATAAATAATGTG
GTGATGGCGAAGGCTATCAATAGGCGTTTGCTGTTGCTATCTTGCGAGAAAATTGTGGAT
ACAGCCATTATTTATCCTTTGTTTCCATCACGGTTTTATTGTGCAAATAGGCGCAAGCTA
TGTTTTTTCTACAGGCTATGTTTTATCTACAAGCTATGTCCTCTCCACAAGGCATACTCT
ATCTAGAATTCCGTGGATTAGTTATTCCCAATAGACATCGTCGTTGAGTATAGGCCCCAG
GTTCGAATTTGCCTCAGTTGGCACCGGTTTACTCCTATATACCCAAGTTACTTCGAGATG
CAGGTAGGCGGCAACCGAGTAAATCGCCGGGAGCTTAGATAGCTAAGTGACTAGGGTGAG
CATGGGTAATTGTTTTTGGGAACCGGTCGATGGCATTGCGACTAATCTGCACTGAATAGC
GAAAGCGATAAAGTAGATTTACAGCATTCCATTCACAGGCTAGATTGGTTCAAATATATA
TTGTGCAATGATCGCTAAAGACTTAATGGAAGAACTATGAATTACCAGAATGATGATTTA
CGGATTAAAGAAATTAAGGAACTCCTACCTCCTGTTGCGTTGTTAGAGAAATTTCCCTCC
ACAGTTAATGCGGCAGAAACCGTCGCCAAGCACCCGGAATGCTATTCACAACATCTTGCG
TGCTCAGGATGATCGCTTGCTGGTGGTGATTGGCCCATGCTCTATTCATGATACGCAAGC
GGCTAAAGAATATGCGGCCCGTTTGCTGGCACTGCGTGAAGAACTGCAGGGCGAGCTGGA
AGTTGTCATGCGTGTTTATTTTGAAAAGCCGCGTACAACGGTGGGTTGGAAAGGCCTGAT
TAACGATCCGCATATGGACAATAGCTACGACATCAATGAAGGTTTACGTCTGGCGCGTGA
ATTACTCGTCGAAATTAACGACAGCGGGTTACCGGCCGCCGGTGAGTTTTTGGATATGAT
TACGCCGCAGTATCTGGCTGATCTGATGAGCTGGGGAGCCATTGGCGCACGTACTACTGA
ATCTCAGGTTCACCGCGAACTGGCTTCTGGTCTGTCTTGCCCCGTTGGTTTTAAAAATGG
TACCGACGGCACCATTAAAGTGGCTATTGATGCGATCAACGCGGCCAGTGCCCCACACTG
TTTCTTGTCGGTGACCAAATGGGGTCATTCGGCGATTGTGAATACTGCCGGCAATGGTGA
TTGCCATATCATTTTACGTGGTGGTAAAGAGCCGAATTACAGCAGTAAGCATGTGAATGC
GGTTAAAGAAGGGCTGATTAAAGCGGGCCTGGAACCCCAGATTATGATCGATTTCAGCCA
CGCTAACAGTTGCAAACAGTTTCAAAAGCAGATGGAAGTGGGAACGGATGTTTGCCAACA
AATTGCGCAAGGTGAAAAATCTATCATAGGCGTGATGATCGAAAGCCATTTAGTCGAAGG
TAGCCAAAACCTGGAAAGTGGTGAACCACTAACTATTGTCAACGACGGATGAAAAGTGAT
CCACTTATATCTCCACCAACGGCCCAATATTGATCCACCGTTTTACTCAGGATTAGCTTC
TGCTATAACCCCGGCCTTTCGTTTCTGTCTGAGTCGATAGCTTTCTCCTTTGATTTGAAC
GACATGTGAGTGGTGTAAGATACGGTCCAGCATCGCTGAGGTCAGTGCTGCATCACCGGC
GAACGTTTGATCCCACTGCCCGAACGGCAGATTGGATGTCAGGATCATTGCGCTCTTTTC
GTAACGTTTAGCGATGACCTGGAAGAACAGCTTTGCTTCTTCCTGACTGAACGGCAGATA
GCCTATTTCATCAATGATGAGCAGGCGGGGGGCCATTACTCCACGCTGAAGCGTCGTTTT
ATAACGGCCCTGACGTTGTGCCGTAGATAACTGAAGTAACAGATCTGCTGCTGTTGTGAA
GCGAACTTTGATACCTGCACGGACTGCTTCATAGCCCATCGCTATTGCCAGATGGGTTTT
CCCCACACCTGATGGCCCCAGTAATACGATATTTTCATTACGTTCTATGAAGCTGAGTGA
GCGTAACGACTGGAGTTGCTTCTGCGGTGCTCCGGTGGCGAATGTGAAGTCATACTCTTC
GAACGTTTTCACCGCCGGGAAGGCTGCCATTCGGGTATACATCGCCTGTTTACGTTGATG
ACGTGCCAGTTTTTCTTCATGAAGCAGATGCTCCAGGAAGTCCATATAACTCCATTCCTG
GTCTACTGCCTGTTGTGACAGCGCAGGCGCTGCGCTTATAAGGCTTTCCAGTTGCAACTG
CCCGGCGAGCGCCATCAGTCGTTGATGTTGCAGTTCCATCATCACGCCACTCCTCTGCAG
AATGAGTCGTAGATGGAGAGTGGATGATGCAGGGGGTGTTTGTCGAAGTTCACCAGATTT
TCATCAAGATGCACGTCATACTCTTTTTTCTCCGGAGGCAGTGCCAGCATGGACTGCTGC
TCTTCGAGCCAGCGATCGCAGGGACGGGCCTGGATTGTTTCATGCTTTCGTTGGTTAGCG
ACATCGTGCAGCCAGCGCAGACCGTGGCGGTTGGCTGTTTCAACATCGACAGTGATCCCC
ATCGGGCGCAGGCGAGTCATTAGTGGGATGTAAAAACTGTTACGGGTGTACTGCACCATC
CGTTCCACCTTACCTTTAGTCTGTGCCCTGAAGGGGCGACACAGTCGGGGAGAGAAGCCC
ATCTCCTTGCCGAACTGCCACAGCGAAGGATGGAACCGGTGCTGACCGGTCTGATATGCG
TCACGTTGCAGAACCACAGTTTTCATATTGTCATACAACACTTCGCGCGGCACACCACCA
AAGAAGCGGAACGCATTACGATGGCAGGTCTCCAGCGTGTCATAACGCATATTGTCAGTG
AATTCGATGTACAGCATTCGGCTGTATCCGAGAACAGCAACGAACACGTGAAGCGGTGAG
CGACCATTACGCATAGTGCCCCAGTCAACCTGCATCTGTCGTCCGGGTTCAGTTTCGAAC
CGAACGGCAGGCTCCTGCTCCTGAGGAACCGAGAGAGAACGAATGAATGCCCTGAGAATG
GTCATTCCGCCACGATATCCTGGTCTCTGATCTCGCGAGCGATTACCGTTGCCGGGATTT
TGTAAGGATGAGCATCGGCGATGCGTTGACGAATATAATCCCGGTATTCATCCAGGAGTG
AAGCAACAGCAGGTCGCGGCGTATATTTTGGCGGCTCAGATTTTGCCTGCAAATAACGTT
TAACGGTATTGCGGGAGATCCCCAGTTCTCTGGCAATCGCCCGGCTACTCATTCCCTGCT
TGTGCAGGATTTTAATTTCCATAACTGTCTCAAAAGTGACCATAAACTCTCCTGAATCAG
GAGAGCAGATTACCCCCTGGATCTGATTTCAGGCGTTGGGTGTGGATCACTATTGCACCG
TTCGTTACACCTATGGCCAGAGTATTACCGATGCCTGTATTGGCTGGAAAGATACTGAGG
CGCTGTTGCGCCAGTTGGCTGGAGCAGTGAGAGCTCGCCGCCAGTAGGCTAACGCGCTTG
CTATTTTGAGTCTGGGCAGGTGCGTTATCTTCACGTACAACTCGTTATCTTCATATACAG
AAGAGTACGCTTTGGTAACGGAGTGCTGACTGCATTCACATAGCCGTCAATAAAAAACCC
CGACATTATTCATGTACGGGGTTTTTTTACTGTGTTAATCAGGGCTAATTACTTCGCTTT
ACCCTGGTTAGCAACCGCTGCAGCTTTAGCGGCGATTTCATCAGCGTTACCCAGATAGTA
GTGTTTGATAGGCTTGAAGTTCTCATCAAACTCATACACTAATGGCACGCCAGTTGGGAT
GTTCAGCTCAAGAATTTCGTCTTCGCCCAGATCATCCAGATATTTTACCAATGCACGTAA
AGAGTTACCGTGAGCAGCAATAATTACGCGTTCACCGCTGGCAATACGTGGTTTGATAAC
GTCATTCCAGTAGGGAATCACGCGTTCAATAGTCAGCGCCAAGCTTTCTGTGGTTGGCAG
CTCAGCATCAGTCAATTTTGCATAACGTGGGTCATGGCCTGGGAAACGCTCATCGCTTTT
CTCCAGTGCTGGAGGGGTGATGGCAAAGCCACGACGCCATTGCTTAACCTGCTCATCGCC
GTATTTTTCAGCCGTTTCAGATTTATTCAGGCCTTGCAGTGCGCCGTAGTGACGCTCGTT
AAGCTTCCAGGTTTTTTCTGTTGGCAGCCATGCCTGATCTAATTCATCCAAAATGTTCCA
CAAGGTGTGGATAGCGCGTTTTAATACTGAGGTGTAGGCGAAATCAAAAGTGAAGCCTTC
ATCTTTTAACAGCTTACCCGCTGCCTTTGCTTCAGAACGGCCTTTTTCAGACAGATCAAC
ATCATACCAACCGGTGAAGCGGTTTTCGTTGTTCCATTGACTTTCGCCGTGTCGTACCAA
AACTAGCTTAGTTACTGCCATAACGTTGACTCCAATTAAGTTTGGTATATGCCCGTCATA
CTTCAAGCTGCATGTGCGTTGGCTGCGCTCAATCAGCCGAATCACTTACTCCAGTAAGCT
CATTGGAACTCTCTCGCTTGCCGCCTTCCTGCAACTCGAATTATTTTGGGTAATAAATAC
ACATTCAATGATAATTATTATCATTATATTGCGTGATCACTGCGAACAGCAATCGATTGT
GTTTAACCATAGCCAATTTTTTACTTTAACGTAAGACCAATAGCCGAATCGATTCTGCCA
AATAGGCAACTTATCAATATATGGGCATTAAATACCCCATATCAACAGACCCCTGCCTCG
AAATGGGTTAGGCCGCTTTCTTGAGGCAAGTGCTCATAAAGGTCTTGCGCTCATCACCTT
TTAGCATTTTTTGGGCTGCCTCGGCATTACAACTTTTCATTTTCTGTTGCTGAGGTGTCA
GGGCTTTTCCATCAGGTGCTGTCTGTGCTTTCAGACATTGACTCATAAAGTTTTTCCGCT
CATCACCCTTGAGTGATTGAGTGCTGGCCTGTTGATTACAATCGGTCATCTGCTGCTGCT
GCGCCGCTTGGGCTGGTGAGGGCGTTTTCGGCGGATCTGCGGCCATCACATTGGCACTCA
GCAATAACCCAGCCGATAACAACCATAGGGGGAATAGACGCATAGGCGTTCCTTTTTATA
GTCATGAGGTTTAGTAATCAATGTCAGAGGTCTAAAAGGCGGGCAGAACGTCAGTACGGC
CGCCTGACAGATGCAGTTAAGCGTAGTCGGCAGCAGTGAATAAGGGTAGTTTTAGGCAAG
GATTCAGTTATATCTTAGAAGATGAATGAGCACGATATTAGAAAGTTAACGGCCACTACC
GAAGTGAGAACCGGGTGGCCGTTGCGGCATGATGTATTACGCCAGGAGTATTCGTAATAC
ATCATTCATAACGTCATCATTCATAACGTCATCATTTATAAAGGCAACGCAATAAAGTGA
TAAACCGTCGTTGAGCGATAGGTCTTCCCCGGTTTTAGCCAACAATCGGGCTGTGGCCAT
TCAGGGTGGTTAGGGCTATCAGGCAAAAATTCACTTTCTAGTGCCACACCCGCATAGCTG
GCATAGGTGCCGCCGTTGCGTGCGGGTGTGCCAGCAAGATAATTTCCGCTGTAAAGCTGC
AACGCAGGCGCTGAGGTGAACATACTCATTTGCACCTGGTTATCGGATGACCACAAGTGT
GCCGCCGGAGAGTCTAAGGCCCCACAGGTGCGGTGCAGCAAATAAGCGTGGTCATAGCCT
TTAACTCGTTGCTGGCAGCGATCTTGTAGAAAATCCTGCGCCAATGTTTTAGGTTGGCGA
AAATCCATACCGGTATTCTCGACATCAGCGAGTCCTCCGGTTGGGATGCCCGCACTGTCG
ACAGGCAGGTAACGGTCTGCAAACAGTTGCAAACGATGTGAACGGGCATCATGCCCTTCG
CCGTCAAGGTTGAAATAGGCATGATTGGTCAGGTTAACCGGGCAGGTTTTATCCACCTGT
GCCTGATAATGAATTTCCAGCCGGTTATCTTCGGTTAGCAGGTACTGTACTTCAACAGTC
AGATTACCGGGGAAACCTTGATCGCCATCTGGTGAATCAAGTTTATAGGTAACCTGGTGG
TCATCTTGGGTCACTTTCTGCCAACGCTGGGCATGGAAACCTTCCGGGCCACCGTGTAAT
TGGTTAGGGCCTTGGTTCGGGACCAACTGGATTGTTTCGCCATCCAAGGTGATTTGCGCA
TTGGCTATCCGGTTGGCATAACGGCCAACCGTGGCCCCGAGATAAGCGGCTTGATGCAGG
TAATCAGCCGGTGTCGGGTAGCCCAGTAGCAATTCACGTTTCTCACCATTTTTCAGCGGT
AATATGGCCGATAACCAGGTTGCCCCCCATTCATAAAGGTGACGGTCATACCGCTTTTAT
TCTGCAATTTGGTGAATTCAAAAGGGTGACCATCCGGTGCTAACGGGTCAACACTGTTTG
GTGATGCCGCGCCGTTTTTCAGCATAAACCCGCTCCTTGTGAAGCCTGACAGACATAAAA
AGTCTCTTTCTTGCCGCCGCTGTGTGCCGGGTATTCTTGCGCAACGGTGGTGCGAACCTG
CTCGACTAATTCAAGCGGCATTAACGCGATAATACAACCGCCAAAACCGCCACCCGTCAT
GCGCACCCCACCTTGATCACCAATCACTGATTTCACAATCTCGACGAGTCTATCTATTGG
TGGAACCGTGATCTCAAAGTCATCACGCATAGAAATATGAGACTCTTGCATCAATTGCCC
CATCAATTTCAAGTTCCCGGCGGCCAAGGCATCTGCGGCTGCCAGCGTGCGTGCATTCTC
GCTGATCACATGGCGGGCGCGTTTAGCGACGACCGGATCTAGCTCGTCTTGTATTGAGAA
GAAGAGGCTCGGTTCGACATCACGCAATGCTTTGACGCCAAAGAAACGGGCGGCAGCTTC
ACACTGTTGGCGGCGAGTATTGTATTCGCTGTCAACCAGGCCACGTTGAATGTTTGAGTT
GATAATAACGACGGCCATGTTTTCCGGCATTGGCACGGCACGGGTTTCCAAGGTCCGACA
ATCAATCAGCAACGCATGGTCTTTTTTACCCAATGCTGAGATTAACTGATCCATAATGCC
GCAGTTACAGCCGACAAATTGGTTTTCTGCCTCTTGCCCATTCAGCGCCAGTTCTACACC
GCTAAGAGGGAGTTGATAGAGTGATTGCAGGGCTTGGCCCACGGCCACTTCCAACGATGC
AGAGGAACTGAGGCCAGCACCCTGCGGGACATTGCCACAGATAACCAGATCGGCCCCACC
AAAATCAGCGTTGCGCATTTGTAGATGTTTCACCACACCACGCACGTAGTCAGCCCAGCG
ATATTCAGGATGCGGGACAATCGGTGCATCAAGAGAGAATATATCCTGCTGGTTTTCATA
GTCGGCGGCAATAACACGAATCTGGCGATCGTCGCGTTTGCCACAACTGATCACCGTTTC
ATAATTAATGGCGCAGGGCAGAACAAAGCCATCGTTATAGTCGGTATGTTCGCCAATCAG
ATTGACGCGGCCCGGCGCTTTAATGGTGATGTCAGACTCGCGGTCAAACTGTTGGCGGAA
AATAGTCTGGGTATGTTGTTTTAAACTCATGATTTGGCTCCGGCCTCTTTATAGTGAACA
TCACTTACTGCCCGCAGGAGTGCTGCCGCCTGTTCTGCTGTAAGGTCTCGCTGGGTTTCG
GCCAGCAGTTCATAGCCCACCATAAACTTACGTACTGACGCTGAACGCAGCAGAGGGGGA
TAAAAATGCGCATGTAATTGCCAATGCGTATTGTCATTCGCGTTATAAGGCGCGCCATGC
CATCCCATAGAGTAAGGGAAAGAGCATGAGAATAAATTGTCATAACGGCTGGTCAGTTTT
TTCAAGGCAATGGCCAAATCACTGCGTTGCTCTGCCGAAAGGTCTTCCAGGCGCAATACT
GCGGCTTTGGGCAGTAACAGGGTTTCAAATGGCCAGGCTGCCCAGTAAGGCACTACCGCT
AGCCAATGTTCTGTTTCAACCACGGTCCGTTGACCATCGCGGCGTTCCCGCTCGACATAA
TCCAGCAGCATGGGCGATTGATGTTGCTGAAAATACTGTTGCTGTAAACGGTCTTCCTGT
TCTGCTTCATTCGGCAGGAAACTGTTGGCCCAAATTTGCCCATGCGGATGGGGATTAGAG
CAGCCCATCGCTGCCCCTTTATTTTCAAACACTTGCACCCATGGGTATATTTTGCCCAAC
TCGGCGCTCTGCTGCTGCCAAGTCTGAACGACCTGTTCCAGCGCGGGCAGTGTCAGTTGC
GGCAGGGTTTTGCTGTGATCAGGAGAGAAGCAAATGACTCTACTGGTGCCGCGTGCGCTT
TGACTACGCATCAGCGGATCATGACTTGGCGGCGCATCTGGGGTATCAGGCATCAGTGCG
GCAAAGTCATTGGTAAAGACATAAGTCGATGAGTAATCAGGATTCACATCACCGGTAACT
CGGGTATTGCCGGGGCACAAGAAGCAATCGGGATCATGAGCCGGTAAATTCTCGGTTGCG
GGTGCTTCTTGTTGGCCTTGCCATGGGCGTTTAGCCCGATGAGGCGAGACCAATACCCAC
TGGTCTTTCAACGGGTTATAGCGACGATGTGGATGATCCACAGGGTTAAAATGCGTCATA
AAATTGCCTTAATCGGGGTAGCCTTGAGGATTTTTTGATTGCCAGTGCCAAGTATCTGCC
GCCATCTCATCAAGTGAGCGGCTGACTCGCCAGCCTAGTTGTTCCGCCGCTTTAGTTGCA
TCAGCCCAGTAGGCAGGCAGATCCCCTTCGCGGCGCGGGGCAAAATGGTAGGCCAGTGGT
TTACCACAGGCTTTACTGAATGCGGCCACCACTTGCAACACACTGTGGCCGACACCGGCC
CCCAGATTGAAGATATGCACGCCGGGCTTGCCGTGTAAGGTTTTCATTGCGGCCACATGG
CCGTCAGCCAGATCCACCACATGGATATAGTCACGGACGCCAGTACCATCAGGGGTTGGG
TAGCCATTGCCAAAGATGGCCAGTGATTCACGGCGGCCAACGGCGACTTGAGCAATAAAC
GGCATTAAATTATTCGGGATACCTTGCGGATCTTCGCCCATCAAACCCGATGGGTGCGCA
CCGACGGGGTTGAAATAGCGCAAAATCGTCATATTCCACTGTGGATCAGCCAGTTGAACA
TCTTGCAGAATTTGCTCAACCATCAATTTACTGCGGCCATAGGGGCTGGACGGTGAACCG
GTCGGGAAGCTTTCTACATAGGGAATCTGTGGCTGATCGCCATAAACAGTGGCTGAGGAG
CTGAAAATCAGGTTCTTAACCTGTGCGGCGCGCATCGCTTCTAATAACACCAAGGTGCCA
AACACGTTGTTGTTGTAATACTCGAGTGGCCGGTTGACGGATTCGCCAACCGCTTTCAGA
CCGGCAAAATGAATGACGGCATGAATAGGATGAGCCGCAAAAATGCTATCGAGCAGTGTG
CGATCACGGATATCACCCGCATAAAGTTCAGGCGTATAGCCGGTCAAACTGTGTATCCGG
GCTAATACGCTGGATTTACTGTTGCAGAGGTTGTCGAGGATGACGGGTTTGTAGCCAGCC
TCAATCAATTGCACACAGGTATGGCTACCAATGTAACCGCTACCACCTGTTACCAGAACG
TACATAATAAGACTCCTCTAATGAGTTCAATGCAATAAAGATAGCACGCCATTATGGGTA
AAAAGGTGATCTACGCTCAATAATGGAATCGTTTACACTCAATTTTTTACTAGCTTAATC
CCACTGAATACAGAAATACAGGGGTATTCTGTGAGCATAGACAAATAATGGTAAAAATGA
TGGGCATAACAACGATTGCTGAAGTGGTAGCGTTCTCATCCATCAATGTAGCCGGAATGT
CCTGTTTGTGGTGCGCGAGGTTGCTGCTCACGAGGTTACTGCCATAGGTTGATAGGTCAA
TTTATCTTGATGTCAGTCACCAATGGGCGATGACTTAATCGCGGTAGTGATCCCTTTGGT
TCATTTAGTGGGGTAAATAGAGTGGATAGGTGAAGAACAGTAAATGCATTAAATTCAGGG
CGAAATGGAAAGCCACGGCAACCCACAGGCGGCCACTCCATAGCCAGGCCAAGCCATAAA
TAACACCTGCCAGTGCGGCGAATAACATTAATAGCGGGCCACCGGCGAAGTGGGCACTGC
CAAAGAGTAATGCGGTGATGACCAACGCTGGGTAAGACCCAAGCCACTGACCGAGGCGTT
GTTGCAAGTAGCCACGGAATAAGGCTTCTTCAGCCAGACAAACAAAAAACAGATTGGCAA
TAATAAAGGAGCCTATCCAAACCGGGGTATGCAGCTCAATTTTCAAGCCACCGAGCGCCA
CAGCCAGCAGCAATAAGGCGGGTACGCTGAGTATCAGCACAACCCAACCCATGCGCCCGA
CTGATGGGTGTTTTTTCACCTTGAACAGGGTTGGCAGACAGGCCAGTAAGATAAAGGGGA
CTAGCGCCTTATCCAGATTGTAATACATGGTGAAGGGGGCACTGAGCGGCCCGGTACGGA
CTTTATCCAGCACTTTCAGGTTGTGAAAACCAGGAACAAGGTGCAGGAATAACGCGATAA
CGCCCAGTACGAGCAGCAACTCCAACCCAGCGGCGACGCCATTACGTTGACGATACTTTT
GCAGCAGTAGCACGAGGATGATTATGGCAAGTAAAAACGCGGTAGCAGGGAAGGTGAGGA
CACCGCTATAACAGGCCATTGCTAATGATGAAACCAAAAATAACAGGGAGAGCACCTGGC
TCAGTGGTAAAAACAGTAACGAAGTAGCAAGAACACCCCACATAGATAATCCCTTTCTTA
TTTCATCCTGATTGATGGCATAGCCCTAAATGACGGTTTAGCCTAAGGCATTTTTTTGAG
CTAAATCAACCAATTTACACTTGGCCACCAGCACTGATAAGTGGCTGGTGGTAAGAATAA
TAACATGCTGGCACCAGAGTAAAGGTCGGGTCAGTGGGGGTTGCATTGGGTGACGCTCAG
TTAAAACTGTGAAAAATGCTTATTTTACCTGTGGTTGGCTTGGTGATTTTTCTTGTTGAT
AGTGATAAATATCGCCAAATGGCACAAAGGTTAAGCGGTGCGTAATACACTGGGGTGCAT
CCTCGGCATGGTGAGAAACGAACAATAATTGGGTTTCTCCTTCACCGATCATCACATCAA
TAAAACGGCGCACTAACAAACGGTTAAGCGGATCCAGCCCTTGTAAGGGTTCATCCAGGA
TCAGGAGCGCTGGGTGCTTAACCAATGCTCGGGCGATCAAGACCAGACGCTGTTGCCCCC
AAGATAAGCTGTGGAAAGGTTGGTTGGCGACGGAGGTGGAAAACCCCAGTAAAGACAGCC
ATTGATCTGCTAATTGTTGTTGACGATCAGAGGCTGCTTGGTAAAGACCAATCGAATCGA
AAAAACCGGATAAAATCACGGTACGTACACGGGTGCTAACCCGGTAGTCCAGATGGAGGC
TGCCGCTGACATAACCAATATGGCGTTTGATGTCCCAGATGGTTTCACCACTGCCACGGC
GGCGGCCAAACAGCGTTAAATCATTACTGTATCCTTGGGGATGGTCGCCAGTTATCAGGC
TGAGTAAGGTGGATTTCCCTGCACCATTCTGGCCGATAATCTGCCAGTGTTCACCGGGGT
TCACTTGCCAGCTCAGGTTATGCAGGATAGGGCGGTCGTTGTACTCCACCACCCCGTCAT
TCAGTATGATCAAGGGTTCATTTTTCGGTATTCGTAGGTGGTGCTGTGGATCCTCCGTTT
CCGGCAGTGACAGCCCATCCAGATTTTCACTGTGTGCCAATTGGGCAATTAACGCTTCCG
ACAGAATCTGCTGGCGCGGCCCCATGTGGGTCAGGTGGCAATCAGCCAATACGCCAACGT
ACTGCACAAAATCAGGGATATCATCAAAGCGGTTGAGGACCAATACCAGGGTGACGCCTT
GGGCCGAAAGTGTGGATAGCATCTCGGCTAACTGCGCCCGAGCCGCGACATCCAGGCCAT
CAAAGGGCTCATCCAGAATCAGCAGGTCCGGTTGCGGCATCAGCGCCTGACACAGCAATG
TTTTACGGGTTTCCCCCGTAGAAAGGTATTTGAAGCGGCGAGAAAGCAAGTGGCTGATTC
CAAATAGCGCTGCCAGTTGTTGACAGCGCTGCGGGTCACGGGCCGCTTCCTGAATAATTT
CGGCGGTAGTACGGCCAGTGTCATCTTCATCAGCACTGAGCAGGTCGGTATTATTACGTT
GCCACTCTTCATTGACCAGTTGCTGTAGTTGTTCGAATGATAAACGCACACCATGGCGGA
AGTGGCTTTGGCGGCTGCCCTCCAGCAGGGCCAGTTCTCCAGACAGGGCCTTGGCTAACG
CAGATTTACCACTGCCATTGGCCCCGACAAATGCCCAACAGTCACCCGCCTGGATATGTA
GCGCTGGCAAGATGAGTGTCTGTGTGTCACTCAGGCGAAAACAACCTTGCGATATTTGCA
ACTCAGACATCATCTTTCCCATATTTTGCAACGTAGTAAAGATGTTAGGGATAAGCGGAA
AGACGAAAAATGTCAACGAACAAATGTATGGTCCAACAGTGATTACTGGGAATAATCATT
CAACACAATGTGGCGATAATCACCCGATCTGCATTGAATTGTGCAATGACGGCACTGCCA
ACCCGTAAATTCAGCGCATGGAGTTCGCTGTTGTTTTGGGTTGAACACAGGTTGGCCCCG
CCAGTTAAGGTGACAATAACTTCGCTATGATCGTTGCCCGGCTCAATGCTGGCGACCGTT
CCCGGCAATGCGTTATCCGCTGCACCTGCCAGTGCCGGATCGGTAACCAGTTTTACCCAA
GGTGCTTTAATCAATGCCAGCACTTCTTTACCTGCTGAAAGTTGCAGGCGATCCGCGCTT
TGTTGGGTGATCGCCGCCGTTAAGCGAGTTTTACCGTCCGATAGCAGAATATTGACATGC
TGTTGCACCTGCTGGTGGTCGCGTTCAATAAGGGTACCGAAAAATTGATTACGGGCGCTG
GTTTGCAGTGAAAAACGGGAAATTGCCGCCAGCAAGCTGTCCAGCGGCAGTGAATCATCT
TTCAGGGTATCAAAGGCTTTTTGCTGGATGGTTGCGAGTAAATCATAAAGCTGGATTAAG
CGTTCACCGTAGCGGGTCAGATGTGCACCCCCTCCACCTTTGCCGCCAGTGGCCCGTTCA
ACCAGTATCTCCTCGGACAGTGTATTCATGTCATTTATGGCATCCCAGGCACTTTTATAG
CTGATACCCGCGAGCTTGGCTCCCTGGCTGATGGAACCGGTATGCTGAATTTGCTTTAAC
[truncated: 4,560,829 more chars]
